# Supplementary material for: Skin Wound Healing: The Impact of Treatment with Antimicrobial Nanoparticles and Mesenchymal Stem Cells
Source: J Xenobiot. 2025 Jul 18;15(4):119. doi: 10.3390/jox15040119 (PMC12285939; doi:10.3390/jox15040119)
Supplement: Supplementary file 1 [file jox-15-00119-s001.zip]

Archive with 7 entries (7 files):
- Supplementary Figure S2.tif
- Supplementary Figure S3.jpg
- Supplementary Figure S4.tif
- Supplementary Table S1.xlsx
- Supplementary Table S2.xlsx
- Supplementary Table S3.xlsx
- Supplementary Figure S1.pdf
