# Supplementary material for: Skin Wound Healing: The Impact of Treatment with Antimicrobial Nanoparticles and Mesenchymal Stem Cells
Source: J Xenobiot. 2025 Jul 18;15(4):119. doi: 10.3390/jox15040119 (PMC12285939; doi:10.3390/jox15040119)
Supplement: Supplementary file 1 [file jox-15-00119-s001.zip › Supplementary Table S1.xlsx]

## Sheet: wounded vs. healthy
gene_id	baseMean	log2FoldChange	lfcSE	stat	pvalue	padj	gene_name
ENSMUSG00000021647	57.0896	-8.44593	1.08928	-7.75365	8.92852e-15	1.55847e-13	Cartpt
ENSMUSG00000056978	351.631	-5.58798	0.438401	-12.7463	3.27033e-37	3.48602e-35	Hamp2
ENSMUSG00000025418	14.6848	-5.50917	0.958958	-5.74496	9.1945e-09	7.04289e-08	Bsnd
ENSMUSG00000024411	233.477	-5.42162	0.270212	-20.0643	1.51357e-89	8.45422e-87	Aqp4
ENSMUSG00000035963	7.1631	-4.90226	1.7649	-2.77764	0.0054756	0.0130781	Odf3l2
ENSMUSG00000023968	20.3512	-4.66383	0.796611	-5.85459	4.78197e-09	3.83326e-08	Crip3
ENSMUSG00000046345	74.3474	-4.61797	0.420224	-10.9893	4.30214e-28	2.55639e-26	Smco1
ENSMUSG00000078117	9.49726	-4.58507	1.31075	-3.49805	0.000468674	0.00145338	Gm16485
ENSMUSG00000026100	556.674	-4.50118	0.363235	-12.3919	2.89114e-35	2.7652e-33	Mstn
ENSMUSG00000026173	74.7417	-4.44579	0.414375	-10.7289	7.44775e-27	4.0945e-25	Plcd4
ENSMUSG00000059201	426.89	-4.38679	0.356493	-12.3054	8.47296e-35	7.78398e-33	Lep
ENSMUSG00000021622	1322.28	-4.325	0.415889	-10.3994	2.49485e-25	1.21387e-23	Ckmt2
ENSMUSG00000021919	27.9288	-4.27903	0.457485	-9.35338	8.48928e-21	2.79586e-19	Chat
ENSMUSG00000076434	259.711	-4.2086	0.24146	-17.4298	4.9018e-68	1.7551e-65	Wfdc3
ENSMUSG00000078486	283.513	-4.13254	0.474647	-8.70656	3.13227e-18	7.98157e-17	Perm1
ENSMUSG00000025955	23.4991	-4.12623	0.522126	-7.90274	2.72832e-15	5.03945e-14	Akr1cl
ENSMUSG00000079278	322.241	-4.11759	0.285566	-14.419	3.92773e-47	7.51327e-45	Tmem233
ENSMUSG00000067081	53.1861	-4.0355	0.36713	-10.992	4.17452e-28	2.50185e-26	Asb18
ENSMUSG00000028584	52.9781	-4.0215	0.336703	-11.9437	7.00013e-33	5.68313e-31	Lrrc38
ENSMUSG00000067786	328.103	-3.94086	0.812414	-4.8508	1.22967e-06	6.61444e-06	Nnat
ENSMUSG00000039419	15.9375	-3.87805	0.577898	-6.71061	1.93807e-11	2.20205e-10	Cntnap2
ENSMUSG00000040694	2435.14	-3.82039	0.302915	-12.6121	1.81065e-36	1.83217e-34	Apobec2
ENSMUSG00000048416	617.829	-3.8086	0.252592	-15.0781	2.25648e-51	5.16549e-49	Mlf1
ENSMUSG00000044951	757.711	-3.80324	0.415812	-9.14654	5.87873e-20	1.78458e-18	Mylk4
ENSMUSG00000031870	51.7023	-3.7929	0.854675	-4.43783	9.0872e-06	4.10128e-05	Pgr
ENSMUSG00000034009	19.0886	-3.74123	0.712039	-5.25426	1.48623e-07	9.44209e-07	Rxfp1
ENSMUSG00000015879	49.5228	-3.72201	0.342792	-10.8579	1.82841e-27	1.05504e-25	Fam184b
ENSMUSG00000004939	93.3125	-3.66632	0.461742	-7.9402	2.01859e-15	3.78865e-14	Nmrk2
ENSMUSG00000094793	20.2545	-3.66318	0.527119	-6.94943	3.66756e-12	4.72762e-11	Mup12
ENSMUSG00000051497	79.414	-3.63163	0.249363	-14.5636	4.78386e-48	9.4087e-46	Kcnj16
ENSMUSG00000061100	1059.09	-3.58449	0.429054	-8.3544	6.57666e-17	1.46004e-15	Retnla
ENSMUSG00000005716	8837.47	-3.55403	0.404513	-8.78596	1.55041e-18	4.08489e-17	Pvalb
ENSMUSG00000046480	736.369	-3.55251	0.327572	-10.845	2.1067e-27	1.20073e-25	Scn4b
ENSMUSG00000049173	123.002	-3.53495	0.410223	-8.61715	6.86396e-18	1.67861e-16	Myoz3
ENSMUSG00000033044	407.06	-3.53116	0.313105	-11.2779	1.68809e-29	1.10669e-27	Dhrs7c
ENSMUSG00000032523	354.188	-3.5266	0.304031	-11.5995	4.14567e-31	2.99949e-29	Hhatl
ENSMUSG00000035606	784.199	-3.52247	0.402116	-8.75983	1.95537e-18	5.11325e-17	Ky
ENSMUSG00000021456	224.127	-3.5181	0.230791	-15.2436	1.81451e-52	4.52462e-50	Fbp2
ENSMUSG00000045246	33.0721	-3.46723	0.459315	-7.54869	4.39659e-14	7.11401e-13	Kcng4
ENSMUSG00000037942	7.59996	-3.46152	1.09126	-3.17205	0.00151368	0.00413802	Crp
ENSMUSG00000037106	67.8705	-3.45736	0.404019	-8.55742	1.1542e-17	2.76929e-16	Fer1l6
ENSMUSG00000091712	20.486	-3.44822	0.53678	-6.42391	1.3282e-10	1.35281e-09	Sec14l5
ENSMUSG00000087149	15.5368	-3.44288	0.870156	-3.95663	7.60156e-05	0.00028089	Itih5l-ps
ENSMUSG00000025537	317.023	-3.41299	0.334187	-10.2128	1.73745e-24	7.82635e-23	Phkg1
ENSMUSG00000000183	17.2492	-3.3885	0.671336	-5.0474	4.47855e-07	2.62216e-06	Fgf6
ENSMUSG00000010492	112.579	-3.381	0.426863	-7.92057	2.36424e-15	4.40778e-14	Uckl1os
ENSMUSG00000049112	356.535	-3.34857	0.350763	-9.54653	1.34118e-21	4.83934e-20	Oxtr
ENSMUSG00000026062	74.8374	-3.31986	0.246857	-13.4485	3.1407e-41	4.25794e-39	Slc9a2
ENSMUSG00000027004	167.247	-3.2997	0.403494	-8.1778	2.89062e-16	5.95362e-15	Frzb
ENSMUSG00000038204	309.61	-3.27854	0.239646	-13.6808	1.32309e-42	1.9047e-40	Asb10
ENSMUSG00000042988	56.6317	-3.23221	0.656378	-4.92432	8.46554e-07	4.67429e-06	Notum
ENSMUSG00000045912	13.8153	-3.22151	0.901582	-3.57317	0.000352681	0.00112774	C2cd4c
ENSMUSG00000090066	735.776	-3.21599	0.266178	-12.0821	1.31294e-33	1.13875e-31	1110002E22Rik
ENSMUSG00000087410	33.6736	-3.18373	0.444476	-7.16288	7.90001e-13	1.09986e-11	2310065F04Rik
ENSMUSG00000099411	60.8354	-3.16482	0.382975	-8.26378	1.41135e-16	3.02272e-15	2310015D24Rik
ENSMUSG00000074218	246.489	-3.15115	0.299179	-10.5327	6.1078e-26	3.17061e-24	Cox7a1
ENSMUSG00000047343	42.2049	-3.14284	0.621826	-5.05421	4.3218e-07	2.54103e-06	Mettl21c
ENSMUSG00000075289	214.198	-3.14241	0.20209	-15.5495	1.6035e-54	4.306e-52	Carns1
ENSMUSG00000022416	20.6342	-3.12568	0.745258	-4.19409	2.73974e-05	0.000111279	Cacna1i
ENSMUSG00000020913	35.6738	-3.08771	0.477295	-6.46919	9.85267e-11	1.01838e-09	Krt24
ENSMUSG00000025425	36.722	-3.07613	0.368677	-8.34371	7.19952e-17	1.59073e-15	St8sia5
ENSMUSG00000029120	341.648	-3.06021	0.248017	-12.3387	5.60636e-35	5.21915e-33	Ppp2r2c
ENSMUSG00000038725	19.8367	-3.05161	0.489082	-6.23947	4.39063e-10	4.07652e-09	Pkhd1l1
ENSMUSG00000059108	334.978	-3.0329	0.318868	-9.51144	1.88045e-21	6.66462e-20	Ifitm6
ENSMUSG00000020475	3742.12	-3.01331	0.198929	-15.1477	7.84965e-52	1.88987e-49	Pgam2
ENSMUSG00000066154	19.529	-2.93121	0.386633	-7.58138	3.41893e-14	5.59694e-13	Mup3
ENSMUSG00000022986	877.813	-2.91811	0.279483	-10.4411	1.60935e-25	7.91304e-24	Krt75
ENSMUSG00000104453	113.975	-2.90403	0.375251	-7.7389	1.00277e-14	1.733e-13	Gm37829
ENSMUSG00000031147	69.8709	-2.88594	0.230609	-12.5144	6.22534e-36	6.16529e-34	Magix
ENSMUSG00000032356	24.1641	-2.88409	0.376887	-7.6524	1.97267e-14	3.31086e-13	Rasgrf1
ENSMUSG00000058966	293.912	-2.858	0.13523	-21.1343	3.84596e-99	2.55738e-96	Fam57b
ENSMUSG00000027961	155.429	-2.85359	0.326549	-8.73862	2.35965e-18	6.10189e-17	Lrrc39
ENSMUSG00000099889	282.285	-2.85142	0.473807	-6.0181	1.76474e-09	1.51276e-08	Mrgprb11
ENSMUSG00000021214	678.959	-2.83913	0.344514	-8.24096	1.70833e-16	3.61466e-15	Akr1c18
ENSMUSG00000022206	315.641	-2.83659	0.230544	-12.3039	8.63035e-35	7.87674e-33	Npr3
ENSMUSG00000043795	286.153	-2.83072	0.50864	-5.56527	2.61746e-08	1.86385e-07	Prr33
ENSMUSG00000040569	133.406	-2.79354	0.830964	-3.3618	0.000774363	0.00227455	Slc26a7
ENSMUSG00000038526	172.729	-2.79333	0.566207	-4.93341	8.08053e-07	4.47942e-06	Car14
ENSMUSG00000060600	11288.7	-2.79165	0.292501	-9.54408	1.37325e-21	4.94227e-20	Eno3
ENSMUSG00000030433	214.431	-2.78661	0.370344	-7.52438	5.29696e-14	8.50192e-13	Sbk2
ENSMUSG00000085888	36.8304	-2.78269	0.402057	-6.92113	4.48043e-12	5.67364e-11	Gm12224
ENSMUSG00000038663	634.706	-2.76682	0.301793	-9.16795	4.82119e-20	1.47845e-18	Fsd2
ENSMUSG00000051067	55.3003	-2.76432	0.315799	-8.75343	2.06958e-18	5.39171e-17	Lingo3
ENSMUSG00000021579	184.827	-2.76283	0.344129	-8.02848	9.86911e-16	1.90086e-14	Lrrc14b
ENSMUSG00000067594	45774	-2.74966	0.313762	-8.76352	1.89248e-18	4.95807e-17	Krt77
ENSMUSG00000022525	55.9579	-2.73726	0.331727	-8.25153	1.56379e-16	3.33386e-15	Hrasls
ENSMUSG00000071342	30.3361	-2.72264	0.450751	-6.04023	1.53897e-09	1.33562e-08	Lsmem1
ENSMUSG00000026888	157.393	-2.71253	0.299231	-9.06501	1.24594e-19	3.68608e-18	Grb14
ENSMUSG00000025129	192.283	-2.71047	0.324819	-8.34456	7.14823e-17	1.5819e-15	Ppp1r27
ENSMUSG00000002500	901.448	-2.68694	0.439417	-6.11478	9.66932e-10	8.54031e-09	Rpl3l
ENSMUSG00000026621	26.006	-2.68389	0.56404	-4.75832	1.95207e-06	1.00623e-05	Marc1
ENSMUSG00000029541	18.9747	-2.6827	0.504724	-5.31518	1.0655e-07	6.97545e-07	Cyp2w1
ENSMUSG00000015843	123.307	-2.6779	0.190466	-14.0598	6.71079e-45	1.08965e-42	Rxrg
ENSMUSG00000024784	23.9082	-2.66269	0.512227	-5.19827	2.01149e-07	1.24727e-06	Gpha2
ENSMUSG00000058523	92.2411	-2.6404	0.466303	-5.66241	1.49257e-08	1.10511e-07	Mup5
ENSMUSG00000050377	187.627	-2.6374	0.294973	-8.94116	3.8511e-19	1.07986e-17	Il31ra
ENSMUSG00000049214	103.302	-2.6332	0.29774	-8.84395	9.23935e-19	2.49234e-17	Skint7
ENSMUSG00000037977	75.9405	-2.6317	0.307339	-8.56285	1.10112e-17	2.64649e-16	6430571L13Rik
ENSMUSG00000078680	6547.11	-2.62653	0.175922	-14.9301	2.09965e-50	4.58117e-48	Mup10
ENSMUSG00000001103	42.0287	-2.61112	0.382441	-6.8275	8.64075e-12	1.04107e-10	Sebox
ENSMUSG00000046818	586.997	-2.60853	0.222117	-11.7439	7.58899e-32	5.85485e-30	Ddit4l
ENSMUSG00000078675	536.585	-2.60447	0.186623	-13.9557	2.90238e-44	4.50321e-42	Mup16
ENSMUSG00000067279	1923.02	-2.58962	0.464345	-5.57693	2.44804e-08	1.75575e-07	Ppp1r3c
ENSMUSG00000047819	81.7147	-2.58816	0.366927	-7.05361	1.74341e-12	2.33413e-11	Tigd4
ENSMUSG00000019876	407.549	-2.58601	0.217374	-11.8966	1.23276e-32	9.83674e-31	Pkib
ENSMUSG00000000214	43.4394	-2.58253	0.413289	-6.24873	4.13805e-10	3.86513e-09	Th
ENSMUSG00000017639	800.257	-2.58089	0.231077	-11.169	5.78544e-29	3.68894e-27	Rab11fip4
ENSMUSG00000022215	378.539	-2.57854	0.263186	-9.79739	1.15533e-22	4.5445e-21	Fitm1
ENSMUSG00000045667	710.458	-2.56631	0.246875	-10.3952	2.60817e-25	1.2646e-23	Smtnl2
ENSMUSG00000020159	57.1109	-2.56597	0.291142	-8.81346	1.21342e-18	3.23363e-17	Gabrp
ENSMUSG00000007122	4737.57	-2.5575	0.294435	-8.68612	3.75036e-18	9.43603e-17	Casq1
ENSMUSG00000055546	66.1618	-2.55355	0.491589	-5.19449	2.05281e-07	1.27176e-06	Timd4
ENSMUSG00000057003	52202.6	-2.54305	0.723241	-3.51618	0.0004378	0.00136919	Myh4
ENSMUSG00000100862	1203.84	-2.51536	0.655507	-3.83726	0.000124412	0.000441386	Gm10925
ENSMUSG00000073830	89.5181	-2.51375	0.238869	-10.5235	6.73027e-26	3.44255e-24	Mup14
ENSMUSG00000040287	643.488	-2.49834	0.246765	-10.1244	4.30679e-24	1.85617e-22	Stac3
ENSMUSG00000032942	350.452	-2.49808	0.385911	-6.4732	9.59503e-11	9.96171e-10	Ucp3
ENSMUSG00000021898	73.8373	-2.49497	0.415633	-6.00281	1.93927e-09	1.65223e-08	Asb14
ENSMUSG00000023336	154.947	-2.49181	0.216773	-11.495	1.39807e-30	9.7613e-29	Wfdc1
ENSMUSG00000024972	268.728	-2.47884	0.377392	-6.56834	5.08776e-11	5.4819e-10	Lgals12
ENSMUSG00000002032	25.2541	-2.46616	0.389902	-6.32507	2.53117e-10	2.4376e-09	Tmem25
ENSMUSG00000030399	39154.6	-2.45712	0.3732	-6.58392	4.58204e-11	4.96382e-10	Ckm
ENSMUSG00000054146	26724.6	-2.45518	0.22676	-10.8272	2.55861e-27	1.45237e-25	Krt15
ENSMUSG00000079434	396.461	-2.45112	0.271575	-9.02558	1.78745e-19	5.15702e-18	Neu2
ENSMUSG00000027887	1187.98	-2.44796	0.260056	-9.41322	4.81181e-21	1.63088e-19	Sypl2
ENSMUSG00000070473	146.404	-2.44768	0.289098	-8.4666	2.52664e-17	5.81251e-16	Cldn3
ENSMUSG00000029862	205.148	-2.4424	0.402569	-6.06705	1.30284e-09	1.13705e-08	Clcn1
ENSMUSG00000049685	1808.44	-2.44184	0.384259	-6.35467	2.08871e-10	2.04966e-09	Cyp2g1
ENSMUSG00000029359	231.074	-2.44184	0.223612	-10.92	9.25412e-28	5.43125e-26	Tesc
ENSMUSG00000052387	18.5014	-2.44176	0.429469	-5.68554	1.30399e-08	9.78971e-08	Trpm3
ENSMUSG00000025488	603.642	-2.43599	0.28785	-8.4627	2.61252e-17	5.99036e-16	Cox8b
ENSMUSG00000000247	490.622	-2.43343	0.212416	-11.456	2.19534e-30	1.52516e-28	Lhx2
ENSMUSG00000011148	2426.09	-2.42667	0.27514	-8.81978	1.1468e-18	3.06781e-17	Adssl1
ENSMUSG00000096688	769.817	-2.4256	0.222654	-10.894	1.23097e-27	7.16222e-26	Mup17
ENSMUSG00000024747	155.035	-2.42212	0.237774	-10.1866	2.27526e-24	1.01184e-22	Aldh1a7
ENSMUSG00000073842	263.531	-2.41471	0.3147	-7.67307	1.67929e-14	2.8355e-13	Mup7
ENSMUSG00000037348	2467.58	-2.41183	0.227279	-10.6117	2.6279e-26	1.41139e-24	Paqr7
ENSMUSG00000053550	53.6255	-2.40894	0.461434	-5.22056	1.78384e-07	1.11858e-06	Shisa7
ENSMUSG00000086040	133.644	-2.39276	0.187213	-12.7809	2.09496e-37	2.25031e-35	Wipf3
ENSMUSG00000057967	165.814	-2.3909	0.253703	-9.42401	4.34183e-21	1.49333e-19	Fgf18
ENSMUSG00000078686	2064.59	-2.39005	0.183013	-13.0594	5.61402e-39	6.81688e-37	Mup9
ENSMUSG00000017300	13400.2	-2.38736	0.300411	-7.94699	1.91094e-15	3.59627e-14	Tnnc2
ENSMUSG00000050520	75.5448	-2.38735	0.232109	-10.2855	8.19522e-25	3.78934e-23	Cldn8
ENSMUSG00000017817	2313.4	-2.38701	0.185432	-12.8727	6.41356e-38	6.99679e-36	Jph2
ENSMUSG00000023047	27.5463	-2.37693	0.449833	-5.28404	1.26367e-07	8.1355e-07	Amhr2
ENSMUSG00000036218	86.7151	-2.37529	0.210478	-11.2852	1.55233e-29	1.02249e-27	Pdzrn4
ENSMUSG00000023064	553.32	-2.37424	0.293503	-8.08933	5.99955e-16	1.19682e-14	Sncg
ENSMUSG00000032648	10538.5	-2.36308	0.370011	-6.3865	1.69725e-10	1.69774e-09	Pygm
ENSMUSG00000021798	3765.84	-2.35067	0.301999	-7.7837	7.04327e-15	1.24812e-13	Ldb3
ENSMUSG00000084787	28.8018	-2.33894	0.378003	-6.18762	6.10809e-10	5.54573e-09	Gm12436
ENSMUSG00000025202	4219.52	-2.33886	0.185189	-12.6296	1.45056e-36	1.48938e-34	Scd3
ENSMUSG00000055489	337.79	-2.33181	0.261299	-8.92392	4.5007e-19	1.25195e-17	Ano5
ENSMUSG00000091618	102.373	-2.33102	0.197466	-11.8047	3.69267e-32	2.8807e-30	H60c
ENSMUSG00000058975	288.103	-2.32252	0.481244	-4.82607	1.39256e-06	7.42204e-06	Kcnc1
ENSMUSG00000078673	249.217	-2.31732	0.480664	-4.82108	1.42785e-06	7.58694e-06	Mup19
ENSMUSG00000034209	46.8753	-2.31261	0.333951	-6.92499	4.35995e-12	5.53979e-11	Rasl10a
ENSMUSG00000003227	23.7446	-2.31191	0.365002	-6.33398	2.38917e-10	2.31826e-09	Edar
ENSMUSG00000036395	759.174	-2.31165	0.378732	-6.10366	1.03666e-09	9.12727e-09	Glb1l2
ENSMUSG00000085779	71.1957	-2.31026	0.272434	-8.48008	2.25035e-17	5.23731e-16	Atcayos
ENSMUSG00000038370	251.868	-2.29874	0.281118	-8.17713	2.90685e-16	5.9781e-15	Pcp4l1
ENSMUSG00000000305	178.505	-2.29274	0.290075	-7.90397	2.70165e-15	4.99681e-14	Cdh4
ENSMUSG00000040896	25.9192	-2.28935	0.444373	-5.15186	2.57913e-07	1.57408e-06	Kcnd3
ENSMUSG00000032181	50.5853	-2.28626	0.469393	-4.87067	1.11222e-06	6.02913e-06	Scg3
ENSMUSG00000036854	2836.84	-2.28334	0.381533	-5.98463	2.16884e-09	1.83105e-08	Hspb6
ENSMUSG00000020431	419.804	-2.27942	0.221905	-10.272	9.41917e-25	4.32662e-23	Adcy1
ENSMUSG00000069248	437.078	-2.27087	0.287368	-7.90229	2.73831e-15	5.04457e-14	Serpinb6e
ENSMUSG00000031097	12960.4	-2.2642	0.354414	-6.38857	1.67449e-10	1.67772e-09	Tnni2
ENSMUSG00000031757	291.038	-2.25969	0.250205	-9.03135	1.69573e-19	4.9229e-18	Mt4
ENSMUSG00000028278	851.443	-2.25808	0.241193	-9.36213	7.81439e-21	2.58578e-19	Rragd
ENSMUSG00000070385	803.399	-2.24344	0.283112	-7.92424	2.29548e-15	4.28531e-14	Ampd1
ENSMUSG00000025082	233.796	-2.24018	0.180304	-12.4245	1.92433e-35	1.86607e-33	Vwa2
ENSMUSG00000033065	6490.03	-2.23254	0.254089	-8.78646	1.54348e-18	4.07433e-17	Pfkm
ENSMUSG00000033427	57.2738	-2.23129	0.302077	-7.38649	1.50754e-13	2.31842e-12	Upb1
ENSMUSG00000044938	599.533	-2.21791	0.235474	-9.41891	4.558e-21	1.56e-19	Klhl31
ENSMUSG00000049107	42.1909	-2.21605	0.255036	-8.68918	3.65049e-18	9.23468e-17	Ntf3
ENSMUSG00000027499	1597.38	-2.21172	0.250356	-8.83429	1.00734e-18	2.7051e-17	Pkia
ENSMUSG00000032401	19.5557	-2.20315	0.577106	-3.81759	0.00013476	0.000473645	Lctl
ENSMUSG00000042717	705.838	-2.19961	0.347432	-6.33107	2.43468e-10	2.35368e-09	Ppp1r3a
ENSMUSG00000024617	635.488	-2.19118	0.221514	-9.8918	4.51824e-23	1.82877e-21	Camk2a
ENSMUSG00000055976	382.763	-2.18532	0.350715	-6.23104	4.63352e-10	4.28634e-09	Cldn23
ENSMUSG00000026576	1088.74	-2.18438	0.166609	-13.1108	2.85388e-39	3.52669e-37	Atp1b1
ENSMUSG00000078688	1114.75	-2.18222	0.162781	-13.4058	5.58819e-41	7.43177e-39	Mup2
ENSMUSG00000078598	203.855	-2.17344	0.328806	-6.61009	3.84092e-11	4.19676e-10	Skint5
ENSMUSG00000063873	574.203	-2.17072	0.175293	-12.3834	3.21454e-35	3.05359e-33	Slc24a3
ENSMUSG00000042793	601.701	-2.16681	0.221161	-9.79744	1.15474e-22	4.5445e-21	Lgr6
ENSMUSG00000059027	38.4385	-2.16675	0.477246	-4.54011	5.6226e-06	2.64001e-05	9630013D21Rik
ENSMUSG00000025932	101.75	-2.16671	0.337432	-6.42119	1.35214e-10	1.37419e-09	Eya1
ENSMUSG00000031489	207.238	-2.16287	0.77988	-2.77334	0.00554845	0.0132239	Adrb3
ENSMUSG00000023828	146.138	-2.16114	0.29403	-7.35007	1.98105e-13	3.00036e-12	Slc22a3
ENSMUSG00000054978	58.4647	-2.15731	0.329399	-6.54921	5.78405e-11	6.19391e-10	Kbtbd13
ENSMUSG00000031637	51.5379	-2.1572	0.276897	-7.7906	6.66896e-15	1.18934e-13	Lrp2bp
ENSMUSG00000042532	24.8096	-2.15556	0.392867	-5.48674	4.09422e-08	2.83449e-07	Golga7b
ENSMUSG00000042251	61.727	-2.15266	0.311279	-6.91554	4.66096e-12	5.89544e-11	Pm20d1
ENSMUSG00000040666	726.229	-2.14667	0.341947	-6.27778	3.43432e-10	3.25131e-09	Sh3bgr
ENSMUSG00000031543	1178.25	-2.14602	0.164449	-13.0497	6.37572e-39	7.60944e-37	Ank1
ENSMUSG00000034055	780.624	-2.13898	0.241454	-8.85875	8.09139e-19	2.18969e-17	Phka1
ENSMUSG00000046215	23.7453	-2.13663	0.414201	-5.15844	2.49014e-07	1.5251e-06	Rprml
ENSMUSG00000038201	351.201	-2.135	0.469928	-4.54324	5.53952e-06	2.60451e-05	Kcna7
ENSMUSG00000083384	25.7975	-2.13337	0.457177	-4.66641	3.06515e-06	1.51779e-05	Gm12813
ENSMUSG00000070546	91.016	-2.12658	0.368293	-5.77415	7.73412e-09	6.03348e-08	Mrgprb3
ENSMUSG00000047361	128.742	-2.12084	0.334664	-6.33722	2.33954e-10	2.27344e-09	Gm973
ENSMUSG00000028528	77.2865	-2.11516	0.326931	-6.46976	9.81609e-11	1.01535e-09	Dnajc6
ENSMUSG00000000253	280.024	-2.11092	0.253534	-8.32599	8.36298e-17	1.84197e-15	Gmpr
ENSMUSG00000018554	14.8697	-2.10751	0.533237	-3.95229	7.74078e-05	0.000285732	Ybx2
ENSMUSG00000033576	289.552	-2.10631	0.277527	-7.58956	3.20982e-14	5.27317e-13	Apol6
ENSMUSG00000039891	1517.2	-2.08723	0.414094	-5.04047	4.64394e-07	2.71444e-06	Txlnb
ENSMUSG00000028396	152.282	-2.08529	0.38435	-5.42551	5.77906e-08	3.92123e-07	2310002L09Rik
ENSMUSG00000047746	815.074	-2.08015	0.289538	-7.18438	6.7514e-13	9.47503e-12	Fbxo40
ENSMUSG00000028773	530.544	-2.07849	0.312692	-6.64707	2.98992e-11	3.32414e-10	Fabp3
ENSMUSG00000090799	95.1705	-2.07845	0.596275	-3.48572	0.000490808	0.00151562	Klhl33
ENSMUSG00000028519	139.143	-2.075	0.341717	-6.07228	1.26106e-09	1.10197e-08	Dab1
ENSMUSG00000037279	79.6508	-2.07376	0.29509	-7.02756	2.10176e-12	2.79781e-11	Ovol2
ENSMUSG00000028989	492.132	-2.07303	0.359768	-5.76213	8.30598e-09	6.41864e-08	Angptl7
ENSMUSG00000000125	613.37	-2.071	0.202757	-10.2142	1.7132e-24	7.74209e-23	Wnt3
ENSMUSG00000055027	1335.28	-2.06817	0.283476	-7.29573	2.97035e-13	4.3892e-12	Smyd1
ENSMUSG00000038239	2075.77	-2.06758	0.272902	-7.57629	3.55585e-14	5.80069e-13	Hrc
ENSMUSG00000007030	50.921	-2.06231	0.274472	-7.51375	5.74578e-14	9.19062e-13	Vwa7
ENSMUSG00000022235	247.893	-2.06132	0.269719	-7.64247	2.13093e-14	3.56363e-13	Cmbl
ENSMUSG00000038298	90.8841	-2.04942	0.213833	-9.58419	9.31834e-22	3.40632e-20	Pdzk1
ENSMUSG00000030785	986.169	-2.04646	0.308618	-6.63102	3.33366e-11	3.67123e-10	Cox6a2
ENSMUSG00000029603	52.4861	-2.04396	0.325846	-6.27278	3.5466e-10	3.3508e-09	Dtx1
ENSMUSG00000046275	437.111	-2.04112	0.295311	-6.91176	4.78681e-12	6.02732e-11	Tusc5
ENSMUSG00000059149	62.0959	-2.03804	0.255059	-7.99044	1.34454e-15	2.55098e-14	Mfsd4
ENSMUSG00000066364	915.835	-2.03118	0.352045	-5.76967	7.94252e-09	6.17535e-08	Serpina3b
ENSMUSG00000026527	30.2585	-2.03005	0.294951	-6.88267	5.87414e-12	7.28477e-11	Rgs7
ENSMUSG00000027912	6793.6	-2.02409	0.283552	-7.13832	9.44767e-13	1.30621e-11	Lce1m
ENSMUSG00000078937	609.426	-2.02403	0.289027	-7.00291	2.50699e-12	3.29019e-11	Cpt1b
ENSMUSG00000057977	139.884	-2.02334	0.311549	-6.49445	8.33399e-11	8.71077e-10	Skint11
ENSMUSG00000031220	790.781	-2.02175	0.240969	-8.39007	4.8587e-17	1.08639e-15	Awat2
ENSMUSG00000048022	161.498	-2.02116	0.203177	-9.94775	2.57958e-23	1.06258e-21	Tmem229a
ENSMUSG00000002588	204.335	-2.0203	0.343253	-5.88573	3.96299e-09	3.2174e-08	Pon1
ENSMUSG00000036951	1021.38	-2.01991	0.129987	-15.5393	1.88059e-54	4.95481e-52	C130079G13Rik
ENSMUSG00000029361	376.563	-2.01851	0.461508	-4.37372	1.22147e-05	5.37215e-05	Nos1
ENSMUSG00000030994	79.0171	-2.01838	0.281358	-7.17372	7.29846e-13	1.01916e-11	D7Ertd443e
ENSMUSG00000033774	73.0776	-2.01571	0.430786	-4.67913	2.88091e-06	1.4347e-05	Npbwr1
ENSMUSG00000002831	3521.41	-2.01186	0.285774	-7.04004	1.92184e-12	2.56319e-11	Plin4
ENSMUSG00000021136	235.986	-2.01031	0.401166	-5.01116	5.41026e-07	3.12057e-06	Smoc1
ENSMUSG00000047898	71.6129	-1.99477	0.310887	-6.4164	1.39531e-10	1.41496e-09	Ccr4
ENSMUSG00000079049	30.0618	-1.98511	0.312036	-6.36179	1.99415e-10	1.96655e-09	Serpinb1c
ENSMUSG00000034127	283.468	-1.97835	0.252011	-7.85023	4.15281e-15	7.56061e-14	Tspan8
ENSMUSG00000025141	76.6342	-1.97746	0.371465	-5.3234	1.01847e-07	6.68323e-07	Myadml2
ENSMUSG00000027358	394.609	-1.97259	0.169843	-11.6142	3.49029e-31	2.53846e-29	Bmp2
ENSMUSG00000031517	63.2623	-1.96437	0.267173	-7.35242	1.94648e-13	2.95121e-12	Gpm6a
ENSMUSG00000044461	755.689	-1.95997	0.188815	-10.3804	3.04574e-25	1.46153e-23	Shisa2
ENSMUSG00000047246	51.8121	-1.95804	0.261485	-7.48814	6.98565e-14	1.10724e-12	Hist1h2be
ENSMUSG00000030546	1788.84	-1.95606	0.417902	-4.68066	2.85952e-06	1.42659e-05	Plin1
ENSMUSG00000049551	73.7886	-1.95547	0.290372	-6.73438	1.64631e-11	1.889e-10	Fzd9
ENSMUSG00000049721	326.085	-1.95431	0.304281	-6.42271	1.33867e-10	1.36248e-09	Gal3st1
ENSMUSG00000020963	130.545	-1.95412	0.442645	-4.41464	1.01178e-05	4.51928e-05	Tshr
ENSMUSG00000078815	184.605	-1.95274	0.245123	-7.96637	1.63407e-15	3.09189e-14	Cacng6
ENSMUSG00000010122	82.3462	-1.94935	0.483319	-4.03326	5.50077e-05	0.000209413	Slc47a1
ENSMUSG00000018566	1159.45	-1.94827	0.298575	-6.5252	6.79088e-11	7.19483e-10	Slc2a4
ENSMUSG00000043639	149.026	-1.94729	0.322639	-6.0355	1.58472e-09	1.36912e-08	Rbm20
ENSMUSG00000031382	280.362	-1.94413	0.584862	-3.32409	0.000887082	0.0025689	Asb11
ENSMUSG00000005628	867.236	-1.94003	0.323378	-5.99928	1.98195e-09	1.68243e-08	Tmod4
ENSMUSG00000096606	200.443	-1.93625	0.182436	-10.6133	2.58344e-26	1.39287e-24	Gm4980
ENSMUSG00000027077	335.449	-1.93442	0.520318	-3.71776	0.000200995	0.000679775	Smtnl1
ENSMUSG00000042985	31.6685	-1.93012	0.635236	-3.03843	0.00237811	0.00620477	Upk3b
ENSMUSG00000023959	632.949	-1.92918	0.315184	-6.1208	9.31039e-10	8.23371e-09	Clic5
ENSMUSG00000074771	135.163	-1.92798	0.407064	-4.73632	2.17633e-06	1.11238e-05	Ankef1
ENSMUSG00000048766	635.932	-1.92336	0.288064	-6.67683	2.44161e-11	2.74514e-10	Skint10
ENSMUSG00000030672	13373	-1.92243	0.260114	-7.39073	1.46024e-13	2.25064e-12	Mylpf
ENSMUSG00000074345	131.095	-1.9222	0.150077	-12.8081	1.47704e-37	1.59886e-35	Tnfaip8l3
ENSMUSG00000061723	28724.6	-1.92153	0.345662	-5.559	2.71328e-08	1.92815e-07	Tnnt3
ENSMUSG00000050425	45.303	-1.92137	0.2706	-7.10041	1.24387e-12	1.68799e-11	Mrgprb2
ENSMUSG00000041653	289.136	-1.91956	0.26656	-7.20125	5.96621e-13	8.44952e-12	Pnpla3
ENSMUSG00000055368	176.789	-1.91472	0.29993	-6.3839	1.72632e-10	1.72434e-09	Slc6a2
ENSMUSG00000045318	37.2941	-1.91216	0.348269	-5.49045	4.00901e-08	2.78378e-07	Adra2c
ENSMUSG00000022383	113.816	-1.90813	0.343259	-5.55886	2.71547e-08	1.92873e-07	Ppara
ENSMUSG00000050052	127.239	-1.89975	0.203212	-9.34864	8.87828e-21	2.91236e-19	Tdrp
ENSMUSG00000021573	680.313	-1.89968	0.205771	-9.23198	2.65679e-20	8.26266e-19	Tppp
ENSMUSG00000052135	78.4943	-1.89741	0.259587	-7.30935	2.68428e-13	3.98759e-12	Foxo6
ENSMUSG00000005045	24.2732	-1.89674	0.43043	-4.40661	1.05002e-05	4.68001e-05	Chd5
ENSMUSG00000031845	27.4285	-1.89553	0.419696	-4.51643	6.28897e-06	2.92633e-05	Bco1
ENSMUSG00000025927	536.706	-1.89304	0.204339	-9.26421	1.96521e-20	6.16678e-19	Tfap2b
ENSMUSG00000042476	370.45	-1.88763	0.379306	-4.97653	6.47345e-07	3.67013e-06	Abcb4
ENSMUSG00000097974	26.1546	-1.88464	0.430076	-4.38211	1.17533e-05	5.19214e-05	Gm10605
ENSMUSG00000005373	221.98	-1.8816	0.328227	-5.73262	9.889e-09	7.5583e-08	Mlxipl
ENSMUSG00000059343	27.2197	-1.88149	0.319066	-5.89688	3.70446e-09	3.02156e-08	Aldoart1
ENSMUSG00000001583	256.869	-1.8751	0.299304	-6.26487	3.73139e-10	3.5135e-09	Tnk1
ENSMUSG00000029167	72.8616	-1.87235	0.319674	-5.85707	4.71108e-09	3.78295e-08	Ppargc1a
ENSMUSG00000028871	68.8224	-1.87047	0.424121	-4.41021	1.03269e-05	4.60718e-05	Rspo1
ENSMUSG00000034353	269.219	-1.86986	0.153578	-12.1753	4.20866e-34	3.69621e-32	Ramp1
ENSMUSG00000057716	27.5023	-1.86579	0.462425	-4.0348	5.46492e-05	0.000208197	Tmem178b
ENSMUSG00000030621	213.23	-1.8636	0.332688	-5.60163	2.12345e-08	1.53796e-07	Me3
ENSMUSG00000025420	31.0984	-1.86071	0.35597	-5.22715	1.72143e-07	1.08182e-06	Katnal2
ENSMUSG00000028017	174.952	-1.85915	0.2941	-6.32149	2.59051e-10	2.4896e-09	Egf
ENSMUSG00000063428	68.0935	-1.85636	0.323007	-5.74711	9.07813e-09	6.96139e-08	Ddo
ENSMUSG00000079604	39.5794	-1.85066	0.324664	-5.70025	1.19634e-08	9.02522e-08	Gm13219
ENSMUSG00000037922	19.1324	-1.8486	0.53625	-3.44726	0.000566297	0.00172207	Bank1
ENSMUSG00000005268	405.107	-1.84213	0.170916	-10.778	4.37376e-27	2.44301e-25	Prlr
ENSMUSG00000034768	193.391	-1.84193	0.253656	-7.26151	3.82807e-13	5.57987e-12	Asb16
ENSMUSG00000079355	664.069	-1.84084	0.281425	-6.54114	6.10521e-11	6.51285e-10	Ackr4
ENSMUSG00000043811	149.391	-1.83883	0.171071	-10.749	5.99336e-27	3.32108e-25	Rtn4r
ENSMUSG00000032528	280.866	-1.8358	0.280606	-6.54228	6.05899e-11	6.47343e-10	Vipr1
ENSMUSG00000029090	1945.09	-1.83547	0.0829499	-22.1275	1.71973e-108	1.26391e-105	Adgra3
ENSMUSG00000029838	1033.7	-1.83006	0.377367	-4.84955	1.23745e-06	6.65116e-06	Ptn
ENSMUSG00000051373	218.357	-1.82722	0.186946	-9.77405	1.4551e-22	5.64416e-21	Ppapdc3
ENSMUSG00000026676	741.162	-1.82287	0.164283	-11.0959	1.31355e-28	8.22533e-27	Ccdc3
ENSMUSG00000040950	650.804	-1.81859	0.287491	-6.32575	2.5201e-10	2.42862e-09	Mgl2
ENSMUSG00000071531	80.6286	-1.81824	0.370721	-4.90462	9.36082e-07	5.14017e-06	Gprin2
ENSMUSG00000010066	48.0605	-1.81616	0.341845	-5.31281	1.07946e-07	7.0503e-07	Cacna2d2
ENSMUSG00000062077	728.257	-1.8156	0.281424	-6.45148	1.10766e-10	1.13898e-09	Trim54
ENSMUSG00000063531	467.404	-1.81075	0.19321	-9.37197	7.11907e-21	2.36692e-19	Sema3e
ENSMUSG00000041476	791.727	-1.80996	0.267683	-6.76158	1.36496e-11	1.58069e-10	Smpx
ENSMUSG00000087194	126.4	-1.80924	0.26916	-6.72179	1.79507e-11	2.0479e-10	Skint6
ENSMUSG00000016349	4701.7	-1.80435	0.342462	-5.26875	1.37354e-07	8.79417e-07	Eef1a2
ENSMUSG00000006587	23.9458	-1.80236	0.340395	-5.29492	1.19065e-07	7.70567e-07	Snai3
ENSMUSG00000004360	138.463	-1.80073	0.245148	-7.34547	2.05032e-13	3.09521e-12	9330159F19Rik
ENSMUSG00000076749	41.9815	-1.80004	0.321516	-5.5986	2.16084e-08	1.56261e-07	Tcrg-C1
ENSMUSG00000054752	140.028	-1.79868	0.302429	-5.94744	2.72362e-09	2.25589e-08	Fsd1l
ENSMUSG00000025582	67.1297	-1.79799	0.359523	-5.00104	5.70209e-07	3.26648e-06	Nptx1
ENSMUSG00000031972	79139.4	-1.79664	0.314329	-5.71578	1.09202e-08	8.28751e-08	Acta1
ENSMUSG00000032060	3659.63	-1.79627	0.25457	-7.0561	1.71245e-12	2.29708e-11	Cryab
ENSMUSG00000069721	213.248	-1.79102	0.472746	-3.78855	0.000151531	0.00052715	Krtap3-2
ENSMUSG00000027510	762.377	-1.79011	0.197923	-9.0445	1.50358e-19	4.38329e-18	Rbm38
ENSMUSG00000038403	903.882	-1.78316	0.21057	-8.46826	2.49095e-17	5.74936e-16	Hfe2
ENSMUSG00000068697	3051.45	-1.77888	0.423667	-4.19878	2.68359e-05	0.000109253	Myoz1
ENSMUSG00000028328	1106.96	-1.77797	0.251879	-7.05883	1.67907e-12	2.25447e-11	Tmod1
ENSMUSG00000009248	78.75	-1.77659	0.216223	-8.21647	2.09584e-16	4.41423e-15	Ascl2
ENSMUSG00000030409	1652.09	-1.77597	0.129197	-13.7462	5.36829e-43	7.89081e-41	Dmpk
ENSMUSG00000022900	45.7541	-1.77105	0.273801	-6.4684	9.90474e-11	1.02225e-09	Ildr1
ENSMUSG00000019933	38.113	-1.77059	0.281616	-6.28726	3.2311e-10	3.06308e-09	Mrln
ENSMUSG00000022629	2139.7	-1.77004	0.236892	-7.47195	7.90168e-14	1.24818e-12	Kif21a
ENSMUSG00000063388	35.3378	-1.76555	0.414572	-4.25874	2.05585e-05	8.60289e-05	BC023105
ENSMUSG00000026817	2670.7	-1.76452	0.126364	-13.9638	2.59376e-44	4.06958e-42	Ak1
ENSMUSG00000046095	43.779	-1.76165	0.406577	-4.33289	1.47164e-05	6.3583e-05	Krt32
ENSMUSG00000055782	846.991	-1.76054	0.318364	-5.52995	3.20317e-08	2.25222e-07	Abcd2
ENSMUSG00000039347	313.311	-1.75955	0.180063	-9.77185	1.48709e-22	5.75229e-21	Atp6v0e2
ENSMUSG00000025911	232.945	-1.75387	0.374967	-4.67741	2.90522e-06	1.44526e-05	Adhfe1
ENSMUSG00000031461	3938.51	-1.74822	0.345722	-5.05671	4.26554e-07	2.51007e-06	Myom2
ENSMUSG00000003476	116.557	-1.7477	0.351708	-4.96917	6.72392e-07	3.79979e-06	Crhr2
ENSMUSG00000051747	12074.9	-1.74741	0.381197	-4.58402	4.56118e-06	2.17975e-05	Ttn
ENSMUSG00000027215	2185.56	-1.74193	0.121547	-14.3313	1.39449e-46	2.49649e-44	Cd82
ENSMUSG00000097412	28.099	-1.74096	0.26213	-6.6416	3.10306e-11	3.43081e-10	1810014B01Rik
ENSMUSG00000022357	115.695	-1.74073	0.494274	-3.52179	0.000428646	0.00134327	Klhl38
ENSMUSG00000060923	254.218	-1.73774	0.18459	-9.41404	4.77419e-21	1.62206e-19	Acyp2
ENSMUSG00000026834	163.574	-1.73748	0.343877	-5.05263	4.35765e-07	2.55888e-06	Acvr1c
ENSMUSG00000028518	617.95	-1.73429	0.258975	-6.69674	2.13127e-11	2.41175e-10	Prkaa2
ENSMUSG00000074264	260.375	-1.73216	0.409889	-4.22592	2.37965e-05	9.80507e-05	Amy1
ENSMUSG00000061816	18086	-1.72942	0.248899	-6.94829	3.69737e-12	4.74977e-11	Myl1
ENSMUSG00000021221	35.693	-1.72924	0.472541	-3.65946	0.000252746	0.000834359	Dpf3
ENSMUSG00000032224	301.954	-1.72912	0.16676	-10.3689	3.43356e-25	1.63083e-23	Fam81a
ENSMUSG00000037493	624.067	-1.7273	0.186276	-9.27282	1.81292e-20	5.7275e-19	Cib2
ENSMUSG00000043122	204.103	-1.72456	0.395842	-4.3567	1.32041e-05	5.75651e-05	A530016L24Rik
ENSMUSG00000035112	54.7942	-1.72223	0.285168	-6.03936	1.54727e-09	1.342e-08	Wnk4
ENSMUSG00000002228	69.2404	-1.72145	0.252425	-6.81966	9.12536e-12	1.09661e-10	Ppm1j
ENSMUSG00000037953	61.2415	-1.71501	0.372174	-4.6081	4.06371e-06	1.96013e-05	A4gnt
ENSMUSG00000027784	544.924	-1.71366	0.137973	-12.4202	2.03036e-35	1.9553e-33	Ppm1l
ENSMUSG00000060981	38.5559	-1.71243	0.287872	-5.94856	2.70518e-09	2.24318e-08	Hist1h4h
ENSMUSG00000020774	65.5809	-1.71197	0.390168	-4.38779	1.1451e-05	5.0714e-05	Aspa
ENSMUSG00000039914	576.296	-1.70808	0.261144	-6.54075	6.12099e-11	6.52024e-10	Coq10a
ENSMUSG00000048731	69.7128	-1.70405	0.306323	-5.56292	2.65292e-08	1.88718e-07	Ggnbp1
ENSMUSG00000021835	246.089	-1.70131	0.161539	-10.5319	6.15847e-26	3.18507e-24	Bmp4
ENSMUSG00000105096	126.401	-1.70105	0.586825	-2.89874	0.00374671	0.00934103	Gbp10
ENSMUSG00000022594	994.604	-1.69977	0.130925	-12.9828	1.5325e-38	1.78332e-36	Lynx1
ENSMUSG00000051107	100.573	-1.69541	0.166373	-10.1905	2.18734e-24	9.75849e-23	Gm15440
ENSMUSG00000026989	1552.15	-1.69539	0.327949	-5.16967	2.34513e-07	1.44198e-06	Dapl1
ENSMUSG00000033182	27.0365	-1.69538	0.362216	-4.68057	2.86074e-06	1.42669e-05	Kbtbd12
ENSMUSG00000030228	49.271	-1.69365	0.482591	-3.5095	0.000448945	0.00140028	Pik3c2g
ENSMUSG00000014846	2054.08	-1.69324	0.258876	-6.54074	6.12148e-11	6.52024e-10	Tppp3
ENSMUSG00000031480	403.905	-1.69002	0.143785	-11.7538	6.75057e-32	5.23694e-30	Thsd1
ENSMUSG00000001604	298.03	-1.68921	0.281902	-5.99219	2.07034e-09	1.75108e-08	Tcea3
ENSMUSG00000024366	27.9702	-1.68775	0.369141	-4.5721	4.82867e-06	2.29658e-05	Gfra3
ENSMUSG00000032643	986.554	-1.68268	0.171202	-9.8286	8.47906e-23	3.37327e-21	Fhl3
ENSMUSG00000033389	305.198	-1.68188	0.177419	-9.47968	2.5507e-21	8.9045e-20	Arhgap44
ENSMUSG00000038670	8479.46	-1.68176	0.419913	-4.00502	6.2013e-05	0.000233536	Mybpc2
ENSMUSG00000030730	55948.4	-1.68029	0.581848	-2.88786	0.00387875	0.00963238	Atp2a1
ENSMUSG00000036611	507.198	-1.68008	0.200386	-8.38423	5.10608e-17	1.13718e-15	Eepd1
ENSMUSG00000031791	2312.13	-1.67642	0.311712	-5.37809	7.52817e-08	5.02502e-07	Tmem38a
ENSMUSG00000031111	18.9537	-1.67441	0.582591	-2.87408	0.00405211	0.0100184	Igsf1
ENSMUSG00000000416	422.996	-1.67382	0.305239	-5.48363	4.1669e-08	2.88338e-07	Cttnbp2
ENSMUSG00000029158	74.876	-1.67065	0.415332	-4.02246	5.75945e-05	0.000218784	Yipf7
ENSMUSG00000001655	96.3333	-1.66777	0.252297	-6.61034	3.8344e-11	4.19581e-10	Hoxc13
ENSMUSG00000094686	1220.72	-1.66658	0.284561	-5.85666	4.72264e-09	3.79006e-08	Ccl21a
ENSMUSG00000039496	117.923	-1.66561	0.210714	-7.90461	2.68784e-15	4.97785e-14	Cdnf
ENSMUSG00000042429	113.412	-1.66507	0.267002	-6.23619	4.4836e-10	4.15731e-09	Adora1
ENSMUSG00000081189	39.84	-1.66372	0.444257	-3.74495	0.00018043	0.000616625	Hspd1-ps4
ENSMUSG00000025347	27.3705	-1.66269	0.360291	-4.61486	3.93369e-06	1.90201e-05	Mettl7b
ENSMUSG00000049241	176.65	-1.65567	0.515277	-3.21318	0.00131276	0.00364442	Hcar1
ENSMUSG00000022382	787.625	-1.65524	0.194088	-8.52828	1.48537e-17	3.51081e-16	Wnt7b
ENSMUSG00000029868	34.2267	-1.653	0.284953	-5.80094	6.59432e-09	5.18989e-08	Trpv6
ENSMUSG00000060429	247.022	-1.65284	0.148765	-11.1104	1.11616e-28	7.05249e-27	Sntb1
ENSMUSG00000079055	126.301	-1.65111	0.351822	-4.69304	2.69176e-06	1.3482e-05	Slc8a3
ENSMUSG00000052373	24.1718	-1.6504	0.318096	-5.18837	2.12148e-07	1.31197e-06	Mpp3
ENSMUSG00000045555	25.669	-1.64929	0.382495	-4.31193	1.61839e-05	6.92589e-05	Mettl24
ENSMUSG00000036928	27.458	-1.64863	0.591497	-2.78721	0.00531634	0.0127512	Stag3
ENSMUSG00000055937	30.0823	-1.64831	0.385389	-4.277	1.89426e-05	7.9769e-05	Krt28
ENSMUSG00000030543	51.2082	-1.64783	0.3119	-5.28319	1.26954e-07	8.16578e-07	Mesp2
ENSMUSG00000087090	150.028	-1.6467	0.386886	-4.25629	2.0785e-05	8.68728e-05	Nctc1
ENSMUSG00000056900	1065.05	-1.64588	0.312577	-5.2655	1.39806e-07	8.93481e-07	Usp13
ENSMUSG00000018800	712.63	-1.64244	0.141199	-11.6321	2.83077e-31	2.1026e-29	Abca5
ENSMUSG00000028730	135.244	-1.63833	0.229784	-7.12985	1.00478e-12	1.38234e-11	Cfap57
ENSMUSG00000022878	2779.98	-1.63443	0.419177	-3.89914	9.65368e-05	0.000349414	Adipoq
ENSMUSG00000028766	73.1001	-1.63291	0.466555	-3.49992	0.000465398	0.00144354	Alpl
ENSMUSG00000027792	337.514	-1.63201	0.283007	-5.76667	8.08533e-09	6.27591e-08	Bche
ENSMUSG00000037202	47.9844	-1.63193	0.255964	-6.37562	1.82227e-10	1.81111e-09	Prf1
ENSMUSG00000011305	70.1332	-1.62897	0.520609	-3.12898	0.00175416	0.00472879	Plin5
ENSMUSG00000051984	119.244	-1.6274	0.343428	-4.73869	2.15104e-06	1.10107e-05	Sec31b
ENSMUSG00000044086	636.155	-1.62524	0.289892	-5.60635	2.06634e-08	1.49815e-07	Lmod3
ENSMUSG00000092021	60.5552	-1.6237	0.49119	-3.30565	0.000947576	0.00272206	Gbp11
ENSMUSG00000078234	250.907	-1.62083	0.290228	-5.58467	2.34145e-08	1.68536e-07	Klhdc7a
ENSMUSG00000000711	2395.91	-0.421706	0.0446358	-9.44771	3.46327e-21	1.20003e-19	Rab5b
ENSMUSG00000027513	1919.48	-1.62047	0.606628	-2.67128	0.00755629	0.0173803	Pck1
ENSMUSG00000008461	258.213	-1.61333	0.18502	-8.71977	2.78762e-18	7.14245e-17	Fut1
ENSMUSG00000069170	23.9469	-1.61154	0.42757	-3.76906	0.000163863	0.000565682	Adgrv1
ENSMUSG00000030200	42.5188	-1.60997	0.392956	-4.09707	4.18415e-05	0.000163023	Bcl2l14
ENSMUSG00000020123	239.832	-1.60993	0.163425	-9.85119	6.77379e-23	2.73379e-21	Avpr1a
ENSMUSG00000072674	76.9754	-1.60886	0.666115	-2.41529	0.0157227	0.032951	Plac9b
ENSMUSG00000037989	857.146	-1.60754	0.351604	-4.57201	4.83071e-06	2.29676e-05	Wnk2
ENSMUSG00000037138	540.804	-1.5998	0.208217	-7.68333	1.55007e-14	2.62684e-13	Aff3
ENSMUSG00000022747	450.473	-1.59878	0.157716	-10.1371	3.7821e-24	1.64016e-22	St3gal6
ENSMUSG00000023019	2758.72	-1.59856	0.334893	-4.77334	1.81194e-06	9.4164e-06	Gpd1
ENSMUSG00000002007	108.339	-1.59453	0.34103	-4.67564	2.93044e-06	1.45729e-05	Srpk3
ENSMUSG00000043727	122.113	-1.59438	0.272111	-5.8593	4.64823e-09	3.73893e-08	F830045P16Rik
ENSMUSG00000043518	149.03	-1.59279	0.208748	-7.63023	2.3433e-14	3.91409e-13	Rai2
ENSMUSG00000004748	92.2304	-1.59005	0.155291	-10.2391	1.32407e-24	6.003e-23	Mtfp1
ENSMUSG00000030825	64.5686	-1.58902	0.302338	-5.25579	1.47392e-07	9.37666e-07	Hsd17b14
ENSMUSG00000025271	114.186	-1.58841	0.229928	-6.90828	4.90568e-12	6.16033e-11	Pfkfb1
ENSMUSG00000076617	431.417	-1.58772	0.304878	-5.20774	1.9116e-07	1.19168e-06	Ighm
ENSMUSG00000022758	45.9811	-1.58762	0.275249	-5.76795	8.02393e-09	6.23518e-08	P2rx6
ENSMUSG00000023092	10205.9	-1.58667	0.220094	-7.20904	5.63488e-13	8.00462e-12	Fhl1
ENSMUSG00000101655	94.0191	-1.58448	0.335434	-4.72366	2.31633e-06	1.17662e-05	2310040G24Rik
ENSMUSG00000027380	92.5796	-1.58185	0.377321	-4.19233	2.76109e-05	0.00011209	Acoxl
ENSMUSG00000041329	738.789	-1.57795	0.205168	-7.691	1.45993e-14	2.4801e-13	Atp1b2
ENSMUSG00000003469	1381.77	-1.57565	0.227904	-6.91366	4.72315e-12	5.9633e-11	Phyhip
ENSMUSG00000096257	52.7601	-1.57424	0.370588	-4.24794	2.15746e-05	8.99037e-05	Gm6537
ENSMUSG00000040254	1155.97	-1.57349	0.129107	-12.1875	3.62529e-34	3.22443e-32	Sema3d
ENSMUSG00000059606	577.514	-1.57299	0.27344	-5.75261	8.78759e-09	6.76088e-08	Rnase2b
ENSMUSG00000033715	535.699	-1.57063	0.323745	-4.85144	1.22568e-06	6.60062e-06	Akr1c14
ENSMUSG00000027796	38.1847	-1.57052	0.280649	-5.59602	2.19324e-08	1.5844e-07	Smad9
ENSMUSG00000042155	200.142	-1.5676	0.227234	-6.89862	5.25116e-12	6.56465e-11	Klhl23
ENSMUSG00000022519	4124.43	-1.56643	0.271792	-5.76332	8.24742e-09	6.37691e-08	Srl
ENSMUSG00000041592	127.176	-1.56573	0.297132	-5.26945	1.3683e-07	8.76467e-07	Sdk2
ENSMUSG00000028976	84.5255	-1.56201	0.371762	-4.20164	2.64985e-05	0.000107973	Slc2a5
ENSMUSG00000073600	665.113	-1.56099	0.266028	-5.86777	4.41693e-09	3.5652e-08	Prob1
ENSMUSG00000033400	2500.55	-1.55974	0.230293	-6.77285	1.26274e-11	1.48051e-10	Agl
ENSMUSG00000062464	115.079	-1.55968	0.213596	-7.302	2.8353e-13	4.20299e-12	Cyp4f37
ENSMUSG00000021508	2098.31	-1.55956	0.162146	-9.61823	6.69718e-22	2.50052e-20	Cxcl14
ENSMUSG00000015342	44.2974	-1.55917	0.207155	-7.52663	5.2068e-14	8.37647e-13	Xk
ENSMUSG00000047182	98.1495	-1.55548	0.379277	-4.10118	4.11045e-05	0.00016051	Irs3
ENSMUSG00000019102	975.066	-1.55438	0.243656	-6.37941	1.77777e-10	1.76941e-09	Aldh3a1
ENSMUSG00000030401	1642.58	-1.54984	0.298625	-5.18992	2.10385e-07	1.30165e-06	Rtn2
ENSMUSG00000015852	516.841	-1.54921	0.404771	-3.82738	0.000129516	0.000457748	Fcrls
ENSMUSG00000045875	70.5943	-1.54914	0.22911	-6.76156	1.36517e-11	1.58069e-10	Adra1a
ENSMUSG00000047842	43.7352	-1.54762	0.324567	-4.76827	1.85813e-06	9.63497e-06	Diras2
ENSMUSG00000036687	465.01	-1.54686	0.242973	-6.36637	1.93556e-10	1.91287e-09	Tmem184a
ENSMUSG00000067158	76.8195	-1.54684	0.271729	-5.69258	1.25131e-08	9.41958e-08	Col4a4
ENSMUSG00000027993	1677.51	-1.54671	0.192446	-8.03709	9.19936e-16	1.78417e-14	Trim2
ENSMUSG00000037490	437.784	-1.54448	0.217244	-7.10942	1.16535e-12	1.58916e-11	Slc2a12
ENSMUSG00000041695	452.517	-1.54334	0.121618	-12.6901	6.7114e-37	7.04647e-35	Kcnj2
ENSMUSG00000090394	534.231	-1.53881	0.209703	-7.33806	2.16705e-13	3.25034e-12	4930523C07Rik
ENSMUSG00000079022	65.1628	-1.53841	0.53447	-2.87839	0.00399714	0.00989119	Col22a1
ENSMUSG00000024039	270.577	-1.53823	0.326382	-4.71297	2.44131e-06	1.23248e-05	Cbs
ENSMUSG00000030695	53627	-1.53652	0.228622	-6.72078	1.80756e-11	2.06047e-10	Aldoa
ENSMUSG00000091089	38.7443	-1.53555	0.407929	-3.76427	0.000167037	0.000575358	A930018M24Rik
ENSMUSG00000030147	25.7615	-1.53546	0.411306	-3.73313	0.000189117	0.000643633	Clec4b1
ENSMUSG00000079465	44.7659	-1.53499	0.302104	-5.08099	3.75474e-07	2.23302e-06	Col4a3
ENSMUSG00000025754	35.2101	-1.53121	0.322908	-4.74195	2.11673e-06	1.0843e-05	Agbl1
ENSMUSG00000003555	430.097	-1.52955	0.118164	-12.9443	2.53052e-38	2.87286e-36	Cyp17a1
ENSMUSG00000097317	35.6867	-1.52854	0.43606	-3.50533	0.000456041	0.0014183	Gm17281
ENSMUSG00000066415	870.3	-0.425998	0.0466239	-9.1369	6.42701e-20	1.94257e-18	Msl2
ENSMUSG00000009633	285.486	-1.52828	0.256034	-5.96906	2.38622e-09	1.99767e-08	G0s2
ENSMUSG00000021768	182.345	-1.52574	0.307697	-4.95858	7.1011e-07	3.99355e-06	Dusp13
ENSMUSG00000025216	109.222	-1.52568	0.320064	-4.76679	1.87181e-06	9.69866e-06	Lbx1
ENSMUSG00000036598	42.0065	-1.52558	0.367978	-4.14585	3.38557e-05	0.000134882	Ccdc113
ENSMUSG00000031312	362.805	-1.52473	0.269916	-5.64888	1.61492e-08	1.18751e-07	Itgb1bp2
ENSMUSG00000039345	211.288	-1.52294	0.281079	-5.41819	6.02044e-08	4.07708e-07	Mettl22
ENSMUSG00000047591	83.3325	-1.52241	0.224487	-6.78175	1.1873e-11	1.39911e-10	Mafa
ENSMUSG00000022490	187.146	-1.52205	0.348684	-4.36512	1.27053e-05	5.5634e-05	Ppp1r1a
ENSMUSG00000024507	1873.03	-0.557635	0.0614169	-9.07949	1.09082e-19	3.23402e-18	Hsd17b4
ENSMUSG00000024049	3621.48	-1.52162	0.322096	-4.72413	2.31099e-06	1.17434e-05	Myom1
ENSMUSG00000040488	3415.55	-1.52132	0.165763	-9.17768	4.40486e-20	1.35782e-18	Ltbp4
ENSMUSG00000060913	152.581	-1.52093	0.273745	-5.55602	2.75994e-08	1.95634e-07	Trim55
ENSMUSG00000089774	277.427	-1.51945	0.149849	-10.1399	3.67374e-24	1.59814e-22	Slc5a3
ENSMUSG00000038028	397.11	-1.51825	0.122708	-12.3729	3.66543e-35	3.45377e-33	Tigar
ENSMUSG00000082361	569.819	-1.51643	0.222979	-6.8008	1.04041e-11	1.23434e-10	Btc
ENSMUSG00000079103	64.3588	-1.51602	0.366834	-4.13271	3.58514e-05	0.000141982	Tgm7
ENSMUSG00000044156	58.9704	-1.51557	0.323057	-4.69133	2.71431e-06	1.35852e-05	Hepacam2
ENSMUSG00000044139	104.706	-1.51502	0.247849	-6.11269	9.79683e-10	8.642e-09	Prss53
ENSMUSG00000020007	295.871	-1.5124	0.276244	-5.47486	4.37865e-08	3.02391e-07	Il20ra
ENSMUSG00000039196	1052.37	-1.51124	0.339086	-4.4568	8.31904e-06	3.78641e-05	Orm1
ENSMUSG00000026879	39872.5	-1.51108	0.187731	-8.04917	8.33584e-16	1.63485e-14	Gsn
ENSMUSG00000007888	242.005	-1.51032	0.405193	-3.7274	0.000193464	0.000657147	Crlf1
ENSMUSG00000021950	18983.6	-1.51022	0.280096	-5.39179	6.97599e-08	4.6833e-07	Anxa8
ENSMUSG00000093593	66.9314	-1.50958	0.323293	-4.66939	3.02095e-06	1.49856e-05	Gm20683
ENSMUSG00000041986	914.319	-1.50949	0.215732	-6.99706	2.61396e-12	3.42414e-11	Elmod1
ENSMUSG00000031618	111.639	-1.5086	0.25749	-5.85888	4.65989e-09	3.74615e-08	Nr3c2
ENSMUSG00000030317	107.039	-1.50752	0.3777	-3.99133	6.57031e-05	0.000246171	Timp4
ENSMUSG00000079110	221.434	-1.50667	0.237916	-6.33277	2.40802e-10	2.33026e-09	Capn3
ENSMUSG00000029685	24.9712	-1.50665	0.408439	-3.68879	0.00022532	0.000753262	Asb15
ENSMUSG00000050663	27.2901	-1.50589	0.475504	-3.16692	0.00154061	0.00420258	Trhde
ENSMUSG00000078716	125.047	-1.50567	0.198774	-7.57479	3.59722e-14	5.86133e-13	Tmem8b
ENSMUSG00000044433	1489.14	-1.50358	0.218908	-6.86855	6.48597e-12	7.96571e-11	Camsap3
ENSMUSG00000032915	100.672	-1.50249	0.24359	-6.1681	6.91157e-10	6.21863e-09	Adgre4
ENSMUSG00000038155	364.387	-1.50136	0.240092	-6.25325	4.01995e-10	3.76237e-09	Gstp2
ENSMUSG00000048616	68.5068	-1.50034	0.376694	-3.98292	6.80731e-05	0.000254164	Nog
ENSMUSG00000041202	246.344	-1.49887	0.42708	-3.50958	0.000448807	0.00140017	Pla2g2d
ENSMUSG00000036879	1412.59	-1.49821	0.143264	-10.4577	1.35126e-25	6.69112e-24	Phkb
ENSMUSG00000024038	915.48	-0.518173	0.0579907	-8.93545	4.05533e-19	1.13257e-17	Ndufv3
ENSMUSG00000021708	133.977	-1.49784	0.264836	-5.65575	1.55168e-08	1.14402e-07	Rasgrf2
ENSMUSG00000038195	83.0121	-1.49756	0.237656	-6.30137	2.95036e-10	2.81028e-09	Rilp
ENSMUSG00000030246	1458.39	-1.49732	0.140295	-10.6726	1.36677e-26	7.4263e-25	Ldhb
ENSMUSG00000038776	1124.48	-1.49561	0.114559	-13.0554	5.92e-39	7.12645e-37	Ephx1
ENSMUSG00000020889	1492.04	-1.49402	0.184798	-8.08459	6.23745e-16	1.24251e-14	Nr1d1
ENSMUSG00000031633	8874.88	-1.4939	0.163994	-9.10945	8.28024e-20	2.48656e-18	Slc25a4
ENSMUSG00000028427	63.4005	-1.49373	0.416994	-3.58214	0.000340786	0.00109321	Aqp7
ENSMUSG00000104876	75.0007	-1.49194	0.310438	-4.8059	1.54058e-06	8.13024e-06	Trdc
ENSMUSG00000026489	2291.66	-1.4917	0.310598	-4.80268	1.56554e-06	8.25265e-06	Adck3
ENSMUSG00000039063	104.07	-1.49158	0.205428	-7.26083	3.84731e-13	5.60207e-12	Echdc3
ENSMUSG00000074589	45.6564	-1.49042	0.201102	-7.41124	1.25122e-13	1.94349e-12	4930449A18Rik
ENSMUSG00000002346	230.085	-1.49037	0.229179	-6.50305	7.87077e-11	8.2614e-10	Slc25a42
ENSMUSG00000002565	910.978	-1.49017	0.297849	-5.0031	5.64152e-07	3.24324e-06	Scin
ENSMUSG00000030283	51.231	-1.48649	0.21703	-6.84923	7.42474e-12	9.03915e-11	St8sia1
ENSMUSG00000021636	231.458	-1.4861	0.184725	-8.04495	8.62793e-16	1.68034e-14	Marveld2
ENSMUSG00000019359	706.056	-1.48565	0.2267	-6.55337	5.62536e-11	6.02859e-10	Gdpd2
ENSMUSG00000097353	52.1911	-1.48185	0.266938	-5.5513	2.83555e-08	2.00484e-07	A430046D13Rik
ENSMUSG00000025791	2321.46	-1.47897	0.112863	-13.1041	3.12074e-39	3.82263e-37	Pgm2
ENSMUSG00000033849	476.98	-1.47278	0.38384	-3.83695	0.00012457	0.000441831	B3galt2
ENSMUSG00000026259	176.569	-1.46951	0.228837	-6.42165	1.34802e-10	1.371e-09	Ngef
ENSMUSG00000067001	1633.75	-1.46915	0.290994	-5.04872	4.44777e-07	2.60523e-06	Serpinb7
ENSMUSG00000059824	609.878	-1.46685	0.335351	-4.37405	1.2196e-05	5.36562e-05	Dbp
ENSMUSG00000007877	3064.43	-1.46655	0.414528	-3.53788	0.00040335	0.00127113	Tcap
ENSMUSG00000002033	123.84	-1.46609	0.237633	-6.16954	6.84893e-10	6.17022e-09	Cd3g
ENSMUSG00000036885	209.574	-1.46407	0.320254	-4.5716	4.84009e-06	2.29888e-05	Arhgef26
ENSMUSG00000009097	250.945	-1.46285	0.222671	-6.56956	5.04652e-11	5.44588e-10	Tbx1
ENSMUSG00000001672	117.098	-1.46208	0.24695	-5.92057	3.2082e-09	2.6368e-08	Marveld3
ENSMUSG00000026435	292.278	-1.46141	0.256367	-5.70046	1.19484e-08	9.01877e-08	Slc45a3
ENSMUSG00000020083	255.043	-1.46133	0.213211	-6.85388	7.18737e-12	8.75781e-11	2010107G23Rik
ENSMUSG00000049422	1004.31	-1.4602	0.216222	-6.75324	1.44575e-11	1.66847e-10	Chchd10
ENSMUSG00000066058	63.5925	-1.45953	0.378702	-3.85402	0.000116192	0.000415283	Cldn19
ENSMUSG00000030495	261.631	-1.45903	0.4551	-3.20596	0.00134612	0.00372369	Slc7a10
ENSMUSG00000040165	21.1241	-1.45898	0.539724	-2.7032	0.00686761	0.0159673	Cd209c
ENSMUSG00000064345	26095.6	-1.458	0.140505	-10.3769	3.16012e-25	1.51123e-23	mt-Nd2
ENSMUSG00000026450	1425.2	-1.44787	0.204328	-7.08599	1.3805e-12	1.86977e-11	Chit1
ENSMUSG00000038205	809.163	-1.44622	0.131576	-10.9916	4.196e-28	2.50397e-26	Prkab2
ENSMUSG00000025997	298.824	-1.44536	0.147763	-9.78166	1.34979e-22	5.25027e-21	Ikzf2
ENSMUSG00000058743	36.2447	-1.44513	0.344935	-4.18958	2.79474e-05	0.000113184	Kcnj14
ENSMUSG00000027470	2216.49	-1.4438	0.57542	-2.50913	0.0121028	0.0262878	Mylk2
ENSMUSG00000027805	543.689	-1.44252	0.198618	-7.26282	3.79111e-13	5.53543e-12	Pfn2
ENSMUSG00000021200	1538.06	-1.44212	0.241867	-5.96243	2.48507e-09	2.07545e-08	Asb2
ENSMUSG00000032366	20192.7	-1.4405	0.239166	-6.02301	1.712e-09	1.46935e-08	Tpm1
ENSMUSG00000036585	188.42	-1.44027	0.151334	-9.51717	1.77963e-21	6.33947e-20	Fgf1
ENSMUSG00000028434	667.45	-1.43748	0.16314	-8.8113	1.23708e-18	3.28414e-17	Epb4.1l4b
ENSMUSG00000050556	70.7473	-1.4371	0.258664	-5.55583	2.76292e-08	1.95745e-07	Kcnb1
ENSMUSG00000032289	157.924	-1.43676	0.18666	-7.69721	1.39071e-14	2.37117e-13	Thsd4
ENSMUSG00000006777	2582.32	-1.4351	0.299562	-4.79065	1.66238e-06	8.73343e-06	Krt23
ENSMUSG00000010064	205.435	-1.43472	0.474058	-3.02646	0.00247435	0.00643783	Slc38a3
ENSMUSG00000029098	2055.24	-1.43425	0.174687	-8.2104	2.20445e-16	4.62207e-15	Acox3
ENSMUSG00000030515	339.116	-1.43234	0.191911	-7.46356	8.42134e-14	1.32726e-12	Tarsl2
ENSMUSG00000018893	3544.1	-1.43138	0.314683	-4.54865	5.399e-06	2.54272e-05	Mb
ENSMUSG00000041660	1109.65	-1.42873	0.251374	-5.68368	1.31827e-08	9.88103e-08	Bbox1
ENSMUSG00000030554	3073.07	-1.4217	0.35194	-4.03959	5.35442e-05	0.000204343	Synm
ENSMUSG00000032355	293.379	-1.41704	0.313994	-4.51297	6.39262e-06	2.96764e-05	Mlip
ENSMUSG00000007480	66.8971	-1.41617	0.199822	-7.08715	1.36903e-12	1.85603e-11	Mc5r
ENSMUSG00000001027	923.428	-1.4141	0.396023	-3.57074	0.000355968	0.0011368	Scn4a
ENSMUSG00000021009	1555.47	-1.41168	0.165456	-8.53201	1.43831e-17	3.40994e-16	Ptpn21
ENSMUSG00000027452	277.157	-1.4112	0.155727	-9.06201	1.28064e-19	3.77274e-18	Acss1
ENSMUSG00000032549	23.156	-1.41077	0.448699	-3.14413	0.00166583	0.00451244	Rab6b
ENSMUSG00000073375	151.91	-1.40859	0.438801	-3.21009	0.00132695	0.00367942	Lrrc30
ENSMUSG00000043448	34.6083	-1.40782	0.270506	-5.2044	1.94624e-07	1.21165e-06	Gjc2
ENSMUSG00000037440	123.392	-1.40715	0.206383	-6.81814	9.22242e-12	1.10637e-10	Vnn1
ENSMUSG00000002475	191.102	-1.40655	0.153009	-9.19261	3.83435e-20	1.1872e-18	Abhd3
ENSMUSG00000030306	460.068	-1.40367	0.190004	-7.38759	1.49515e-13	2.3019e-12	Tmtc1
ENSMUSG00000050103	223.261	-1.4022	0.166552	-8.41898	3.79787e-17	8.65147e-16	Agmo
ENSMUSG00000051910	402.234	-1.39981	0.244507	-5.72502	1.03422e-08	7.87883e-08	Sox6
ENSMUSG00000092572	309.204	-1.39746	0.241915	-5.77666	7.61988e-09	5.95101e-08	Serpinb10
ENSMUSG00000062329	47.9973	-1.39738	0.340235	-4.1071	4.00655e-05	0.000156893	Cytl1
ENSMUSG00000029499	137.9	-1.39687	0.213812	-6.53316	6.43976e-11	6.83839e-10	Pxmp2
ENSMUSG00000046845	30.2655	-1.39661	0.544122	-2.56672	0.0102665	0.0227921	Il1f10
ENSMUSG00000003123	2167.83	-1.39625	0.248918	-5.60928	2.0317e-08	1.47457e-07	Lipe
ENSMUSG00000000037	54.5898	-1.39437	0.279449	-4.9897	6.04717e-07	3.44804e-06	Scml2
ENSMUSG00000038967	1399.9	-1.39297	0.258062	-5.39783	6.7453e-08	4.53934e-07	Pdk2
ENSMUSG00000031204	138.26	-1.39278	0.444923	-3.13038	0.00174582	0.00470993	Asb12
ENSMUSG00000022546	663.943	-1.39202	0.165249	-8.42378	3.6453e-17	8.31748e-16	Gpt
ENSMUSG00000022123	3543.67	-1.39184	0.147829	-9.41521	4.72153e-21	1.60809e-19	Scel
ENSMUSG00000023328	155.613	-1.39098	0.225922	-6.1569	7.41848e-10	6.63624e-09	Ache
ENSMUSG00000078144	1233.05	-1.38992	0.225122	-6.17404	6.65663e-10	6.00473e-09	Capns2
ENSMUSG00000068876	1064.65	-1.38915	0.249411	-5.56972	2.55145e-08	1.82243e-07	Cgn
ENSMUSG00000051456	48.4593	-1.38748	0.352305	-3.93828	8.20661e-05	0.000301175	Hspb3
ENSMUSG00000023960	342.336	-1.3851	0.23415	-5.91545	3.30978e-09	2.71709e-08	Enpp5
ENSMUSG00000096146	100.737	-1.38009	0.396974	-3.47653	0.000507955	0.00156304	Kcnj11
ENSMUSG00000048096	318.894	-1.37874	0.284206	-4.85119	1.22725e-06	6.60651e-06	Lmod1
ENSMUSG00000040987	24.6654	-1.37542	0.329467	-4.17467	2.9842e-05	0.00012009	Mill2
ENSMUSG00000031849	36.4158	-1.37251	0.287234	-4.77836	1.76728e-06	9.21521e-06	Comp
ENSMUSG00000045569	34.6767	-1.37248	0.331523	-4.13991	3.47442e-05	0.000137989	Mc2r
ENSMUSG00000022987	74.9987	-1.37016	0.291462	-4.701	2.58888e-06	1.30087e-05	Zfp641
ENSMUSG00000042828	1309.33	-1.36874	0.18139	-7.54588	4.4925e-14	7.2524e-13	Trim72
ENSMUSG00000020682	369.191	-1.3676	0.199776	-6.84566	7.61222e-12	9.23519e-11	Mmp28
ENSMUSG00000030217	200.788	-1.36735	0.241221	-5.66847	1.44077e-08	1.07123e-07	Art4
ENSMUSG00000040350	528.701	-1.36669	0.197756	-6.91099	4.81272e-12	6.05449e-11	Trim7
ENSMUSG00000026185	10449.6	-1.36645	0.322425	-4.23805	2.25474e-05	9.35111e-05	Igfbp5
ENSMUSG00000051890	154.216	-1.36502	0.338283	-4.03516	5.45655e-05	0.000208013	Klhdc1
ENSMUSG00000025163	102.432	-1.36485	0.147033	-9.28259	1.65408e-20	5.27341e-19	Cd7
ENSMUSG00000001249	43.5997	-1.36454	0.317389	-4.29927	1.71365e-05	7.29332e-05	Hpn
ENSMUSG00000030739	1866.06	-1.3642	0.304864	-4.47477	7.64929e-06	3.49868e-05	Myh14
ENSMUSG00000020593	1103.27	-1.3611	0.1721	-7.90877	2.59947e-15	4.82699e-14	Lpin1
ENSMUSG00000032114	258.806	-1.36033	0.122938	-11.0651	1.85246e-28	1.14459e-26	Slc37a4
ENSMUSG00000069515	471.806	-1.35728	0.319455	-4.24874	2.14975e-05	8.96091e-05	Lyz1
ENSMUSG00000026610	34.2379	-1.3571	0.572267	-2.37144	0.017719	0.0366289	Esrrg
ENSMUSG00000029312	385.049	-1.35688	0.107992	-12.5647	3.30115e-36	3.31635e-34	Klhl8
ENSMUSG00000049791	611.548	-1.35506	0.120741	-11.2228	3.14967e-29	2.03621e-27	Fzd4
ENSMUSG00000028039	1723.91	-1.35298	0.212094	-6.37917	1.78053e-10	1.77089e-09	Efna3
ENSMUSG00000008658	373.295	-1.35263	0.239114	-5.65682	1.54203e-08	1.1375e-07	Rbfox1
ENSMUSG00000023153	220.037	-1.3517	0.511561	-2.64229	0.00823464	0.0187828	Tmem52
ENSMUSG00000056973	1579.26	-1.34905	0.311993	-4.32399	1.53233e-05	6.58788e-05	Ces1d
ENSMUSG00000074766	337.655	-1.34855	0.17789	-7.58081	3.434e-14	5.61503e-13	Ism1
ENSMUSG00000071604	524.571	-1.34754	0.121822	-11.0615	1.92739e-28	1.18564e-26	Fam189a2
ENSMUSG00000032702	3276.85	-1.34743	0.189047	-7.12746	1.02235e-12	1.40375e-11	Kank1
ENSMUSG00000031519	322.871	-1.34732	0.248393	-5.42413	5.82383e-08	3.94776e-07	Asb5
ENSMUSG00000024740	6819.87	0.502366	0.0595647	8.43395	3.34181e-17	7.63748e-16	Ddb1
ENSMUSG00000024076	62.4766	-1.34645	0.351548	-3.83007	0.000128105	0.000453106	Vit
ENSMUSG00000047976	177.051	-1.34634	0.280369	-4.80202	1.57073e-06	8.27373e-06	Kcna1
ENSMUSG00000040048	1405.82	-0.534109	0.0634583	-8.4167	3.87251e-17	8.80713e-16	Ndufb10
ENSMUSG00000019787	2834.19	-1.34482	0.363083	-3.70389	0.000212322	0.000713909	Trdn
ENSMUSG00000033022	2206.06	-1.34149	0.308171	-4.35308	1.3424e-05	5.84659e-05	Cdo1
ENSMUSG00000049133	6198.93	-1.34116	0.280444	-4.78229	1.7331e-06	9.06495e-06	Flg2
ENSMUSG00000040329	49.6288	-1.33971	0.201632	-6.64436	3.04544e-11	3.38049e-10	Il7
ENSMUSG00000059146	23.37	-1.33905	0.403219	-3.32089	0.000897297	0.00259364	Ntrk3
ENSMUSG00000034829	28.4377	-1.33782	0.542531	-2.46588	0.0136678	0.0291651	Nxnl1
ENSMUSG00000020044	5088.43	-1.33622	0.184265	-7.2516	4.11862e-13	5.95983e-12	Timp3
ENSMUSG00000051314	130.217	-1.33595	0.269263	-4.9615	6.99493e-07	3.94383e-06	Ffar2
ENSMUSG00000031748	60.2041	-1.33514	0.269102	-4.96148	6.99575e-07	3.94383e-06	Gnao1
ENSMUSG00000020785	369.476	-1.33506	0.176062	-7.58289	3.37941e-14	5.53875e-13	Camkk1
ENSMUSG00000030337	130.686	-1.33309	0.249124	-5.3511	8.74192e-08	5.79365e-07	Vamp1
ENSMUSG00000032724	787.117	-1.3329	0.16299	-8.1778	2.89069e-16	5.95362e-15	Abtb2
ENSMUSG00000031209	493.261	-1.33286	0.168352	-7.91711	2.43088e-15	4.51994e-14	Heph
ENSMUSG00000073877	651.217	-1.3314	0.285246	-4.66757	3.04786e-06	1.5103e-05	Gm13306
ENSMUSG00000053411	514.874	-1.33124	0.229425	-5.80252	6.53275e-09	5.14804e-08	Cbx7
ENSMUSG00000024697	142.281	-1.3277	0.230097	-5.77018	7.91873e-09	6.16372e-08	Gna14
ENSMUSG00000039987	668.171	-1.32539	0.163079	-8.12726	4.39093e-16	8.92418e-15	Phtf2
ENSMUSG00000036278	918.478	-1.32508	0.221975	-5.9695	2.37979e-09	1.99383e-08	Macrod1
ENSMUSG00000026697	524.197	-1.32403	0.346898	-3.81676	0.000135213	0.000474998	Myoc
ENSMUSG00000027559	33503.2	-1.32342	0.330185	-4.00813	6.12016e-05	0.000231228	Car3
ENSMUSG00000067736	2769.81	-1.3231	0.159524	-8.29405	1.09455e-16	2.37704e-15	Gm10222
ENSMUSG00000016283	165.64	-1.32233	0.222764	-5.93601	2.9205e-09	2.41313e-08	H2-M2
ENSMUSG00000057933	117.983	-1.32176	0.181726	-7.27337	3.50641e-13	5.14863e-12	Gsta2
ENSMUSG00000015619	2322.66	-1.32096	0.252683	-5.22775	1.71584e-07	1.07928e-06	Gata3
ENSMUSG00000041423	50.5331	-1.32095	0.307049	-4.30209	1.69198e-05	7.2143e-05	Paqr6
ENSMUSG00000034359	172.935	-1.31914	0.171138	-7.70805	1.27756e-14	2.18358e-13	Skint2
ENSMUSG00000070867	302.033	-1.31731	0.251256	-5.24288	1.58092e-07	9.99817e-07	Trabd2b
ENSMUSG00000038453	360	-1.31578	0.269974	-4.87372	1.09515e-06	5.94223e-06	Srcin1
ENSMUSG00000032093	54.5548	-1.31225	0.269659	-4.86632	1.13693e-06	6.1535e-06	Cd3e
ENSMUSG00000073758	566.254	-1.3122	0.371638	-3.53085	0.000414229	0.00130277	Sh3d21
ENSMUSG00000042359	82.6692	-1.31146	0.346566	-3.78415	0.000154236	0.000535493	Osbpl6
ENSMUSG00000074259	108.331	-1.31109	0.141247	-9.28227	1.65906e-20	5.27726e-19	Gramd2
ENSMUSG00000039485	121	-1.30999	0.1508	-8.68694	3.72317e-18	9.38455e-17	Tspyl4
ENSMUSG00000031137	175.175	-1.30918	0.241053	-5.43109	5.60101e-08	3.80596e-07	Fgf13
ENSMUSG00000029095	180.385	-1.30722	0.284982	-4.58701	4.4963e-06	2.15095e-05	Ablim2
ENSMUSG00000051652	66.9945	-1.30671	0.206421	-6.33032	2.44647e-10	2.36092e-09	Lrrc3
ENSMUSG00000025006	648.217	-1.30652	0.128427	-10.1732	2.6118e-24	1.15051e-22	Sorbs1
ENSMUSG00000020331	58.8148	-1.30635	0.245811	-5.31447	1.0697e-07	6.99966e-07	Hcn2
ENSMUSG00000033578	94.3208	-1.30558	0.214205	-6.09498	1.09449e-09	9.61833e-09	Tmem35
ENSMUSG00000063430	49.7413	-1.302	0.341191	-3.81605	0.000135603	0.000476249	Wscd2
ENSMUSG00000022803	223.063	-1.30124	0.248662	-5.23296	1.66813e-07	1.05163e-06	Popdc2
ENSMUSG00000054662	1082.87	-1.29952	0.275676	-4.71395	2.42962e-06	1.22747e-05	Ano9
ENSMUSG00000031750	720.581	-1.29865	0.167892	-7.73502	1.03388e-14	1.78236e-13	Il34
ENSMUSG00000044026	119.288	-1.29727	0.235066	-5.51873	3.41454e-08	2.39241e-07	Slc35g1
ENSMUSG00000028949	557.636	-1.29568	0.20137	-6.4343	1.2404e-10	1.268e-09	Smarcd3
ENSMUSG00000050295	555.882	-1.29417	0.172644	-7.49613	6.57271e-14	1.04535e-12	Foxc1
ENSMUSG00000037151	536.846	-1.29379	0.133678	-9.67845	3.72335e-22	1.41285e-20	Lrrc20
ENSMUSG00000031494	312.992	-1.29293	0.301912	-4.28246	1.84837e-05	7.80293e-05	Cd209a
ENSMUSG00000103653	65.2882	-1.29244	0.233235	-5.54138	3.00094e-08	2.11749e-07	Gm3934
ENSMUSG00000056569	1111.8	-1.29193	0.319466	-4.04402	5.25429e-05	0.000200961	Mpz
ENSMUSG00000030278	4056.08	-1.28908	0.429624	-3.00048	0.00269554	0.00694603	Cidec
ENSMUSG00000038777	459.185	-1.28604	0.193408	-6.64934	2.94417e-11	3.27589e-10	Sema6c
ENSMUSG00000057729	51.4417	-1.28499	0.39268	-3.27237	0.0010665	0.00302573	Prtn3
ENSMUSG00000099269	326.909	-1.28459	0.374108	-3.43375	0.00059529	0.00180044	Calm5
ENSMUSG00000001918	2466.08	-1.28391	0.227764	-5.63701	1.73027e-08	1.26765e-07	Slc1a5
ENSMUSG00000023826	56.7354	-1.28277	0.288254	-4.45013	8.58197e-06	3.89213e-05	Park2
ENSMUSG00000044072	37.8252	-1.28147	0.309058	-4.14637	3.37782e-05	0.000134612	Eml6
ENSMUSG00000047250	1598.37	-1.27855	0.206003	-6.20647	5.41868e-10	4.95524e-09	Ptgs1
ENSMUSG00000059895	2320.47	-1.27656	0.301508	-4.23391	2.29665e-05	9.50236e-05	Ptp4a3
ENSMUSG00000044968	191.444	-1.2751	0.144483	-8.8252	1.0926e-18	2.92843e-17	Napepld
ENSMUSG00000021792	1082.8	-1.27305	0.162301	-7.84377	4.37225e-15	7.93942e-14	Fam213a
ENSMUSG00000027762	35.232	-1.27186	0.290721	-4.37485	1.21518e-05	5.34955e-05	Sucnr1
ENSMUSG00000020334	278.163	-1.27021	0.234457	-5.41766	6.03843e-08	4.08484e-07	Slc22a4
ENSMUSG00000031283	418.627	-1.26946	0.297612	-4.26549	1.99466e-05	8.36944e-05	Chrdl1
ENSMUSG00000020216	930.93	-1.26879	0.330898	-3.83437	0.000125884	0.000445965	Jsrp1
ENSMUSG00000087380	54.042	-1.26555	0.236322	-5.3552	8.54615e-08	5.67198e-07	2210408F21Rik
ENSMUSG00000030996	654.454	-1.26518	0.355749	-3.55638	0.000375994	0.00119463	Art1
ENSMUSG00000024132	485.064	-1.26418	0.0862371	-14.6594	1.17349e-48	2.40979e-46	Eci1
ENSMUSG00000046532	704.661	-1.26409	0.181051	-6.98194	2.91126e-12	3.78518e-11	Ar
ENSMUSG00000015354	1008.57	-1.26363	0.252415	-5.00616	5.55275e-07	3.19878e-06	Pcolce2
ENSMUSG00000098557	3414.71	-1.26362	0.102821	-12.2895	1.03108e-34	9.34932e-33	Kctd12
ENSMUSG00000032278	374.8	-1.26311	0.182959	-6.90377	5.06393e-12	6.34195e-11	Paqr5
ENSMUSG00000005338	1453.32	-1.26116	0.214321	-5.88445	3.9939e-09	3.23873e-08	Cadm3
ENSMUSG00000031495	354.103	-1.26077	0.301118	-4.18698	2.82692e-05	0.000114421	Cd209d
ENSMUSG00000041735	315.358	-1.26053	0.168385	-7.48595	7.1029e-14	1.12454e-12	Gm13178
ENSMUSG00000042686	624.898	-1.2597	0.290679	-4.33365	1.46655e-05	6.33824e-05	Jph1
ENSMUSG00000003534	3157.88	-1.25703	0.15347	-8.19073	2.59654e-16	5.38754e-15	Ddr1
ENSMUSG00000102070	8390.67	-1.25581	0.255192	-4.92103	8.60895e-07	4.74597e-06	Gm28661
ENSMUSG00000101939	5344.32	-1.25509	0.139491	-8.99762	2.30671e-19	6.60059e-18	Gm28438
ENSMUSG00000049038	46.2316	-1.25506	0.242462	-5.17634	2.26287e-07	1.39509e-06	Mterf2
ENSMUSG00000040147	322.153	-1.25394	0.179487	-6.98623	2.82377e-12	3.68516e-11	Maob
ENSMUSG00000055254	854.843	-1.25228	0.185303	-6.75804	1.3987e-11	1.61818e-10	Ntrk2
ENSMUSG00000064225	51.3961	-1.25018	0.475056	-2.63165	0.00849724	0.0193218	Paqr9
ENSMUSG00000042404	468.589	-1.24964	0.171601	-7.28226	3.28276e-13	4.8304e-12	Dennd4b
ENSMUSG00000031958	209.587	-1.24899	0.181029	-6.89942	5.22167e-12	6.53364e-11	Ldhd
ENSMUSG00000047419	7046.99	-1.24844	0.548498	-2.2761	0.0228399	0.0455884	Cmya5
ENSMUSG00000060548	894.766	-1.24779	0.167657	-7.44252	9.87847e-14	1.54471e-12	Tnfrsf19
ENSMUSG00000003282	35.6001	-1.24293	0.486808	-2.55322	0.0106732	0.0235936	Plag1
ENSMUSG00000038515	42.3313	-1.24236	0.211855	-5.8642	4.51312e-09	3.63654e-08	Grtp1
ENSMUSG00000023809	369.823	-1.23985	0.152698	-8.1196	4.67716e-16	9.45179e-15	Rps6ka2
ENSMUSG00000040740	177.554	-1.23952	0.284369	-4.35884	1.30752e-05	5.70389e-05	Slc25a34
ENSMUSG00000030747	4768.51	-1.2382	0.178196	-6.94853	3.69107e-12	4.74605e-11	Dgat2
ENSMUSG00000040016	486.582	-1.23806	0.186913	-6.6237	3.50328e-11	3.84892e-10	Ptger3
ENSMUSG00000043088	210.95	-1.23755	0.186621	-6.63138	3.32552e-11	3.66516e-10	Il17re
ENSMUSG00000024892	2805.06	-1.23754	0.221563	-5.5855	2.33027e-08	1.67818e-07	Pcx
ENSMUSG00000074093	142.376	-1.2364	0.162592	-7.60432	2.86406e-14	4.71068e-13	Svip
ENSMUSG00000032311	114.444	-1.23572	0.226789	-5.44875	5.07242e-08	3.47382e-07	Nrg4
ENSMUSG00000040658	118.266	-1.23552	0.179482	-6.8838	5.82779e-12	7.23372e-11	Dnph1
ENSMUSG00000015090	59.9257	-1.23522	0.182592	-6.76491	1.33394e-11	1.55444e-10	Ptgds
ENSMUSG00000039956	145.727	-1.23519	0.3401	-3.63184	0.000281403	0.0009194	Mrap
ENSMUSG00000001911	5172.25	-0.578364	0.0718811	-8.04612	8.54599e-16	1.66904e-14	Nfix
ENSMUSG00000037669	1557.5	-1.23288	0.148749	-8.28831	1.14865e-16	2.48679e-15	Ldah
ENSMUSG00000019194	1836.36	-1.23134	0.127374	-9.66706	4.16175e-22	1.56643e-20	Scn1b
ENSMUSG00000039515	2801.65	-0.3125	0.0388558	-8.04254	8.79935e-16	1.71134e-14	Ppp2r4
ENSMUSG00000030098	58.3619	-1.22923	0.304385	-4.0384	5.38176e-05	0.000205218	Grip2
ENSMUSG00000046844	44.0966	-1.2269	0.531896	-2.30666	0.0210737	0.0425682	Vat1l
ENSMUSG00000006342	4061.86	-1.22541	0.15818	-7.74693	9.41382e-15	1.63909e-13	Susd2
ENSMUSG00000024471	2922.75	-1.22463	0.432121	-2.83399	0.00459705	0.011205	Myot
ENSMUSG00000024268	82.6647	-1.22252	0.228633	-5.34709	8.9379e-08	5.91511e-07	Celf4
ENSMUSG00000027010	1244.68	-1.22136	0.17382	-7.02655	2.11708e-12	2.81284e-11	Slc25a12
ENSMUSG00000086968	328.015	-1.2185	0.148358	-8.21323	2.15308e-16	4.52796e-15	4933431E20Rik
ENSMUSG00000004110	48.2396	-1.21836	0.275084	-4.42903	9.46563e-06	4.25146e-05	Cacna1e
ENSMUSG00000028464	20612.3	-1.21477	0.262498	-4.62773	3.69702e-06	1.79879e-05	Tpm2
ENSMUSG00000081225	122.896	-1.21419	0.232214	-5.22873	1.70674e-07	1.07419e-06	Cyp2j12
ENSMUSG00000057948	220.256	-1.21398	0.172624	-7.03251	2.02846e-12	2.70281e-11	Unc13d
ENSMUSG00000021219	28.5002	-1.21398	0.521338	-2.32859	0.0198811	0.0404749	Rgs6
ENSMUSG00000047115	43.0018	-1.21389	0.313374	-3.87361	0.000107235	0.000385141	Fam221a
ENSMUSG00000044122	74.2595	-1.21339	0.204461	-5.93458	2.94594e-09	2.42983e-08	Proca1
ENSMUSG00000026131	10970.1	-1.21263	0.255601	-4.74425	2.09283e-06	1.07324e-05	Dst
ENSMUSG00000037112	572.141	-1.21205	0.217247	-5.57915	2.41703e-08	1.73619e-07	Sik2
ENSMUSG00000028088	312.656	-1.21068	0.158824	-7.62278	2.48265e-14	4.1222e-13	Fmo5
ENSMUSG00000102252	156.268	-1.21049	0.134041	-9.03079	1.7043e-19	4.93751e-18	Snrpn
ENSMUSG00000044405	250.294	-1.21009	0.326112	-3.71066	0.000206722	0.000697429	Adig
ENSMUSG00000038086	171.439	-1.20833	0.186342	-6.4845	8.90275e-11	9.27746e-10	Hspb2
ENSMUSG00000049892	164.184	-1.20771	0.231837	-5.20931	1.89545e-07	1.18267e-06	Rasd1
ENSMUSG00000026688	752.291	-1.20638	0.175773	-6.86329	6.72932e-12	8.2356e-11	Mgst3
ENSMUSG00000028076	290.569	-1.20493	0.303631	-3.96839	7.23599e-05	0.000268733	Cd1d1
ENSMUSG00000074277	757.643	-1.20464	0.23772	-5.06747	4.0313e-07	2.38429e-06	Phldb3
ENSMUSG00000107244	29.022	-1.2045	0.27828	-4.32835	1.50228e-05	6.47662e-05	RP24-230L5.5
ENSMUSG00000032554	4668.95	-1.20407	0.183227	-6.57149	4.98153e-11	5.3799e-10	Trf
ENSMUSG00000020838	437.051	-1.20404	0.313126	-3.84524	0.000120435	0.000428147	Slc6a4
ENSMUSG00000006356	3242.49	-1.20386	0.111001	-10.8455	2.095e-27	1.19896e-25	Crip2
ENSMUSG00000074657	22.3675	-1.20163	0.439609	-2.73342	0.00626812	0.014718	Kif5a
ENSMUSG00000042529	145.475	-1.20096	0.254298	-4.72264	2.32802e-06	1.1817e-05	Kcnj12
ENSMUSG00000039904	43.2745	-1.20078	0.383112	-3.13429	0.00172271	0.00465207	Gpr37
ENSMUSG00000097867	53.6856	-1.20078	0.197772	-6.07153	1.267e-09	1.10647e-08	Lppos
ENSMUSG00000045629	191.141	-1.20009	0.181264	-6.62065	3.57621e-11	3.92427e-10	Sh3tc2
ENSMUSG00000063919	43.0615	-1.19617	0.280385	-4.26617	1.98855e-05	8.35034e-05	Srrm4
ENSMUSG00000094935	88.9643	-1.19591	0.218875	-5.46387	4.65859e-08	3.20298e-07	Gm9726
ENSMUSG00000045348	63.6362	-1.19377	0.243732	-4.8979	9.68676e-07	5.30663e-06	Nyap1
ENSMUSG00000033419	109.875	-1.19366	0.241281	-4.94719	7.52931e-07	4.20894e-06	Snap91
ENSMUSG00000030792	774.81	-1.19278	0.236799	-5.03709	4.72667e-07	2.75933e-06	Dkkl1
ENSMUSG00000029020	2440.7	-1.19201	0.119041	-10.0135	1.32974e-23	5.59292e-22	Mfn2
ENSMUSG00000044986	304.357	-1.19057	0.264531	-4.50068	6.77358e-06	3.12682e-05	Tst
ENSMUSG00000063015	4202.34	-0.504145	0.0638005	-7.90189	2.74714e-15	5.05415e-14	Ccni
ENSMUSG00000016327	64.177	-1.19029	0.506808	-2.34859	0.0188445	0.0386807	Atp1b4
ENSMUSG00000044676	32.6706	-1.18714	0.322019	-3.68656	0.000227305	0.000759352	Zfp612
ENSMUSG00000035934	242.007	-1.18709	0.268782	-4.41655	1.0029e-05	4.48143e-05	Pknox2
ENSMUSG00000022197	2912.29	-1.18598	0.155879	-7.60833	2.7765e-14	4.58829e-13	Pdzd2
ENSMUSG00000034917	651.805	-1.18504	0.194504	-6.09264	1.11066e-09	9.7513e-09	Tjp3
ENSMUSG00000018126	55.1221	-1.18403	0.511277	-2.31584	0.0205672	0.0416655	Baiap2l2
ENSMUSG00000017692	408.086	-1.18322	0.112875	-10.4825	1.03907e-25	5.21027e-24	Rhbdl3
ENSMUSG00000034579	74.757	-1.18293	0.31156	-3.79679	0.000146581	0.000511201	Pla2g3
ENSMUSG00000020326	3902.58	-1.18286	0.142209	-8.31778	8.96233e-17	1.96468e-15	Ccng1
ENSMUSG00000037979	133.871	-1.18258	0.21328	-5.54472	2.94423e-08	2.07852e-07	Ccdc92
ENSMUSG00000034949	62.8549	-1.18246	0.369535	-3.19986	0.00137494	0.00379816	Zfr2
ENSMUSG00000020657	306.76	-1.18167	0.2366	-4.99439	5.90233e-07	3.36959e-06	Dnajc27
ENSMUSG00000037820	2645.86	-1.18153	0.267651	-4.41444	1.01272e-05	4.52096e-05	Tgm2
ENSMUSG00000041530	1255.87	-0.548887	0.0701397	-7.82563	5.05135e-15	9.1251e-14	Ago1
ENSMUSG00000062694	250.88	-1.18026	0.247063	-4.77715	1.77801e-06	9.26766e-06	Cav3
ENSMUSG00000027246	76.4998	-1.17929	0.30823	-3.82599	0.000130248	0.000459461	Ell3
ENSMUSG00000026525	96.2699	-1.17834	0.229051	-5.14444	2.6832e-07	1.6326e-06	Opn3
ENSMUSG00000000325	689.442	-1.17789	0.260052	-4.52941	5.91473e-06	2.7688e-05	Arvcf
ENSMUSG00000027253	1183.84	-1.17784	0.130012	-9.05944	1.31123e-19	3.84665e-18	Lrp4
ENSMUSG00000044060	91.6218	-1.17629	0.284241	-4.13837	3.49786e-05	0.000138841	A830010M20Rik
ENSMUSG00000043154	2323.47	-1.17548	0.148682	-7.90599	2.65808e-15	4.92928e-14	Ppp2r3a
ENSMUSG00000068854	76.706	-1.17389	0.161189	-7.2827	3.27201e-13	4.81966e-12	Hist2h2be
ENSMUSG00000049336	943.059	-1.17349	0.25953	-4.5216	6.13748e-06	2.86156e-05	Tenm2
ENSMUSG00000038132	350.142	-1.17293	0.238162	-4.92491	8.43987e-07	4.66381e-06	Rbm24
ENSMUSG00000106019	80.3375	-1.17229	0.190217	-6.16294	7.14072e-10	6.41242e-09	RP24-487F9.4
ENSMUSG00000079168	488.017	-1.17216	0.468039	-2.50441	0.0122654	0.0265954	Cd209g
ENSMUSG00000050592	140.164	-1.17193	0.235107	-4.98465	6.20728e-07	3.53501e-06	Fam78a
ENSMUSG00000041954	321.625	-1.17052	0.226098	-5.17706	2.25413e-07	1.39031e-06	Tnfrsf18
ENSMUSG00000010362	249.016	-1.16923	0.121818	-9.59815	8.13896e-22	3.00668e-20	Rdm1
ENSMUSG00000041828	627.026	-1.16845	0.345999	-3.37704	0.000732695	0.00216582	Abca8a
ENSMUSG00000075053	32.9279	-1.16639	0.284196	-4.10417	4.05773e-05	0.000158762	Vdac3-ps1
ENSMUSG00000028393	1142.3	-1.16616	0.175037	-6.66236	2.69469e-11	3.0127e-10	Alad
ENSMUSG00000050860	1778.68	-1.16395	0.224192	-5.19175	2.08326e-07	1.28948e-06	Phospho1
ENSMUSG00000032845	317.416	-1.16356	0.384321	-3.02756	0.00246534	0.00641679	Alpk2
ENSMUSG00000087408	58.5753	-1.16339	0.31893	-3.6478	0.000264495	0.000868834	Cers1
ENSMUSG00000007033	152.165	-1.16321	0.375603	-3.0969	0.00195555	0.00521165	Hspa1l
ENSMUSG00000027932	764.129	-1.15891	0.304318	-3.80821	0.000139976	0.000490497	Slc27a3
ENSMUSG00000097960	34.5478	-1.15887	0.425473	-2.72371	0.00645522	0.0151243	A330074K22Rik
ENSMUSG00000039611	239.301	-1.1583	0.141183	-8.20425	2.3203e-16	4.84315e-15	Tmem246
ENSMUSG00000041075	1164.97	-1.15746	0.148869	-7.77503	7.54283e-15	1.33158e-13	Fzd7
ENSMUSG00000040389	621.198	-1.15735	0.134094	-8.63085	6.08965e-18	1.5024e-16	Wdr47
ENSMUSG00000000296	145.841	-1.15312	0.27512	-4.19134	2.77307e-05	0.000112502	Tpd52l1
ENSMUSG00000032246	28.2862	-1.15268	0.444759	-2.59168	0.00955076	0.0213935	Calml4
ENSMUSG00000038816	424.495	-1.15239	0.13353	-8.63025	6.1216e-18	1.50762e-16	Ctnnal1
ENSMUSG00000029168	82.6103	-1.15227	0.233425	-4.93634	7.96021e-07	4.42053e-06	Dpysl5
ENSMUSG00000089665	46.9273	-1.15182	0.308575	-3.7327	0.000189435	0.000644561	Fcor
ENSMUSG00000078915	38.1742	-1.15114	0.30591	-3.76301	0.000167881	0.000577695	Hsp25-ps1
ENSMUSG00000072591	56.8674	-1.15018	0.269654	-4.26538	1.99566e-05	8.37108e-05	5930412G12Rik
ENSMUSG00000029053	163.918	-1.14906	0.239303	-4.80169	1.57334e-06	8.28434e-06	Prkcz
ENSMUSG00000062157	190.385	-1.14795	0.206599	-5.55643	2.75346e-08	1.95372e-07	Ifnlr1
ENSMUSG00000040998	776.808	-1.14786	0.230575	-4.97824	6.41651e-07	3.64673e-06	Npnt
ENSMUSG00000043415	906.515	-1.14763	0.203822	-5.63056	1.79622e-08	1.31321e-07	Otud1
ENSMUSG00000026073	759.535	-1.14756	0.25754	-4.45588	8.35505e-06	3.79909e-05	Il1r2
ENSMUSG00000020953	724.708	-1.14658	0.294787	-3.88953	0.000100437	0.00036231	Coch
ENSMUSG00000061517	696.7	-1.14326	0.181349	-6.30419	2.89705e-10	2.76328e-09	Sox21
ENSMUSG00000055415	303.353	-1.14315	0.180565	-6.33094	2.43665e-10	2.35368e-09	Atp10b
ENSMUSG00000040183	36.3177	-1.14309	0.265034	-4.31299	1.61058e-05	6.8946e-05	Ankrd6
ENSMUSG00000016356	48.9381	-1.14215	0.369513	-3.09097	0.00199502	0.00530739	Col20a1
ENSMUSG00000073557	1595.86	-1.14165	0.201381	-5.66909	1.43562e-08	1.06803e-07	Ppp1r12b
ENSMUSG00000041528	1029.8	-1.14141	0.189854	-6.01206	1.83185e-09	1.56644e-08	Rnf123
ENSMUSG00000064363	42890.7	-1.14125	0.13288	-8.58857	8.80597e-18	2.12011e-16	mt-Nd4
ENSMUSG00000038170	9030.06	-1.14118	0.383471	-2.97592	0.0029211	0.00745986	Pde4dip
ENSMUSG00000025735	58.2599	-1.13891	0.345383	-3.29753	0.000975378	0.00279472	Rhbdl1
ENSMUSG00000022099	101.789	-1.13885	0.171113	-6.65552	2.82304e-11	3.14864e-10	Dmtn
ENSMUSG00000044231	67.1929	-1.13781	0.17094	-6.65617	2.81046e-11	3.13712e-10	Nhlrc1
ENSMUSG00000054659	40.7938	-1.13475	0.250926	-4.52224	6.11889e-06	2.85576e-05	Pm20d2
ENSMUSG00000038560	628.518	-1.13454	0.232295	-4.88406	1.03924e-06	5.66871e-06	Sp6
ENSMUSG00000044244	1983.79	-1.13395	0.234008	-4.84578	1.26118e-06	6.76829e-06	Il20rb
ENSMUSG00000021719	67.1512	-1.13326	0.286214	-3.95949	7.51098e-05	0.00027791	Rgs7bp
ENSMUSG00000036295	61.8332	-1.13311	0.290119	-3.90566	9.39672e-05	0.00034082	Lrrn3
ENSMUSG00000027371	124.401	-1.13306	0.187396	-6.04635	1.48169e-09	1.28911e-08	Fahd2a
ENSMUSG00000024228	131.713	-1.13284	0.24471	-4.62933	3.66842e-06	1.78549e-05	Nudt12
ENSMUSG00000011267	94.4707	-1.13241	0.433114	-2.61459	0.00893353	0.0201825	Zfp296
ENSMUSG00000019732	39.2067	-1.13176	0.239337	-4.72874	2.25922e-06	1.15096e-05	Calr3
ENSMUSG00000023927	494.356	-1.13071	0.217325	-5.20284	1.96264e-07	1.22023e-06	Satb1
ENSMUSG00000031451	8643.43	-1.12993	0.219253	-5.15352	2.55647e-07	1.5623e-06	Gas6
ENSMUSG00000045087	437.826	-1.12924	0.145479	-7.76224	8.34398e-15	1.46376e-13	S1pr5
ENSMUSG00000003865	1860.4	-1.12773	0.198388	-5.68448	1.31213e-08	9.84559e-08	Gys1
ENSMUSG00000023046	2520.87	-1.12708	0.252896	-4.45671	8.32254e-06	3.78677e-05	Igfbp6
ENSMUSG00000022610	342.392	-1.1255	0.204236	-5.51076	3.57284e-08	2.49581e-07	Mapk12
ENSMUSG00000068036	3789.36	-1.12507	0.137958	-8.15517	3.48685e-16	7.12891e-15	Mllt4
ENSMUSG00000042340	69.8686	-1.12506	0.151382	-7.43198	1.06988e-13	1.67111e-12	Ctf1
ENSMUSG00000022840	453.212	-1.12447	0.299104	-3.75945	0.000170286	0.000584819	Adcy5
ENSMUSG00000052920	122.699	-1.12121	0.2367	-4.73685	2.17064e-06	1.10988e-05	Prkg1
ENSMUSG00000032279	1734.08	-1.12081	0.111336	-10.0669	7.73932e-24	3.27491e-22	Idh3a
ENSMUSG00000027524	25.4919	-1.12081	0.44751	-2.50455	0.0122609	0.0265897	Edn3
ENSMUSG00000022505	5682.53	-1.12033	0.168098	-6.66474	2.65128e-11	2.96654e-10	Emp2
ENSMUSG00000065947	1739.83	-1.11921	0.278357	-4.02077	5.8007e-05	0.000220112	mt-Nd4l
ENSMUSG00000050808	606.392	-1.11882	0.155992	-7.17231	7.37408e-13	1.02869e-11	Muc15
ENSMUSG00000022240	80.2915	-1.11787	0.226683	-4.9314	8.1641e-07	4.52215e-06	Ctnnd2
ENSMUSG00000043602	62.2862	-1.1178	0.264661	-4.2235	2.40534e-05	9.90218e-05	Zfp3
ENSMUSG00000106951	260.851	-1.11752	0.201069	-5.55788	2.73078e-08	1.93862e-07	RP23-134H19.3
ENSMUSG00000024206	280.544	-1.11671	0.43428	-2.57141	0.0101285	0.0225249	Rfx2
ENSMUSG00000071856	383.031	-1.11609	0.131689	-8.47516	2.34753e-17	5.44056e-16	Mcc
ENSMUSG00000057614	1145.71	-1.11474	0.116184	-9.59462	8.42293e-22	3.09521e-20	Gnai1
ENSMUSG00000039628	195.634	-1.11469	0.226306	-4.92559	8.41042e-07	4.64937e-06	Hs3st6
ENSMUSG00000005763	45.5315	-1.11396	0.260688	-4.27316	1.92726e-05	8.10853e-05	Cd247
ENSMUSG00000061780	12083.1	-1.11281	0.367356	-3.02926	0.00245158	0.00638571	Cfd
ENSMUSG00000090110	38.7081	-1.11093	0.247346	-4.49139	7.07607e-06	3.25676e-05	Mtcp1
ENSMUSG00000097059	58.3498	-1.1101	0.195584	-5.67581	1.38038e-08	1.03188e-07	Fam120aos
ENSMUSG00000046329	343.119	-1.10951	0.195947	-5.66228	1.49377e-08	1.10541e-07	Slc25a23
ENSMUSG00000036940	1109.01	0.556832	0.0736286	7.5627	3.94779e-14	6.40266e-13	Kdm1a
ENSMUSG00000018845	673.859	-1.1092	0.215644	-5.14367	2.69423e-07	1.63826e-06	Unc45b
ENSMUSG00000003949	563.218	-1.1078	0.254042	-4.36071	1.29643e-05	5.66259e-05	Hlf
ENSMUSG00000017009	3689.79	-1.10549	0.151392	-7.30214	2.83232e-13	4.20299e-12	Sdc4
ENSMUSG00000004612	44.0845	-1.10545	0.19502	-5.66839	1.44145e-08	1.07123e-07	Nkg7
ENSMUSG00000029432	2000.38	-1.10399	0.129155	-8.54783	1.25423e-17	2.99899e-16	Gbas
ENSMUSG00000035642	247.808	-1.10399	0.165744	-6.66079	2.72359e-11	3.04258e-10	Aamdc
ENSMUSG00000020218	166.167	-1.10372	0.302741	-3.64577	0.000266595	0.000875113	Wif1
ENSMUSG00000025776	62.2442	-1.10347	0.380107	-2.90305	0.00369548	0.00922483	Crispld1
ENSMUSG00000055632	592.517	-1.10248	0.261514	-4.21575	2.48949e-05	0.000102155	Hmcn2
ENSMUSG00000073374	34.7705	-1.10236	0.251869	-4.37671	1.20485e-05	5.30573e-05	C030034I22Rik
ENSMUSG00000036528	716.202	-1.10233	0.175795	-6.27052	3.59841e-10	3.39285e-09	Ppfibp2
ENSMUSG00000062908	1859.71	-1.10207	0.123312	-8.9372	3.9916e-19	1.11701e-17	Acadm
ENSMUSG00000041261	39.5082	-1.10093	0.468992	-2.34744	0.0189029	0.038772	Car8
ENSMUSG00000002980	3045.73	-1.09974	0.137193	-8.01597	1.0927e-15	2.09019e-14	Bcam
ENSMUSG00000028838	796.262	-1.09819	0.201758	-5.4431	5.23611e-08	3.57716e-07	Extl1
ENSMUSG00000024990	432.36	-1.09733	0.277117	-3.95982	7.50077e-05	0.000277679	Rbp4
ENSMUSG00000002781	249.731	-1.0968	0.182264	-6.01768	1.7693e-09	1.51481e-08	Tmem143
ENSMUSG00000054452	4929.56	-0.488577	0.0652072	-7.49268	6.74806e-14	1.07201e-12	Aes
ENSMUSG00000034584	406.422	-1.09636	0.172661	-6.34979	2.15614e-10	2.1099e-09	Exph5
ENSMUSG00000087543	47.9755	-1.0949	0.272134	-4.02337	5.73711e-05	0.000218054	Gm16576
ENSMUSG00000050756	848.928	-1.09338	0.232243	-4.7079	2.50284e-06	1.26036e-05	Defb6
ENSMUSG00000029314	384.74	-1.09268	0.285743	-3.82401	0.000131298	0.00046264	Agpat9
ENSMUSG00000046727	290.235	-1.09087	0.279333	-3.90527	9.41216e-05	0.000341292	Cystm1
ENSMUSG00000000440	405.841	-1.08874	0.253913	-4.28786	1.804e-05	7.64293e-05	Pparg
ENSMUSG00000042918	84.805	-1.08717	0.26101	-4.16522	3.11047e-05	0.00012474	Mamstr
ENSMUSG00000025931	329.782	-1.08689	0.161696	-6.72181	1.79482e-11	2.0479e-10	Paqr8
ENSMUSG00000024653	62.2499	-1.08583	0.372917	-2.91171	0.00359457	0.00899222	Scgb1a1
ENSMUSG00000053054	639.545	-1.0858	0.402476	-2.6978	0.00697993	0.0162068	Adh6a
ENSMUSG00000021983	26.6838	-1.08571	0.337365	-3.2182	0.00128999	0.00358476	Atp8a2
ENSMUSG00000097850	18.8363	-1.08491	0.449096	-2.41576	0.0157023	0.0329181	4631405K08Rik
ENSMUSG00000020150	201.844	-1.08359	0.331719	-3.26659	0.00108853	0.00308445	Gamt
ENSMUSG00000025175	37.2836	-1.08254	0.308602	-3.50787	0.000451712	0.00140676	Fn3k
ENSMUSG00000061080	80.9943	-1.08202	0.382254	-2.83064	0.00464555	0.0113074	Lsamp
ENSMUSG00000059970	351.337	-1.08107	0.125757	-8.5965	8.21867e-18	1.98556e-16	Hspa2
ENSMUSG00000037016	233.423	-1.08022	0.273701	-3.94672	7.92297e-05	0.00029184	Frem2
ENSMUSG00000046312	847.907	-1.07866	0.12972	-8.31531	9.1513e-17	2.00296e-15	AI464131
ENSMUSG00000042500	428.403	-1.07778	0.173294	-6.21937	4.99162e-10	4.59479e-09	Ago4
ENSMUSG00000048482	34.1627	-1.07761	0.219136	-4.91753	8.7643e-07	4.82399e-06	Bdnf
ENSMUSG00000086448	84.0142	-1.07717	0.257515	-4.18293	2.87778e-05	0.000116378	9330162012Rik
ENSMUSG00000059991	76.038	-1.07627	0.357803	-3.008	0.00262975	0.00679029	Nptx2
ENSMUSG00000021662	547.634	-1.07585	0.102634	-10.4824	1.04101e-25	5.21027e-24	Arhgef28
ENSMUSG00000064215	1307.12	-0.552584	0.07472	-7.3954	1.40982e-13	2.18015e-12	Ifi27
ENSMUSG00000042644	4875.58	-1.07577	0.234369	-4.59006	4.43115e-06	2.12269e-05	Itpr3
ENSMUSG00000073888	886.353	-1.07541	0.261856	-4.10689	4.01024e-05	0.000156992	Ccl27a
ENSMUSG00000046719	38.529	-1.0741	0.210119	-5.11185	3.19016e-07	1.91437e-06	Nxph3
ENSMUSG00000004558	4003	-1.07401	0.306295	-3.50646	0.000454106	0.00141259	Ndrg2
ENSMUSG00000018341	138.056	-1.0732	0.307759	-3.48713	0.000488238	0.00150829	Il12rb2
ENSMUSG00000043683	2326.58	-1.07229	0.176178	-6.08636	1.15509e-09	1.01254e-08	Fem1a
ENSMUSG00000035168	3478.51	-1.07167	0.1521	-7.04583	1.84356e-12	2.46113e-11	Tanc1
ENSMUSG00000027015	66.4611	-1.06868	0.354739	-3.01258	0.0025904	0.00670729	Cybrd1
ENSMUSG00000024978	1238.47	-1.06774	0.178661	-5.97631	2.28244e-09	1.92e-08	Gpam
ENSMUSG00000052572	228.378	-1.06733	0.18259	-5.84552	5.04977e-09	4.04097e-08	Dlg2
ENSMUSG00000034285	149.012	-1.06631	0.20844	-5.11568	3.12621e-07	1.87842e-06	Nipsnap1
ENSMUSG00000011382	268.926	-1.06565	0.219646	-4.8517	1.22409e-06	6.59462e-06	Dhdh
ENSMUSG00000044628	366.01	-1.06512	0.258035	-4.1278	3.66255e-05	0.000144679	Rnf208
ENSMUSG00000054641	254.598	-1.06505	0.247179	-4.3088	1.64141e-05	7.01797e-05	Mmrn1
ENSMUSG00000024036	125.663	-1.06335	0.19101	-5.56699	2.59184e-08	1.84749e-07	Slc37a1
ENSMUSG00000018599	321.3	-1.06221	0.132604	-8.01036	1.14376e-15	2.18189e-14	Mief2
ENSMUSG00000028713	843.748	-1.06156	0.153885	-6.89838	5.25991e-12	6.56972e-11	Cyp4b1
ENSMUSG00000032527	1072.87	-1.06033	0.0944746	-11.2234	3.12998e-29	2.03289e-27	Pccb
ENSMUSG00000079243	846.33	-1.0602	0.379453	-2.79402	0.0052057	0.0125051	Xirp1
ENSMUSG00000018378	957.565	-1.05981	0.130998	-8.0903	5.95174e-16	1.19069e-14	Cuedc1
ENSMUSG00000051397	5931.41	-1.05972	0.236915	-4.473	7.71312e-06	3.52672e-05	Tacstd2
ENSMUSG00000030494	87.1261	-1.05872	0.208877	-5.06863	4.00687e-07	2.37085e-06	Rhpn2
ENSMUSG00000037461	357.233	0.565332	0.0769738	7.34446	2.06584e-13	3.11527e-12	Ints7
ENSMUSG00000031398	269.013	-1.05838	0.241361	-4.38505	1.15957e-05	5.12737e-05	Plxna3
ENSMUSG00000090145	50.1692	-1.05762	0.299103	-3.53598	0.000406264	0.00127974	Ugt1a6b
ENSMUSG00000047656	74.9071	-1.0569	0.172587	-6.12385	9.13428e-10	8.08821e-09	Trpt1
ENSMUSG00000045761	73.6186	-1.05686	0.252795	-4.18072	2.90593e-05	0.000117346	Fam179a
ENSMUSG00000025893	35.5713	-1.05534	0.224702	-4.6966	2.64525e-06	1.32776e-05	Kbtbd3
ENSMUSG00000028751	31.8373	-1.05447	0.297245	-3.54747	0.000388952	0.00123159	Pla2g2e
ENSMUSG00000026604	2430.85	-1.05419	0.121164	-8.70052	3.30364e-18	8.40292e-17	Ptpn14
ENSMUSG00000014704	30.4099	-1.0539	0.290762	-3.6246	0.000289415	0.000944028	Hoxa2
ENSMUSG00000031274	276.282	-1.05328	0.177112	-5.94697	2.73158e-09	2.26104e-08	Col4a5
ENSMUSG00000041688	660.216	-1.05256	0.241034	-4.36687	1.2604e-05	5.52711e-05	Amot
ENSMUSG00000031089	797.466	-1.05173	0.287213	-3.66186	0.000250387	0.000827747	Slc6a14
ENSMUSG00000042357	870.092	-1.05087	0.242642	-4.33095	1.48465e-05	6.40754e-05	Gjb5
ENSMUSG00000064368	96.3804	-1.05008	0.326781	-3.21339	0.00131176	0.00364237	mt-Nd6
ENSMUSG00000051906	364.397	-1.04974	0.452428	-2.32023	0.0203282	0.0412351	Cd209f
ENSMUSG00000015850	663.581	-1.04934	0.176216	-5.95486	2.60288e-09	2.16477e-08	Adamtsl4
ENSMUSG00000029503	81.327	-1.04921	0.26154	-4.01167	6.02915e-05	0.00022816	P2rx2
ENSMUSG00000052974	1190.17	-1.04882	0.233493	-4.49187	7.05992e-06	3.2504e-05	Cyp2f2
ENSMUSG00000021215	4332.21	-1.0484	0.153822	-6.81565	9.38413e-12	1.12356e-10	Net1
ENSMUSG00000000402	134.382	-1.04833	0.279286	-3.7536	0.000174315	0.000597188	Egfl6
ENSMUSG00000097487	127.65	-1.04725	0.151312	-6.9211	4.48154e-12	5.67364e-11	Ptges3l
ENSMUSG00000030987	2502.02	-1.04477	0.169152	-6.17652	6.55309e-10	5.91515e-09	Stim1
ENSMUSG00000030917	826.564	-1.04466	0.131458	-7.94668	1.91572e-15	3.60043e-14	Tmem159
ENSMUSG00000021638	386.459	-1.04394	0.22462	-4.6476	3.35812e-06	1.64709e-05	Ocln
ENSMUSG00000049872	194.488	-1.04308	0.192751	-5.4115	6.24975e-08	4.21398e-07	Fam26e
ENSMUSG00000063142	72.9672	-1.04128	0.213253	-4.88283	1.04576e-06	5.6976e-06	Kcnma1
ENSMUSG00000043687	50.8414	-1.04031	0.288824	-3.6019	0.000315902	0.00101994	1190005I06Rik
ENSMUSG00000038859	5162.55	-1.03928	0.178571	-5.81999	5.88504e-09	4.66395e-08	Baiap2l1
ENSMUSG00000072812	3638.03	-1.03882	0.189582	-5.47953	4.26458e-08	2.94805e-07	Ahnak2
ENSMUSG00000044080	668.556	-1.03852	0.120617	-8.61004	7.30349e-18	1.77477e-16	S100a1
ENSMUSG00000027221	402.505	-1.03731	0.247163	-4.19687	2.70626e-05	0.000110111	Chst1
ENSMUSG00000063450	1782.31	-1.03683	0.201726	-5.1398	2.7503e-07	1.66834e-06	Syne2
ENSMUSG00000006471	1150.01	-1.03353	0.195248	-5.29345	1.20028e-07	7.75962e-07	Ndor1
ENSMUSG00000001247	1618.05	-1.03251	0.221284	-4.666	3.07118e-06	1.52024e-05	Lsr
ENSMUSG00000027765	402.791	-1.03122	0.113824	-9.05972	1.30792e-19	3.845e-18	P2ry1
ENSMUSG00000037098	824.342	-0.554413	0.0763757	-7.25903	3.89881e-13	5.66524e-12	Rab11fip3
ENSMUSG00000033938	966.648	-0.491625	0.0677364	-7.25791	3.9311e-13	5.70622e-12	Ndufb7
ENSMUSG00000050315	2566.36	-1.03012	0.35216	-2.92516	0.00344275	0.00866208	Synpo2
ENSMUSG00000018796	4571.17	-1.02949	0.198494	-5.18652	2.14263e-07	1.32388e-06	Acsl1
ENSMUSG00000038319	47.771	-1.02927	0.33139	-3.10592	0.00189688	0.00507046	Kcnh2
ENSMUSG00000038007	545.462	-1.02833	0.206225	-4.98642	6.15097e-07	3.50437e-06	Acer2
ENSMUSG00000033900	148.372	-1.02822	0.207709	-4.95028	7.41064e-07	4.14592e-06	Map9
ENSMUSG00000029538	658.407	0.536517	0.0741035	7.2401	4.48344e-13	6.46764e-12	Srsf9
ENSMUSG00000012705	1047.81	-1.028	0.414443	-2.48045	0.0131216	0.0281761	Retn
ENSMUSG00000031775	40.6912	-1.02786	0.286368	-3.58929	0.000331583	0.00106663	Pllp
ENSMUSG00000030319	475.112	-1.02734	0.212335	-4.8383	1.30953e-06	7.00891e-06	Cand2
ENSMUSG00000051550	132.104	-1.02593	0.227509	-4.5094	6.50107e-06	3.01398e-05	Zfp579
ENSMUSG00000030199	576.797	0.571763	0.0790077	7.2368	4.59396e-13	6.59302e-12	Etv6
ENSMUSG00000031782	1062.84	-1.02577	0.100767	-10.1797	2.44389e-24	1.08338e-22	Coq9
ENSMUSG00000028496	592.703	-1.02551	0.165189	-6.20814	5.36166e-10	4.9063e-09	Mllt3
ENSMUSG00000078599	69.4729	-1.02531	0.383661	-2.67244	0.00753018	0.0173374	Skint8
ENSMUSG00000030660	837.616	0.519629	0.071917	7.2254	4.99614e-13	7.14084e-12	Pik3c2a
ENSMUSG00000058022	645.175	-1.02461	0.0968234	-10.5823	3.6012e-26	1.90482e-24	Adtrp
ENSMUSG00000040724	122.277	-1.02439	0.364526	-2.8102	0.00495106	0.0119613	Kcna2
ENSMUSG00000008822	108.508	-1.02409	0.178758	-5.72894	1.01059e-08	7.71141e-08	Acyp1
ENSMUSG00000034171	738.886	-1.02293	0.228196	-4.4827	7.37044e-06	3.37999e-05	Faah
ENSMUSG00000055493	319.154	-1.0229	0.238742	-4.28453	1.83126e-05	7.74226e-05	Epm2a
ENSMUSG00000023963	324.01	-1.02015	0.266782	-3.82389	0.000131364	0.00046264	Cyp39a1
ENSMUSG00000079557	892.393	-0.510723	0.0708931	-7.20413	5.84177e-13	8.29008e-12	March2
ENSMUSG00000008575	2830.41	-1.01986	0.0721898	-14.1275	2.56951e-45	4.27151e-43	Nfib
ENSMUSG00000028036	467.353	-1.01941	0.203053	-5.0204	5.15641e-07	2.98524e-06	Ptgfr
ENSMUSG00000026893	42.4873	-1.01901	0.328722	-3.0999	0.00193585	0.00516474	Gca
ENSMUSG00000070609	661.273	-1.01844	0.269422	-3.78008	0.000156777	0.000543236	Gm13177
ENSMUSG00000044393	331.316	-1.01659	0.188342	-5.39758	6.75458e-08	4.5434e-07	Dsg2
ENSMUSG00000071573	53.1791	-1.01646	0.175431	-5.79406	6.87067e-09	5.39606e-08	Rnls
ENSMUSG00000042477	139.849	-1.01505	0.23269	-4.36223	1.28744e-05	5.62909e-05	Tfap2e
ENSMUSG00000020067	1111.54	-1.01496	0.330814	-3.06807	0.0021545	0.005684	Mypn
ENSMUSG00000048330	54.7209	-1.0144	0.283558	-3.57741	0.000347019	0.00111091	Ric3
ENSMUSG00000003948	1478.11	-1.01424	0.172881	-5.86669	4.44585e-09	3.5844e-08	Mmd
ENSMUSG00000040680	24.064	-1.01387	0.341808	-2.9662	0.00301501	0.00767017	Kremen2
ENSMUSG00000038855	2610.45	-1.0138	0.0771644	-13.1382	1.99022e-39	2.48138e-37	Itpkb
ENSMUSG00000039103	980.944	-1.01378	0.269838	-3.75698	0.000171974	0.00059047	Nexn
ENSMUSG00000035640	373.348	-1.01265	0.186307	-5.43538	5.46785e-08	3.72355e-07	Dos
ENSMUSG00000012126	21.6192	-1.01155	0.442071	-2.2882	0.0221261	0.044373	Ubxn11
ENSMUSG00000042961	222.509	-1.01094	0.25228	-4.0072	6.1443e-05	0.000231827	Egflam
ENSMUSG00000030499	1269.15	-1.01069	0.149404	-6.76483	1.3347e-11	1.55444e-10	Kctd15
ENSMUSG00000020610	669.673	-0.395169	0.0551518	-7.16513	7.77145e-13	1.08304e-11	Amz2
ENSMUSG00000005360	487.706	-1.01023	0.276843	-3.64912	0.000263143	0.000865001	Slc1a3
ENSMUSG00000037300	576.105	0.492085	0.0687063	7.16216	7.94182e-13	1.10458e-11	Ttc13
ENSMUSG00000074121	66.0574	-1.00919	0.220984	-4.56681	4.95195e-06	2.34801e-05	Ntf5
ENSMUSG00000033781	384.333	-1.00885	0.208063	-4.8488	1.24213e-06	6.66864e-06	Asb13
ENSMUSG00000040037	49.4574	-1.00851	0.433344	-2.32726	0.0199512	0.0405943	Negr1
ENSMUSG00000037736	652.639	-1.0071	0.175685	-5.73245	9.89929e-09	7.56202e-08	Limch1
ENSMUSG00000053765	1011.17	-1.00686	0.266636	-3.77618	0.000159253	0.000550993	Oas1f
ENSMUSG00000057337	64.6966	-1.0068	0.215883	-4.66362	3.10689e-06	1.53574e-05	Chst3
ENSMUSG00000039835	986.872	-1.00647	0.115416	-8.72038	2.77266e-18	7.11717e-17	Nhsl1
ENSMUSG00000025190	1180.23	-1.00635	0.132279	-7.60781	2.78771e-14	4.59593e-13	Got1
ENSMUSG00000039953	2909.35	-1.00495	0.11952	-8.40818	4.16413e-17	9.39385e-16	Clstn1
ENSMUSG00000062257	96.2477	-1.00219	0.278032	-3.60458	0.000312657	0.00101181	Opcml
ENSMUSG00000079588	648.974	-1.00152	0.272165	-3.67982	0.000233403	0.000776749	Tmem182
ENSMUSG00000041609	966.7	-1.00138	0.17741	-5.64443	1.65733e-08	1.21805e-07	Ccdc64
ENSMUSG00000074001	600.923	-1.00081	0.250973	-3.9877	6.67173e-05	0.00024962	Klhl40
ENSMUSG00000028150	497.55	-1.00054	0.401562	-2.49163	0.012716	0.0274445	Rorc
ENSMUSG00000028488	160.302	-1.00029	0.169797	-5.89112	3.83577e-09	3.12319e-08	Sh3gl2
ENSMUSG00000021947	257.739	-1.00008	0.114078	-8.76661	1.84127e-18	4.83299e-17	Cryl1
ENSMUSG00000036062	165.762	-0.999887	0.295384	-3.38504	0.000711684	0.00211491	N28178
ENSMUSG00000038582	921.656	-0.999315	0.157781	-6.33356	2.3957e-10	2.32155e-09	Pptc7
ENSMUSG00000018830	1540.91	-0.998763	0.24754	-4.03476	5.46583e-05	0.000208197	Myh11
ENSMUSG00000041548	3236.79	-0.998202	0.0983169	-10.1529	3.21644e-24	1.4124e-22	Hspb8
ENSMUSG00000050821	128.348	-0.997707	0.183647	-5.43274	5.5495e-08	3.77463e-07	Fam131a
ENSMUSG00000025428	11934.7	-0.458356	0.0644928	-7.10708	1.1852e-12	1.61307e-11	Atp5a1
ENSMUSG00000025780	1433.43	-0.997702	0.312185	-3.19587	0.00139411	0.00384884	Itih5
ENSMUSG00000037071	36084	-0.997435	0.235565	-4.23423	2.29341e-05	9.49176e-05	Scd1
ENSMUSG00000002799	1520.78	-0.995643	0.188931	-5.26989	1.36507e-07	8.75598e-07	Jag2
ENSMUSG00000102426	31.9616	-0.995505	0.258555	-3.85026	0.000117992	0.000420853	Kantr
ENSMUSG00000053279	618.752	-0.995498	0.340714	-2.9218	0.00348011	0.00873405	Aldh1a1
ENSMUSG00000056602	818.221	-0.99539	0.179911	-5.53267	3.15401e-08	2.21989e-07	Fry
ENSMUSG00000020627	161.416	-0.994386	0.187393	-5.30643	1.1179e-07	7.27758e-07	Klhl29
ENSMUSG00000041193	77.454	-0.993183	0.254402	-3.90398	9.46222e-05	0.000342929	Pla2g5
ENSMUSG00000032015	1162.17	-0.991183	0.217609	-4.55488	5.24153e-06	2.47273e-05	Pou2f3
ENSMUSG00000064341	37659.3	-0.99105	0.113368	-8.74191	2.29198e-18	5.96e-17	mt-Nd1
ENSMUSG00000022477	5687.77	-0.989997	0.134495	-7.36087	1.82717e-13	2.78526e-12	Aco2
ENSMUSG00000015224	133.973	-0.988867	0.192251	-5.14363	2.69485e-07	1.63826e-06	Cyp2j9
ENSMUSG00000031078	2781.51	0.523956	0.0741383	7.06728	1.58005e-12	2.12356e-11	Cttn
ENSMUSG00000032911	634.612	-0.987464	0.171565	-5.75564	8.63155e-09	6.65182e-08	Cspg4
ENSMUSG00000055978	628.3	-0.986136	0.206808	-4.76837	1.85723e-06	9.63386e-06	Fut2
ENSMUSG00000002763	828.598	-0.507487	0.0719409	-7.05422	1.7357e-12	2.32604e-11	Pex6
ENSMUSG00000022656	709.309	-0.983556	0.0838787	-11.7259	9.38515e-32	7.16144e-30	Pvrl3
ENSMUSG00000047428	133.871	-0.982876	0.403368	-2.43667	0.0148232	0.031258	Dlk2
ENSMUSG00000049555	82.2667	-0.98182	0.231204	-4.24655	2.17092e-05	9.04108e-05	Tmie
ENSMUSG00000064367	23876.6	-0.981733	0.126535	-7.75862	8.5861e-15	1.50434e-13	mt-Nd5
ENSMUSG00000026544	91.9113	-0.98156	0.134028	-7.32355	2.41494e-13	3.6028e-12	Dusp23
ENSMUSG00000055737	2299.87	-0.981362	0.208407	-4.70888	2.49086e-06	1.25568e-05	Ghr
ENSMUSG00000087150	789.61	-0.981161	0.247487	-3.96449	7.35526e-05	0.000272944	BC064078
ENSMUSG00000038733	3601.47	0.518874	0.0738368	7.02731	2.10556e-12	2.80019e-11	Wdr26
ENSMUSG00000026463	2690.25	-0.980354	0.185338	-5.28955	1.22615e-07	7.90854e-07	Atp2b4
ENSMUSG00000001665	258.084	-0.980084	0.142878	-6.85958	6.90618e-12	8.43726e-11	Gstt3
ENSMUSG00000003531	905.955	-0.979173	0.178713	-5.47901	4.27701e-08	2.95518e-07	Dgcr6
ENSMUSG00000020354	127.906	-0.978957	0.214161	-4.57113	4.85094e-06	2.30247e-05	Sgcd
ENSMUSG00000028223	683.087	-0.97888	0.110496	-8.85896	8.07672e-19	2.18969e-17	Decr1
ENSMUSG00000037949	1041.01	-0.408069	0.0581625	-7.016	2.28305e-12	3.01841e-11	Ano10
ENSMUSG00000021033	994.195	-0.978544	0.232503	-4.20874	2.56799e-05	0.000105129	Gstz1
ENSMUSG00000031840	168.998	-0.978203	0.172833	-5.65982	1.51535e-08	1.119e-07	Rab3a
ENSMUSG00000028591	31.5142	-0.978178	0.398269	-2.45607	0.0140465	0.0298563	Pramef12
ENSMUSG00000020847	72.6258	-0.978077	0.2526	-3.87203	0.000107931	0.000387441	Rph3al
ENSMUSG00000037995	524.717	-0.977658	0.21718	-4.50161	6.74404e-06	3.11627e-05	Igsf9
ENSMUSG00000001166	56.8206	-0.976213	0.250599	-3.89552	9.79884e-05	0.000354209	Oas1c
ENSMUSG00000031144	52.6356	-0.97615	0.209303	-4.66382	3.10399e-06	1.53485e-05	Syp
ENSMUSG00000064370	50391.1	-0.975699	0.114828	-8.49702	1.94515e-17	4.56505e-16	mt-Cytb
ENSMUSG00000029454	837.935	-0.97558	0.132345	-7.3715	1.68719e-13	2.58049e-12	Mapkapk5
ENSMUSG00000047730	4778.78	-0.97549	0.243234	-4.0105	6.05907e-05	0.00022923	Fcgbp
ENSMUSG00000074466	54.6724	-0.975342	0.238295	-4.093	4.25828e-05	0.000165496	Gm15417
ENSMUSG00000086596	36.0918	-0.974717	0.425563	-2.29042	0.0219972	0.0441462	Susd5
ENSMUSG00000038831	120.85	-0.974628	0.232598	-4.19018	2.78739e-05	0.000112984	Ralgps1
ENSMUSG00000021754	1199.59	-0.974387	0.148332	-6.56895	5.06701e-11	5.46376e-10	Map3k1
ENSMUSG00000020085	458.701	-0.972338	0.179591	-5.41419	6.15658e-08	4.15919e-07	Aifm2
ENSMUSG00000100774	45.5193	-0.97177	0.230853	-4.20947	2.55975e-05	0.000104822	Gm7329
ENSMUSG00000040434	174.057	-0.971379	0.143428	-6.77257	1.26514e-11	1.48085e-10	Gyltl1b
ENSMUSG00000036169	777.867	-0.970082	0.16049	-6.04451	1.49868e-09	1.30228e-08	Sostdc1
ENSMUSG00000026986	121.821	-0.969998	0.202908	-4.78049	1.74869e-06	9.13191e-06	Hnmt
ENSMUSG00000032589	41.3521	-0.96945	0.290054	-3.34231	0.000830847	0.00242212	Bsn
ENSMUSG00000040213	181.793	-0.96853	0.17367	-5.57683	2.44944e-08	1.75585e-07	Ccbl2
ENSMUSG00000030771	147.136	-0.968113	0.193583	-5.00101	5.70301e-07	3.26648e-06	Micalcl
ENSMUSG00000025064	13849.9	-0.967124	0.241441	-4.00564	6.185e-05	0.000233047	Col17a1
ENSMUSG00000071632	250.798	-0.96693	0.136734	-7.0716	1.53163e-12	2.06046e-11	2510002D24Rik
ENSMUSG00000025241	1519.81	-0.966055	0.16489	-5.85877	4.66314e-09	3.74661e-08	Fyco1
ENSMUSG00000056476	37.1839	-0.965101	0.267928	-3.60209	0.00031567	0.0010199	Med12l
ENSMUSG00000029263	422.685	-0.96336	0.104359	-9.23122	2.67555e-20	8.30253e-19	Pigg
ENSMUSG00000040957	402.945	-0.96325	0.113689	-8.47266	2.39851e-17	5.54516e-16	Cables1
ENSMUSG00000025813	750.254	-0.96324	0.193766	-4.97114	6.65595e-07	3.76748e-06	Homer2
ENSMUSG00000048458	251.742	-0.963177	0.138029	-6.97807	2.99259e-12	3.88369e-11	Fam212b
ENSMUSG00000035896	88.5632	-0.962734	0.232251	-4.14523	3.39466e-05	0.000135167	Rnase1
ENSMUSG00000040187	72.136	-0.962303	0.281494	-3.41855	0.000629549	0.00188892	Arntl2
ENSMUSG00000037225	306.11	-0.961957	0.232397	-4.13928	3.48403e-05	0.000138331	Fgf2
ENSMUSG00000034903	402.697	-0.548278	0.0789564	-6.94406	3.80988e-12	4.88084e-11	Cobll1
ENSMUSG00000051319	430.9	-0.96115	0.149761	-6.41789	1.38178e-10	1.40329e-09	1500011K16Rik
ENSMUSG00000048078	1062.85	-0.959376	0.172427	-5.56396	2.63727e-08	1.87701e-07	Tenm4
ENSMUSG00000090086	42.1604	-0.958191	0.424019	-2.25978	0.0238348	0.0473037	AI480526
ENSMUSG00000036323	1874.51	0.415383	0.0599115	6.93328	4.11196e-12	5.24857e-11	Srp72
ENSMUSG00000035296	420.824	-0.955966	0.31564	-3.02866	0.00245644	0.00639719	Sgcg
ENSMUSG00000002997	702.068	-0.954883	0.269787	-3.5394	0.000401033	0.00126497	Prkar2b
ENSMUSG00000020111	1597.04	-0.954533	0.0637938	-14.9628	1.28545e-50	2.89516e-48	Micu1
ENSMUSG00000027332	1134.21	-0.954262	0.145335	-6.56593	5.17093e-11	5.56293e-10	Ivd
ENSMUSG00000041607	1619.07	-0.95369	0.239161	-3.98765	6.67309e-05	0.00024962	Mbp
ENSMUSG00000058258	1823.72	0.525105	0.0758344	6.92436	4.3794e-12	5.55945e-11	Idi1
ENSMUSG00000029153	367.592	-0.953576	0.204292	-4.6677	3.04583e-06	1.50983e-05	Ociad2
ENSMUSG00000059422	274.926	-0.953144	0.155518	-6.12882	8.85356e-10	7.85458e-09	Gm8116
ENSMUSG00000021303	191.937	-0.952424	0.150686	-6.32057	2.60592e-10	2.49925e-09	Gng4
ENSMUSG00000027858	212.357	-0.952373	0.303289	-3.14015	0.00168862	0.00456887	Tspan2
ENSMUSG00000070822	35.0947	-0.95036	0.234415	-4.05418	5.03095e-05	0.000193372	Zscan18
ENSMUSG00000032679	386.35	-0.950219	0.128265	-7.40826	1.27967e-13	1.98548e-12	Cd59a
ENSMUSG00000019768	403.345	-0.950161	0.305297	-3.11225	0.00185664	0.00497527	Esr1
ENSMUSG00000062515	8932.41	-0.948745	0.348155	-2.72506	0.00642893	0.0150652	Fabp4
ENSMUSG00000085315	37.9996	-0.948542	0.253476	-3.74214	0.000182462	0.000623262	A430018G15Rik
ENSMUSG00000023861	1022.92	-0.948194	0.117092	-8.09788	5.59248e-16	1.12203e-14	Mpc1
ENSMUSG00000039092	785.857	-0.9469	0.202626	-4.67313	2.96639e-06	1.47412e-05	Sptlc3
ENSMUSG00000000567	763.795	-0.946652	0.187503	-5.04874	4.44731e-07	2.60523e-06	Sox9
ENSMUSG00000022723	652.014	-0.436862	0.0632682	-6.90492	5.0233e-12	6.30237e-11	Crybg3
ENSMUSG00000029055	855.595	-0.94623	0.23391	-4.04527	5.22623e-05	0.000200107	Plch2
ENSMUSG00000024726	613.663	-0.94441	0.12789	-7.38456	1.5296e-13	2.3446e-12	2410127L17Rik
ENSMUSG00000039246	57.7428	-0.944263	0.294084	-3.21086	0.00132337	0.00367167	Lyplal1
ENSMUSG00000026853	2787.07	-0.943868	0.122837	-7.68389	1.54328e-14	2.61851e-13	Crat
ENSMUSG00000021678	651.586	-0.942456	0.157089	-5.99951	1.97915e-09	1.6815e-08	F2rl1
ENSMUSG00000085786	187.362	-0.941885	0.260866	-3.61061	0.000305475	0.000990399	Gm15987
ENSMUSG00000027709	723.213	-0.941877	0.163856	-5.7482	9.01987e-09	6.92052e-08	Mccc1
ENSMUSG00000099881	142.955	-0.941857	0.145235	-6.48506	8.86958e-11	9.2498e-10	2810013P06Rik
ENSMUSG00000000739	402.387	-0.941595	0.175065	-5.37853	7.50957e-08	5.015e-07	Sult5a1
ENSMUSG00000025375	217.858	-0.94074	0.248552	-3.78489	0.000153778	0.000534301	Aatk
ENSMUSG00000018334	863.952	-0.940478	0.143909	-6.53523	6.35122e-11	6.75464e-10	Ksr1
ENSMUSG00000038135	65.3648	-0.94017	0.332745	-2.8255	0.00472072	0.0114604	Crygn
ENSMUSG00000018907	2926.01	-0.938575	0.187019	-5.01861	5.20479e-07	3.01076e-06	Alox12e
ENSMUSG00000073481	1145.01	-0.420062	0.0610395	-6.88181	5.9097e-12	7.32236e-11	Marc2
ENSMUSG00000033060	1259.03	-0.935914	0.173428	-5.39655	6.79362e-08	4.56746e-07	Lmo7
ENSMUSG00000026207	803.913	-0.935883	0.282244	-3.31586	0.000913613	0.00263425	Speg
ENSMUSG00000030706	507.69	-0.488783	0.0710531	-6.87912	6.02233e-12	7.44211e-11	Mrpl48
ENSMUSG00000030513	1269.59	-0.935789	0.130056	-7.1953	6.23235e-13	8.80856e-12	Pcsk6
ENSMUSG00000073096	331.059	-0.9336	0.162289	-5.75271	8.78223e-09	6.76047e-08	Lrrc61
ENSMUSG00000022032	2314.58	-0.932874	0.245401	-3.80142	0.000143867	0.000502869	Scara5
ENSMUSG00000020620	162.425	-0.932429	0.28509	-3.27064	0.00107303	0.00304302	Abca8b
ENSMUSG00000022707	415.046	-0.932372	0.194901	-4.78382	1.71994e-06	9.00195e-06	Gbe1
ENSMUSG00000057719	809.791	-0.932202	0.186217	-5.00599	5.55754e-07	3.20022e-06	Sh3rf2
ENSMUSG00000029392	1001.51	-0.932112	0.271075	-3.43857	0.00058479	0.00177214	Rilpl1
ENSMUSG00000039116	340.032	-0.931872	0.162693	-5.72778	1.01754e-08	7.7602e-08	Adgrg6
ENSMUSG00000048721	1258.8	-0.93098	0.176495	-5.27483	1.3288e-07	8.53119e-07	Fndc9
ENSMUSG00000020882	748.933	-0.92945	0.261464	-3.55479	0.000378281	0.0012008	Cacnb1
ENSMUSG00000035441	816.618	-0.928594	0.121873	-7.61935	2.54963e-14	4.22337e-13	Myo1d
ENSMUSG00000059811	1277.02	-0.535756	0.0780986	-6.85999	6.88655e-12	8.42065e-11	Atl2
ENSMUSG00000070407	290.082	-0.927793	0.125927	-7.36769	1.73613e-13	2.64955e-12	Hs3st3b1
ENSMUSG00000031548	1357.95	-0.927788	0.12792	-7.25289	4.07981e-13	5.90981e-12	Sfrp1
ENSMUSG00000027288	6515.83	-0.927397	0.194958	-4.75692	1.96573e-06	1.01252e-05	Zfp106
ENSMUSG00000022223	306.043	-0.927292	0.145653	-6.36646	1.93446e-10	1.91287e-09	Sdr39u1
ENSMUSG00000002944	4581.77	-0.925923	0.274892	-3.36832	0.000756275	0.00222751	Cd36
ENSMUSG00000073982	987.299	0.513083	0.0749155	6.84883	7.44573e-12	9.05681e-11	Rhog
ENSMUSG00000026568	1049.2	-0.924975	0.0627793	-14.7337	3.91379e-49	8.28063e-47	Mpc2
ENSMUSG00000030077	1700.97	-0.924695	0.131897	-7.01072	2.37095e-12	3.12339e-11	Chl1
ENSMUSG00000038763	962.388	-0.922775	0.393077	-2.34757	0.0188963	0.0387645	Alpk3
ENSMUSG00000074064	452.244	-0.92123	0.214287	-4.29905	1.71535e-05	7.29693e-05	Mlycd
ENSMUSG00000083111	33.0832	-0.921192	0.27108	-3.39822	0.000678249	0.0020233	Gm14421
ENSMUSG00000038354	2200.32	-0.920636	0.259161	-3.55238	0.000381768	0.00121077	Ankrd35
ENSMUSG00000040746	1241.59	-0.920098	0.152291	-6.0417	1.52497e-09	1.3243e-08	Rnf167
ENSMUSG00000033768	39.9947	-0.918978	0.354198	-2.59453	0.00947202	0.0212512	Nrxn2
ENSMUSG00000057604	704.662	-0.918861	0.304228	-3.0203	0.00252521	0.00655795	Lmcd1
ENSMUSG00000028756	3028.2	-0.918354	0.197178	-4.65749	3.2009e-06	1.57552e-05	Pink1
ENSMUSG00000036880	1807.92	-0.918257	0.102641	-8.94626	3.67717e-19	1.03316e-17	Acaa2
ENSMUSG00000018868	396.545	-0.918254	0.213953	-4.29186	1.77185e-05	7.51812e-05	Pnpla5
ENSMUSG00000033361	334.858	-0.917249	0.27255	-3.36544	0.000764221	0.00224949	Prrg3
ENSMUSG00000021646	393.275	-0.916385	0.130692	-7.01178	2.35297e-12	3.10263e-11	Mccc2
ENSMUSG00000036437	117.467	-0.915975	0.248373	-3.68791	0.000226106	0.000755707	Npy1r
ENSMUSG00000045287	167.387	-0.915256	0.178399	-5.13038	2.89161e-07	1.74799e-06	Rtn4rl1
ENSMUSG00000036832	123.697	-0.914921	0.215875	-4.23821	2.25314e-05	9.35019e-05	Lpar3
ENSMUSG00000064356	6498.57	-0.914813	0.0721216	-12.6843	7.22432e-37	7.52839e-35	mt-Atp8
ENSMUSG00000025213	109.132	-0.914489	0.197756	-4.62434	3.75801e-06	1.82465e-05	Kazald1
ENSMUSG00000027007	6139.72	-0.914004	0.147386	-6.20145	5.5946e-10	5.09941e-09	Ssfa2
ENSMUSG00000048486	1149.39	-0.912563	0.078551	-11.6175	3.35994e-31	2.45645e-29	Fitm2
ENSMUSG00000051748	835.172	-0.912204	0.238359	-3.82701	0.000129708	0.00045827	Wfdc21
ENSMUSG00000039114	149.301	-0.911338	0.282013	-3.23154	0.00123124	0.0034386	Nrn1
ENSMUSG00000034472	32.9846	-0.911282	0.389449	-2.33993	0.0192875	0.0394739	Rasd2
ENSMUSG00000033208	34.3022	-0.90958	0.39026	-2.3307	0.019769	0.0402941	S100b
ENSMUSG00000060550	1000.27	-0.90953	0.18252	-4.98317	6.25494e-07	3.5607e-06	H2-Q7
ENSMUSG00000034842	844.007	-0.909151	0.316524	-2.8723	0.00407496	0.0100659	Art3
ENSMUSG00000027347	486.802	-0.908772	0.170653	-5.32525	1.00813e-07	6.62162e-07	Rasgrp1
ENSMUSG00000020836	588.873	-0.908763	0.404689	-2.24559	0.0247306	0.0488651	Coro6
ENSMUSG00000027536	724.757	-0.905865	0.168271	-5.38336	7.31067e-08	4.89153e-07	Chmp4c
ENSMUSG00000053329	970.266	-0.905384	0.0996929	-9.08173	1.06866e-19	3.17506e-18	D10Jhu81e
ENSMUSG00000015970	851.382	-0.904417	0.204648	-4.41937	9.89879e-06	4.42892e-05	Chdh
ENSMUSG00000068551	337.383	-0.903315	0.170089	-5.31083	1.09126e-07	7.11405e-07	Zfp467
ENSMUSG00000024431	2524.59	-0.902998	0.138014	-6.54281	6.03734e-11	6.45524e-10	Nr3c1
ENSMUSG00000046603	167.713	-0.90092	0.160251	-5.62192	1.88844e-08	1.37559e-07	Tcaim
ENSMUSG00000001891	3369.26	-0.900682	0.151757	-5.93504	2.9378e-09	2.42456e-08	Ugp2
ENSMUSG00000052914	670.09	-0.900182	0.179719	-5.00883	5.47612e-07	3.15594e-06	Cyp2j6
ENSMUSG00000045019	1444.92	-0.899517	0.121648	-7.39445	1.41998e-13	2.19342e-12	Acer1
ENSMUSG00000019689	184.552	-0.899014	0.101423	-8.86404	7.71666e-19	2.1046e-17	1110001J03Rik
ENSMUSG00000048027	752.663	-0.898049	0.0995566	-9.02049	1.87251e-19	5.39128e-18	Rgmb
ENSMUSG00000046167	90.6565	-0.897156	0.360746	-2.48695	0.0128844	0.0277319	Gldn
ENSMUSG00000037710	988.294	-0.895269	0.0889189	-10.0684	7.62188e-24	3.23501e-22	Cisd1
ENSMUSG00000021557	607.854	-0.894878	0.111545	-8.02259	1.03537e-15	1.98598e-14	Agtpbp1
ENSMUSG00000039903	63.1287	-0.894414	0.165062	-5.41865	6.00494e-08	4.06856e-07	Eva1c
ENSMUSG00000071014	623.421	-0.476674	0.0703831	-6.77257	1.26515e-11	1.48085e-10	Ndufb6
ENSMUSG00000026176	2769.62	-0.337546	0.0498485	-6.77143	1.27514e-11	1.49129e-10	Ctdsp1
ENSMUSG00000022425	1109.12	-0.894318	0.171524	-5.21395	1.8486e-07	1.1555e-06	Enpp2
ENSMUSG00000013766	624.192	-0.894097	0.195904	-4.56396	5.01979e-06	2.37612e-05	Ly6g6e
ENSMUSG00000037855	121.173	-0.893923	0.183021	-4.88427	1.03813e-06	5.66488e-06	Zfp365
ENSMUSG00000042647	193.359	-0.893714	0.208029	-4.2961	1.7383e-05	7.38248e-05	Acad12
ENSMUSG00000028033	159.848	-0.893629	0.35766	-2.49854	0.0124705	0.0269776	Kcnq5
ENSMUSG00000027222	556.323	-0.893125	0.148708	-6.00589	1.90283e-09	1.62316e-08	Pex16
ENSMUSG00000101111	34973.9	-0.892817	0.143287	-6.23099	4.63504e-10	4.28634e-09	Gm28437
ENSMUSG00000041417	2388.93	-0.892462	0.166108	-5.37277	7.75352e-08	5.17297e-07	Pik3r1
ENSMUSG00000028542	619.853	-0.892187	0.257354	-3.46677	0.000526744	0.00161445	Slc6a9
ENSMUSG00000023909	370.519	-0.891418	0.110061	-8.09929	5.52803e-16	1.1107e-14	Paqr4
ENSMUSG00000047205	483.644	-0.89133	0.14953	-5.96088	2.50888e-09	2.09408e-08	Dusp18
ENSMUSG00000074206	50.1533	-0.891172	0.362663	-2.4573	0.0139986	0.029771	Adh6b
ENSMUSG00000038248	149.186	-0.891143	0.222076	-4.01279	6.00055e-05	0.000227139	Sobp
ENSMUSG00000031284	580.906	-0.89111	0.203497	-4.37898	1.19235e-05	5.259e-05	Pak3
ENSMUSG00000039652	250.382	-0.890919	0.150584	-5.9164	3.29057e-09	2.70291e-08	Cpeb3
ENSMUSG00000026096	153.628	-0.890918	0.12955	-6.87702	6.11187e-12	7.53941e-11	Osgepl1
ENSMUSG00000022354	1859.9	-0.888946	0.0929532	-9.56338	1.13977e-21	4.13397e-20	Ndufb9
ENSMUSG00000064351	132132	-0.888072	0.0995889	-8.91738	4.77469e-19	1.32027e-17	mt-Co1
ENSMUSG00000029313	1656.45	-0.498611	0.0739314	-6.74424	1.53826e-11	1.77084e-10	Aff1
ENSMUSG00000036225	499.361	-0.888028	0.185089	-4.79784	1.60385e-06	8.43862e-06	Kctd1
ENSMUSG00000042569	417.587	-0.533428	0.0791662	-6.73809	1.60487e-11	1.84448e-10	Dhrs7b
ENSMUSG00000054008	1925.45	0.459438	0.0682068	6.73595	1.62862e-11	1.87023e-10	Ndst1
ENSMUSG00000027574	26.5693	-0.887339	0.371344	-2.38953	0.0168698	0.0350969	Nkain4
ENSMUSG00000048200	380.073	-0.886876	0.146677	-6.04643	1.48086e-09	1.28911e-08	Cracr2b
ENSMUSG00000034636	1045.22	-0.558344	0.0829799	-6.72867	1.7122e-11	1.96137e-10	Zyg11b
ENSMUSG00000001300	1862.45	-0.886096	0.0606452	-14.6111	2.38496e-48	4.75766e-46	Efnb2
ENSMUSG00000095105	218.155	-0.8857	0.223144	-3.96918	7.21216e-05	0.00026799	Edaradd
ENSMUSG00000009863	1561.12	-0.88541	0.0892027	-9.92581	3.2147e-23	1.31642e-21	Sdhb
ENSMUSG00000032315	334.65	-0.88482	0.202609	-4.36712	1.25896e-05	5.52311e-05	Cyp1a1
ENSMUSG00000023990	470.656	-0.884589	0.138465	-6.38853	1.67483e-10	1.67772e-09	Tfeb
ENSMUSG00000021469	46.5314	-0.884465	0.293664	-3.01183	0.00259679	0.00672009	Msx2
ENSMUSG00000005873	3571.44	-0.506941	0.0755028	-6.71421	1.89088e-11	2.1537e-10	Reep5
ENSMUSG00000038253	200.306	-0.883905	0.180426	-4.89898	9.63345e-07	5.28157e-06	Hoxa5
ENSMUSG00000030089	282.411	-0.883462	0.202664	-4.35924	1.30514e-05	5.6971e-05	Slc41a3
ENSMUSG00000038700	31.0637	-0.883452	0.221458	-3.98925	6.62832e-05	0.000248144	Hoxb5
ENSMUSG00000064127	779.189	-0.46084	0.0687038	-6.70763	1.97808e-11	2.24569e-10	Med14
ENSMUSG00000034245	264.732	-0.883127	0.181841	-4.8566	1.19418e-06	6.44516e-06	Hdac11
ENSMUSG00000028944	476.34	-0.882675	0.127747	-6.90956	4.86171e-12	6.11062e-11	Prkag2
ENSMUSG00000038893	270.721	-0.882281	0.167906	-5.25463	1.48324e-07	9.43169e-07	Fam117a
ENSMUSG00000033170	628.011	-0.881432	0.139161	-6.33388	2.39065e-10	2.31826e-09	Card10
ENSMUSG00000021238	1678.46	-0.881311	0.208528	-4.22635	2.37511e-05	9.78927e-05	Aldh6a1
ENSMUSG00000011118	130.746	-0.880887	0.311424	-2.82858	0.00467549	0.0113703	Panx3
ENSMUSG00000029403	297.696	-0.87932	0.102842	-8.55016	1.22915e-17	2.94405e-16	Cdkl2
ENSMUSG00000029772	1135.97	-0.879044	0.0913869	-9.61893	6.6521e-22	2.49035e-20	Ahcyl2
ENSMUSG00000025092	364.79	-0.878886	0.125837	-6.98434	2.86205e-12	3.72814e-11	Hspa12a
ENSMUSG00000078963	98.069	-0.87791	0.234728	-3.74011	0.000183938	0.000627905	Hsbp1l1
ENSMUSG00000079508	297.833	-0.877851	0.145361	-6.03912	1.54957e-09	1.34316e-08	Apoo
ENSMUSG00000028972	241.851	-0.877527	0.24788	-3.54013	0.000399937	0.0012618	Car6
ENSMUSG00000032281	3411.19	-0.876567	0.213931	-4.09743	4.17758e-05	0.000162813	Acsbg1
ENSMUSG00000042608	1616.9	-0.876065	0.108294	-8.08971	5.98067e-16	1.19476e-14	Stk40
ENSMUSG00000050549	170.599	-0.875868	0.137594	-6.3656	1.94525e-10	1.92104e-09	5730508B09Rik
ENSMUSG00000060675	1078.72	-0.875588	0.154589	-5.66399	1.47895e-08	1.09618e-07	Pla2g16
ENSMUSG00000051098	148.514	-0.875385	0.136149	-6.42959	1.27948e-10	1.30443e-09	Mblac2
ENSMUSG00000019437	393.058	-0.874328	0.179269	-4.87719	1.07609e-06	5.84463e-06	Tlcd1
ENSMUSG00000027947	1810.48	-0.873737	0.19489	-4.48324	7.35173e-06	3.37252e-05	Il6ra
ENSMUSG00000075585	161.285	-0.873287	0.192794	-4.52965	5.90827e-06	2.7667e-05	6330403L08Rik
ENSMUSG00000070371	60.3398	-0.873122	0.183543	-4.75703	1.96458e-06	1.0123e-05	Prss36
ENSMUSG00000004032	615.38	-0.872842	0.125543	-6.95255	3.5873e-12	4.62967e-11	Gstm5
ENSMUSG00000030545	348.674	-0.87223	0.12602	-6.92136	4.47321e-12	5.67338e-11	Pex11a
ENSMUSG00000024962	486.558	-0.87222	0.112091	-7.78137	7.17433e-15	1.26813e-13	Vegfb
ENSMUSG00000021340	563.898	-0.871841	0.200166	-4.35559	1.32712e-05	5.78218e-05	Gpld1
ENSMUSG00000028407	60.7527	-0.871472	0.167483	-5.20334	1.95743e-07	1.21789e-06	Toporsos
ENSMUSG00000020483	1682.42	-0.871267	0.0754266	-11.5512	7.27991e-31	5.24003e-29	Dynll2
ENSMUSG00000018415	1347.86	-0.869976	0.135796	-6.40648	1.48913e-10	1.50356e-09	Gid4
ENSMUSG00000024381	2446.88	-0.869273	0.15993	-5.43534	5.46907e-08	3.72355e-07	Bin1
ENSMUSG00000020340	330.374	-0.869188	0.14459	-6.01141	1.83921e-09	1.57081e-08	Cyfip2
ENSMUSG00000034566	2204.93	-0.467218	0.0703348	-6.64278	3.07823e-11	3.40876e-10	Atp5h
ENSMUSG00000065987	500.339	-0.868944	0.316304	-2.74718	0.00601105	0.0141788	Cd209b
ENSMUSG00000003526	246.529	-0.868157	0.351814	-2.46766	0.0135999	0.0290515	Prodh
ENSMUSG00000028737	664.819	-0.866641	0.15163	-5.71552	1.09372e-08	8.29586e-08	Aldh4a1
ENSMUSG00000024210	231.779	-0.866632	0.34695	-2.49786	0.0124946	0.0270251	Ip6k3
ENSMUSG00000058135	1806.98	-0.864698	0.13747	-6.29008	3.17299e-10	3.01234e-09	Gstm1
ENSMUSG00000041650	410.913	-0.864694	0.172168	-5.02239	5.10318e-07	2.96057e-06	Pcca
ENSMUSG00000081683	540.609	-0.864479	0.219116	-3.9453	7.97016e-05	0.000293268	Fzd10
ENSMUSG00000006057	1445.32	-0.864477	0.081506	-10.6063	2.78566e-26	1.48469e-24	Atp5g1
ENSMUSG00000026510	848.886	-0.863491	0.143641	-6.01144	1.83887e-09	1.57081e-08	Trp53bp2
ENSMUSG00000000876	1203.61	-0.863275	0.107146	-8.05698	7.82036e-16	1.54025e-14	Pxmp4
ENSMUSG00000040009	31.9567	-0.862692	0.370258	-2.32997	0.0198075	0.0403489	Gnaz
ENSMUSG00000026519	1295.93	-0.544898	0.0823035	-6.6206	3.57748e-11	3.92427e-10	Tmem63a
ENSMUSG00000024074	1365.99	-0.861689	0.0923368	-9.33203	1.03862e-20	3.38863e-19	Crim1
ENSMUSG00000002617	55.0489	-0.861299	0.18831	-4.57383	4.78888e-06	2.27998e-05	Zfp40
ENSMUSG00000071317	122.308	-0.86094	0.221688	-3.88357	0.000102933	0.000370931	Bves
ENSMUSG00000003934	38.386	-0.860845	0.311941	-2.75964	0.00578651	0.0137113	Efnb3
ENSMUSG00000023094	105.068	-0.860706	0.192142	-4.47952	7.48095e-06	3.42617e-05	Msrb2
ENSMUSG00000023845	441.782	-0.516088	0.0781102	-6.60717	3.91724e-11	4.2768e-10	Lnpep
ENSMUSG00000096054	537.435	-0.860198	0.145014	-5.93181	2.99605e-09	2.46717e-08	Syne1
ENSMUSG00000026626	2757.64	-0.527095	0.0799119	-6.59595	4.22541e-11	4.60606e-10	Ppp2r5a
ENSMUSG00000037022	212.522	-0.86008	0.106881	-8.04709	8.47876e-16	1.66055e-14	Mmaa
ENSMUSG00000026495	78.491	-0.859756	0.288577	-2.97929	0.00288913	0.00738898	Efcab2
ENSMUSG00000015085	461.429	-0.859722	0.174961	-4.91379	8.93327e-07	4.91312e-06	Entpd2
ENSMUSG00000036052	619.292	-0.859314	0.145512	-5.90544	3.51701e-09	2.87875e-08	Dnajb5
ENSMUSG00000028551	758.852	-0.858988	0.227131	-3.7819	0.000155637	0.000539954	Cdkn2c
ENSMUSG00000029804	183.17	-0.858863	0.202912	-4.23269	2.30909e-05	9.5425e-05	Herc3
ENSMUSG00000026203	1209.43	-0.85864	0.0917462	-9.35886	8.06019e-21	2.66081e-19	Dnajb2
ENSMUSG00000030652	269.72	-0.858147	0.123842	-6.92936	4.22747e-12	5.39109e-11	Coq7
ENSMUSG00000036863	201.385	-0.857326	0.213049	-4.02409	5.7197e-05	0.000217451	Syde2
ENSMUSG00000004945	765.049	-0.417065	0.0634359	-6.57459	4.87862e-11	5.27692e-10	Tmem242
ENSMUSG00000091498	58.2358	-0.857086	0.228309	-3.75405	0.000173997	0.000596243	Mpc1-ps
ENSMUSG00000025665	744.587	-0.856951	0.227943	-3.7595	0.000170253	0.000584819	Rps6ka6
ENSMUSG00000039131	63.4542	-0.856859	0.203617	-4.20819	2.57423e-05	0.000105292	Gipc2
ENSMUSG00000008226	269.295	-0.856589	0.116573	-7.34812	2.01021e-13	3.04123e-12	Scrn3
ENSMUSG00000022323	119.724	-0.85605	0.144024	-5.94379	2.78503e-09	2.30392e-08	Hrsp12
ENSMUSG00000055725	82.2043	-0.85577	0.187425	-4.56594	4.97252e-06	2.35697e-05	Paqr3
ENSMUSG00000017734	364.796	-0.85486	0.262898	-3.25167	0.00114727	0.00322799	Dbndd2
ENSMUSG00000005615	1764.64	-0.260003	0.0396148	-6.56327	5.26389e-11	5.65535e-10	Pcyt1a
ENSMUSG00000033429	260.88	-0.854756	0.106525	-8.02402	1.02339e-15	1.96569e-14	Mcee
ENSMUSG00000019878	417.233	-0.854731	0.13927	-6.13725	8.39646e-10	7.48233e-09	Hsf2
ENSMUSG00000027777	459.339	-0.85458	0.166661	-5.12766	2.93367e-07	1.77034e-06	Schip1
ENSMUSG00000019326	1595.86	-0.854445	0.26943	-3.1713	0.00151757	0.00414541	Aoc3
ENSMUSG00000039865	46.4363	-0.854288	0.29962	-2.85124	0.00435495	0.0106764	Slc44a3
ENSMUSG00000016252	1961.11	-0.513286	0.0784051	-6.54659	5.88643e-11	6.29871e-10	Atp5e
ENSMUSG00000052675	42.4981	-0.853375	0.283225	-3.01307	0.00258621	0.00669767	Zfp112
ENSMUSG00000049588	57.9102	-0.853213	0.232886	-3.66364	0.000248652	0.000822596	Ccdc69
ENSMUSG00000027356	494.752	-0.852861	0.186627	-4.56988	4.88004e-06	2.3147e-05	Fermt1
ENSMUSG00000017978	47.1486	-0.852802	0.19502	-4.37289	1.22611e-05	5.39086e-05	Cadps2
ENSMUSG00000020386	1530.35	-0.852702	0.15255	-5.58966	2.27511e-08	1.64099e-07	Sar1b
ENSMUSG00000053198	316.018	-0.852321	0.210142	-4.05593	4.99342e-05	0.000192194	Prx
ENSMUSG00000020153	1029.41	-0.852096	0.0919373	-9.26822	1.89277e-20	5.95284e-19	Ndufs7
ENSMUSG00000027384	130.867	-0.851474	0.136956	-6.21712	5.06349e-10	4.65481e-09	Ndufaf5
ENSMUSG00000063558	472.436	-0.851023	0.199008	-4.27633	1.90003e-05	7.99882e-05	Aox1
ENSMUSG00000071708	385.376	-0.850608	0.133958	-6.34982	2.15561e-10	2.1099e-09	Sms
ENSMUSG00000057092	3205.54	-0.850583	0.18709	-4.54638	5.45764e-06	2.56774e-05	Fxyd3
ENSMUSG00000001663	208.189	-0.850049	0.242751	-3.50173	0.000462243	0.00143567	Gstt1
ENSMUSG00000079017	2092.19	-0.848692	0.305548	-2.77761	0.00547607	0.0130781	Ifi27l2a
ENSMUSG00000051316	183.264	-0.847787	0.12868	-6.58833	4.44802e-11	4.83363e-10	Taf7
ENSMUSG00000066361	345.406	-0.847621	0.25575	-3.31426	0.000918872	0.00264832	Serpina3c
ENSMUSG00000003344	834.227	-0.390705	0.0599896	-6.51287	7.37259e-11	7.79341e-10	Btbd2
ENSMUSG00000004069	877.267	-0.424696	0.0652178	-6.51196	7.41778e-11	7.83524e-10	Dnaja3
ENSMUSG00000002416	563.043	-0.847321	0.086824	-9.75906	1.68708e-22	6.50785e-21	Ndufb2
ENSMUSG00000001508	417.275	-0.846156	0.271207	-3.11997	0.00180872	0.00485991	Sgca
ENSMUSG00000043782	659.147	-0.845038	0.232358	-3.63679	0.000276054	0.000903827	Ccdc64b
ENSMUSG00000020402	5877.99	-0.844004	0.123348	-6.84246	7.78465e-12	9.41983e-11	Vdac1
ENSMUSG00000034177	248.775	-0.842987	0.200473	-4.205	2.61083e-05	0.000106695	Rnf43
ENSMUSG00000028803	439.231	-0.841248	0.141227	-5.95672	2.57357e-09	2.14296e-08	Nipal3
ENSMUSG00000031861	233.787	-0.840538	0.193209	-4.35041	1.35881e-05	5.91024e-05	Lpar2
ENSMUSG00000040721	144.721	-0.840325	0.185368	-4.53328	5.80745e-06	2.72314e-05	Zfhx2
ENSMUSG00000041957	97.0361	-0.840255	0.18945	-4.43523	9.19725e-06	4.14292e-05	Pkp2
ENSMUSG00000053604	375.958	-0.573994	0.0882777	-6.50214	7.91856e-11	8.30141e-10	Rpia
ENSMUSG00000044408	2319.5	-0.503099	0.0773923	-6.50063	7.9985e-11	8.37893e-10	Sptssa
ENSMUSG00000018846	1771.14	-0.839548	0.116071	-7.23307	4.72198e-13	6.76285e-12	Pank3
ENSMUSG00000022677	477.171	-0.534233	0.0822357	-6.49637	8.22814e-11	8.60658e-10	Fopnl
ENSMUSG00000038020	2261.4	-0.839426	0.195581	-4.29197	1.77095e-05	7.51656e-05	Rapgefl1
ENSMUSG00000094800	330.365	-0.838602	0.193303	-4.33828	1.436e-05	6.21971e-05	Gm9780
ENSMUSG00000028024	247.108	-0.838369	0.332969	-2.51786	0.0118071	0.0257455	Enpep
ENSMUSG00000068206	360.899	-0.838315	0.119752	-7.00045	2.55135e-12	3.34527e-11	Pick1
ENSMUSG00000019864	146.859	-0.83744	0.149922	-5.58584	2.32578e-08	1.67581e-07	Rtn4ip1
ENSMUSG00000016028	1446.17	-0.836359	0.154623	-5.40901	6.33733e-08	4.27097e-07	Celsr1
ENSMUSG00000031292	103.99	-0.835526	0.184876	-4.51938	6.20206e-06	2.88974e-05	Cdkl5
ENSMUSG00000070576	485.781	-0.835329	0.195207	-4.2792	1.87569e-05	7.90585e-05	Mn1
ENSMUSG00000027869	267.504	-0.83475	0.23385	-3.5696	0.000357529	0.00114037	Hsd3b6
ENSMUSG00000034659	3107	-0.83467	0.0806016	-10.3555	3.95066e-25	1.85124e-23	Tmem109
ENSMUSG00000030287	1253.74	-0.834341	0.164255	-5.07955	3.78332e-07	2.24618e-06	Itpr2
ENSMUSG00000041842	1311.07	-0.83367	0.2006	-4.15588	3.24044e-05	0.000129543	Fhdc1
ENSMUSG00000074934	776.954	-0.832858	0.30215	-2.75644	0.0058435	0.0138279	Grem1
ENSMUSG00000039004	127.392	-0.831845	0.174165	-4.77618	1.78658e-06	9.30832e-06	Bmp6
ENSMUSG00000075307	3434.87	-0.831452	0.319876	-2.59929	0.00934162	0.020996	Klhl41
ENSMUSG00000004951	11022.4	-0.831185	0.259787	-3.19949	0.00137671	0.00380153	Hspb1
ENSMUSG00000043631	750.184	-0.831116	0.257644	-3.22583	0.00125607	0.00350096	Ecm2
ENSMUSG00000021234	34.8048	-0.831015	0.271323	-3.06283	0.00219253	0.00576798	Fam161b
ENSMUSG00000021223	187.032	-0.830856	0.313906	-2.64683	0.00812491	0.0185477	Papln
ENSMUSG00000019880	70.5675	-0.830725	0.327655	-2.53536	0.0112331	0.0246603	Rspo3
ENSMUSG00000049313	584.901	-0.829494	0.171982	-4.82314	1.41318e-06	7.52329e-06	Sorl1
ENSMUSG00000031299	3980.52	-0.829348	0.0823671	-10.0689	7.58045e-24	3.22724e-22	Pdha1
ENSMUSG00000045257	56.7414	-0.8291	0.205149	-4.04146	5.31203e-05	0.000202947	Morn2
ENSMUSG00000028648	861.723	-0.456249	0.0707384	-6.44981	1.11988e-10	1.1507e-09	Ndufs5
ENSMUSG00000026248	356.776	-0.542209	0.084074	-6.44918	1.12457e-10	1.15467e-09	Mrpl44
ENSMUSG00000023021	2108.63	-0.828577	0.235369	-3.52034	0.000430997	0.00134973	Cers5
ENSMUSG00000070419	129.948	-0.828412	0.16537	-5.00945	5.45857e-07	3.14713e-06	Cyp3a57
ENSMUSG00000022110	1835.5	-0.827702	0.110168	-7.51306	5.77616e-14	9.22864e-13	Sucla2
ENSMUSG00000018567	4508.2	0.412849	0.0641077	6.43993	1.1953e-10	1.22369e-09	Gabarap
ENSMUSG00000063320	36.018	-0.827632	0.283068	-2.9238	0.00345789	0.00868922	1190007I07Rik
ENSMUSG00000003382	1264.32	-0.827597	0.122367	-6.76323	1.3495e-11	1.56775e-10	Etv3
ENSMUSG00000060002	1719.87	-0.827075	0.241606	-3.42324	0.000618785	0.00186182	Chpt1
ENSMUSG00000058446	1538.27	-0.826514	0.128216	-6.44629	1.14624e-10	1.17519e-09	Znrf2
ENSMUSG00000038485	932.32	-0.824459	0.159399	-5.17231	2.31222e-07	1.42363e-06	Socs7
ENSMUSG00000041733	540.148	-0.506302	0.078746	-6.42956	1.27977e-10	1.30443e-09	Coq5
ENSMUSG00000054733	206.715	-0.824288	0.12669	-6.50632	7.70153e-11	8.1043e-10	Msra
ENSMUSG00000018509	135.061	-0.823706	0.191479	-4.30181	1.69407e-05	7.22101e-05	Cenpv
ENSMUSG00000057396	88.3103	-0.823142	0.152973	-5.38096	7.40906e-08	4.95261e-07	Zfp759
ENSMUSG00000030865	242.217	-0.822716	0.323415	-2.54384	0.0109641	0.0241525	Chp2
ENSMUSG00000023044	508.62	-0.82246	0.163441	-5.03217	4.84967e-07	2.82405e-06	Csad
ENSMUSG00000092586	5213.47	-0.822283	0.167014	-4.92345	8.50309e-07	4.69317e-06	Ly6g6c
ENSMUSG00000031133	546.71	-0.822095	0.216252	-3.80155	0.000143792	0.000502731	Arhgef6
ENSMUSG00000061950	1025.21	0.500223	0.0779636	6.41611	1.39799e-10	1.41666e-09	Ppp4r1
ENSMUSG00000037916	1995.72	-0.574325	0.0895402	-6.41416	1.416e-10	1.43386e-09	Ndufv1
ENSMUSG00000028621	130.389	-0.822036	0.333413	-2.46552	0.0136815	0.0291856	Cyb5rl
ENSMUSG00000041757	397.092	-0.821669	0.202252	-4.06261	4.85269e-05	0.000187421	Plekha6
ENSMUSG00000021772	214.137	-0.820794	0.121508	-6.75509	1.4275e-11	1.64877e-10	Nkiras1
ENSMUSG00000039376	685.17	-0.820164	0.213158	-3.84768	0.000119239	0.00042476	Synpo2l
ENSMUSG00000072949	1397.07	-0.818545	0.135623	-6.03543	1.58541e-09	1.36912e-08	Acot1
ENSMUSG00000025577	393.881	-0.818097	0.142226	-5.75209	8.81443e-09	6.77779e-08	Cbx2
ENSMUSG00000064358	27437.7	-0.817101	0.138516	-5.89898	3.65751e-09	2.9885e-08	mt-Co3
ENSMUSG00000070000	476.381	-0.817034	0.191827	-4.25923	2.05133e-05	8.58657e-05	Fcho1
ENSMUSG00000061603	249.027	-0.816521	0.267442	-3.05307	0.00226512	0.00593436	Akap6
ENSMUSG00000028690	157.083	-0.816243	0.149884	-5.44583	5.15649e-08	3.52621e-07	Mmachc
ENSMUSG00000025509	4260.04	-0.815748	0.287101	-2.84132	0.00449268	0.0109736	Pnpla2
ENSMUSG00000062376	217.13	-0.815728	0.188198	-4.33442	1.46143e-05	6.32006e-05	2010012O05Rik
ENSMUSG00000015377	41.3174	-0.815303	0.364162	-2.23885	0.0251659	0.049565	Dennd6b
ENSMUSG00000030029	1917.63	-0.815189	0.0970486	-8.3998	4.47244e-17	1.00731e-15	Lrig1
ENSMUSG00000050503	62.5135	-0.814955	0.328254	-2.48269	0.0130393	0.0280254	Fbxl22
ENSMUSG00000032536	1474.05	-0.508522	0.079611	-6.38759	1.68519e-10	1.68689e-09	Trak1
ENSMUSG00000028780	2548.91	-0.814884	0.162931	-5.00141	5.69116e-07	3.26276e-06	Sema3c
ENSMUSG00000038212	2359.53	-0.814583	0.150345	-5.4181	6.02352e-08	4.07719e-07	Hiatl1
ENSMUSG00000038065	483.539	-0.814185	0.215966	-3.76996	0.000163273	0.000563785	Mturn
ENSMUSG00000005968	1430.47	-0.814074	0.170908	-4.76324	1.9051e-06	9.85556e-06	Tuft1
ENSMUSG00000049321	73.7392	-0.813553	0.213371	-3.81285	0.000137376	0.000481989	Zfp2
ENSMUSG00000014313	2080.75	-0.429428	0.0672927	-6.38149	1.75375e-10	1.74799e-09	Cox6c
ENSMUSG00000024981	4461.32	-0.813412	0.073397	-11.0824	1.52784e-28	9.52443e-27	Acsl5
ENSMUSG00000053199	132.564	-0.813362	0.251489	-3.23418	0.00121993	0.00341247	Arhgap20
ENSMUSG00000062345	2110.21	-0.811741	0.291421	-2.78545	0.00534527	0.0128118	Serpinb2
ENSMUSG00000030788	749.684	-0.810735	0.112456	-7.20938	5.62081e-13	7.99277e-12	Rnf141
ENSMUSG00000033233	80.7465	-0.810562	0.150449	-5.38762	7.13972e-08	4.78632e-07	Trim45
ENSMUSG00000097061	43.2007	-0.810462	0.29955	-2.7056	0.0068181	0.0158653	9330151L19Rik
ENSMUSG00000090641	41.5956	-0.810044	0.257017	-3.15171	0.00162317	0.00440715	Zfp712
ENSMUSG00000036570	689.266	-0.809395	0.231427	-3.49741	0.000469797	0.00145621	Fxyd1
ENSMUSG00000020782	691.794	-0.809135	0.168945	-4.78933	1.67341e-06	8.78479e-06	Llgl2
ENSMUSG00000056025	114.073	-0.80859	0.357635	-2.26094	0.0237631	0.0471816	Clca3a1
ENSMUSG00000056938	809.939	-0.808336	0.207823	-3.88955	0.00010043	0.00036231	Acbd4
ENSMUSG00000061068	647.658	-0.808226	0.253845	-3.18394	0.00145285	0.00399048	Mcpt4
ENSMUSG00000026638	3149.31	-0.806674	0.173602	-4.64669	3.37299e-06	1.65381e-05	Irf6
ENSMUSG00000037617	439.639	-0.80615	0.231439	-3.48321	0.000495439	0.00152823	Spag1
ENSMUSG00000091811	422.78	-0.805473	0.208727	-3.85898	0.000113863	0.000407479	Inafm1
ENSMUSG00000040848	1980.28	-0.53704	0.0844213	-6.36143	1.99889e-10	1.96983e-09	Sft2d2
ENSMUSG00000028100	259.01	-0.804697	0.149354	-5.38785	7.13067e-08	4.78255e-07	Nudt17
ENSMUSG00000005611	196.606	-0.803589	0.295457	-2.71982	0.00653171	0.0152779	Mrvi1
ENSMUSG00000045934	401.24	-0.801823	0.132248	-6.06304	1.33574e-09	1.16432e-08	Mtmr11
ENSMUSG00000032519	299.607	-0.801804	0.100104	-8.00968	1.15009e-15	2.19098e-14	Slc25a38
ENSMUSG00000064360	1619.51	-0.801144	0.246541	-3.24954	0.00115594	0.0032491	mt-Nd3
ENSMUSG00000020321	3086.32	-0.800913	0.114037	-7.02328	2.16718e-12	2.87393e-11	Mdh1
ENSMUSG00000089989	98.6657	-0.800534	0.328633	-2.43595	0.0148527	0.0313109	Flt3l
ENSMUSG00000034825	115.496	-0.800128	0.2594	-3.08454	0.0020387	0.00540712	Nrip3
ENSMUSG00000003273	41.2013	-0.800077	0.234241	-3.41561	0.000636396	0.00190741	Car11
ENSMUSG00000089804	320.646	-0.799741	0.2825	-2.83094	0.00464118	0.0112987	Gm16136
ENSMUSG00000070509	1355.81	-0.514996	0.0811279	-6.34795	2.18201e-10	2.13373e-09	Rgma
ENSMUSG00000032398	345.207	-0.564932	0.0890104	-6.34681	2.19829e-10	2.14814e-09	Snapc5
ENSMUSG00000044534	196.671	-0.799167	0.29034	-2.75252	0.00591388	0.0139755	Ackr2
ENSMUSG00000023089	486.677	-0.799115	0.114365	-6.98744	2.79956e-12	3.6604e-11	Ndufa5
ENSMUSG00000020362	1544.78	0.569599	0.0897976	6.34314	2.25124e-10	2.19528e-09	Cnot6
ENSMUSG00000069441	16793.5	-0.79818	0.195642	-4.0798	4.50744e-05	0.000174596	Dsg1a
ENSMUSG00000029032	232.038	-0.798051	0.202196	-3.94691	7.91673e-05	0.000291686	Arhgef16
ENSMUSG00000018169	276.586	-0.796602	0.204581	-3.89382	9.86768e-05	0.000356513	Mfng
ENSMUSG00000025060	2141.35	0.398813	0.0629265	6.33776	2.33123e-10	2.26694e-09	Slk
ENSMUSG00000006641	245.939	-0.796204	0.194891	-4.08539	4.40035e-05	0.000170685	Slc5a6
ENSMUSG00000023883	858.024	0.441656	0.0697121	6.33544	2.36671e-10	2.29825e-09	Phf10
ENSMUSG00000022512	3607.07	-0.795728	0.235465	-3.37939	0.000726464	0.00215105	Cldn1
ENSMUSG00000078349	58.5871	-0.794999	0.206194	-3.85559	0.00011545	0.000412839	AW011738
ENSMUSG00000018740	94.8812	-0.794811	0.293431	-2.70868	0.00675512	0.0157293	Slc25a35
ENSMUSG00000020988	277.994	-0.794181	0.118871	-6.68102	2.37285e-11	2.67213e-10	L2hgdh
ENSMUSG00000055333	1207.41	-0.79364	0.200451	-3.95926	7.51809e-05	0.000278099	Fat2
ENSMUSG00000026571	1052.7	-0.793581	0.174034	-4.55993	5.117e-06	2.4197e-05	Dcaf6
ENSMUSG00000027546	2366.12	-0.793274	0.0889342	-8.91979	4.67194e-19	1.297e-17	Atp9a
ENSMUSG00000024600	109.153	-0.793202	0.296198	-2.67794	0.00740761	0.0170947	Slc27a6
ENSMUSG00000058076	2123.64	-0.792549	0.0647463	-12.2408	1.88065e-34	1.68342e-32	Sdhc
ENSMUSG00000000058	1474.24	-0.792362	0.101993	-7.76877	7.92546e-15	1.3956e-13	Cav2
ENSMUSG00000026594	565.234	-0.792213	0.228028	-3.47419	0.000512401	0.00157533	Ralgps2
ENSMUSG00000070803	767.086	-0.79106	0.181846	-4.35016	1.36036e-05	5.91409e-05	Cited4
ENSMUSG00000026407	3445.77	-0.790944	0.345925	-2.28646	0.0222274	0.0445441	Cacna1s
ENSMUSG00000032735	483.964	-0.79039	0.189115	-4.17943	2.92246e-05	0.000117879	Ablim3
ENSMUSG00000032033	973.128	-0.790185	0.0893571	-8.84301	9.31765e-19	2.50697e-17	Barx2
ENSMUSG00000028716	1696.59	-0.790176	0.20732	-3.81139	0.000138189	0.000484721	Pdzk1ip1
ENSMUSG00000022292	310.667	-0.79015	0.141703	-5.57608	2.45995e-08	1.76248e-07	Rrm2b
ENSMUSG00000054252	1507.31	-0.789987	0.257416	-3.06891	0.00214843	0.00567336	Fgfr3
ENSMUSG00000045871	635.499	-0.789896	0.173061	-4.56425	5.01277e-06	2.37363e-05	Slitrk6
ENSMUSG00000035764	563.678	-0.564222	0.0893014	-6.31818	2.6466e-10	2.53478e-09	Fbxo45
ENSMUSG00000078622	1534.46	-0.353192	0.0559057	-6.31765	2.65578e-10	2.54126e-09	Ccdc47
ENSMUSG00000021866	1681.03	-0.449016	0.0710742	-6.31757	2.657e-10	2.54126e-09	Anxa11
ENSMUSG00000028538	372.921	-0.789049	0.162033	-4.86967	1.11787e-06	6.05504e-06	St3gal3
ENSMUSG00000042271	288.299	-0.540697	0.0856726	-6.3112	2.76888e-10	2.64464e-09	Nxt2
ENSMUSG00000022941	39.5543	-0.788442	0.2936	-2.68543	0.00724373	0.0167552	Ripply3
ENSMUSG00000039384	171.964	-0.78787	0.209869	-3.7541	0.000173967	0.000596243	Dusp10
ENSMUSG00000010914	412.267	-0.787748	0.170007	-4.63363	3.59301e-06	1.75368e-05	Pdhx
ENSMUSG00000030802	1321.42	-0.787705	0.0950149	-8.29034	1.12926e-16	2.44861e-15	Bckdk
ENSMUSG00000025407	92.0485	-0.787486	0.295888	-2.66144	0.0077808	0.0178468	Gli1
ENSMUSG00000011658	158.364	-0.786769	0.16754	-4.696	2.65311e-06	1.33075e-05	Fuz
ENSMUSG00000039318	938.587	0.442871	0.0703948	6.29125	3.14925e-10	2.99361e-09	Rab3gap2
ENSMUSG00000083773	5011.14	-0.786374	0.136144	-5.77606	7.64705e-09	5.96889e-08	Gm13394
ENSMUSG00000030852	3686.12	-0.786169	0.26678	-2.94689	0.00320992	0.00812017	Tacc2
ENSMUSG00000085438	2679.87	-0.785776	0.0977967	-8.03479	9.374e-16	1.81049e-14	1700020I14Rik
ENSMUSG00000024008	99.9297	-0.785744	0.162182	-4.84482	1.26724e-06	6.79823e-06	Cpne5
ENSMUSG00000023150	2849.49	-0.567458	0.0903308	-6.28199	3.34258e-10	3.16661e-09	Ivns1abp
ENSMUSG00000022415	197.452	-0.785494	0.152722	-5.14331	2.69947e-07	1.64036e-06	Syngr1
ENSMUSG00000051977	56.778	-0.785424	0.252708	-3.10804	0.00188336	0.0050372	Prdm9
ENSMUSG00000044626	420.867	-0.784772	0.230689	-3.40186	0.000669283	0.00199784	Liph
ENSMUSG00000041921	134.942	-0.783832	0.21955	-3.57017	0.000356744	0.00113839	Metap1d
ENSMUSG00000020864	1946.13	-0.578527	0.0922455	-6.2716	3.57363e-10	3.37405e-09	Ankrd40
ENSMUSG00000000861	296.468	-0.783008	0.148735	-5.26447	1.40596e-07	8.98115e-07	Bcl11a
ENSMUSG00000038793	84.7809	-0.781206	0.183034	-4.2681	1.97148e-05	8.28212e-05	Lefty1
ENSMUSG00000019853	1420.67	-0.781095	0.177421	-4.4025	1.07011e-05	4.76346e-05	Hebp2
ENSMUSG00000034783	399.666	-0.779038	0.146303	-5.32481	1.01056e-07	6.63447e-07	Cd207
ENSMUSG00000004071	664.697	-0.778755	0.0913149	-8.52824	1.48588e-17	3.51081e-16	Cdip1
ENSMUSG00000043342	169.111	-0.778002	0.190431	-4.08548	4.39853e-05	0.000170661	Hoxd9
ENSMUSG00000061393	31.221	-0.777358	0.288886	-2.69088	0.00712628	0.0165246	Acvr2b
ENSMUSG00000022389	1982.98	-0.77731	0.155542	-4.99744	5.80967e-07	3.32212e-06	Tef
ENSMUSG00000034109	2570.51	-0.547692	0.0875292	-6.25725	3.9182e-10	3.677e-09	Golim4
ENSMUSG00000022562	1167.55	-0.777193	0.171674	-4.52713	5.97896e-06	2.79512e-05	Oplah
ENSMUSG00000037904	306.324	-0.775923	0.309084	-2.51039	0.0120596	0.0262102	Ankrd9
ENSMUSG00000046982	685.761	-0.442881	0.0708148	-6.25407	3.9988e-10	3.74509e-09	Tshz1
ENSMUSG00000026172	211.324	-0.775729	0.12481	-6.21529	5.12313e-10	4.70344e-09	Bcs1l
ENSMUSG00000047409	895.099	-0.441155	0.0705741	-6.25095	4.07957e-10	3.81561e-09	Ctdspl
ENSMUSG00000063200	700.492	-0.516604	0.0826655	-6.24932	4.12231e-10	3.85301e-09	Nol7
ENSMUSG00000030256	367.793	-0.77561	0.213386	-3.63477	0.00027823	0.000910309	Bhlhe41
ENSMUSG00000024827	148.989	-0.775549	0.196536	-3.94609	7.94383e-05	0.000292453	Gldc
ENSMUSG00000052557	1755.04	-0.775159	0.210113	-3.68925	0.000224915	0.000752085	Gan
ENSMUSG00000053192	249.59	-0.774307	0.132894	-5.82652	5.65951e-09	4.5031e-08	Mllt11
ENSMUSG00000073422	425.145	-0.774145	0.129079	-5.99747	2.00415e-09	1.69921e-08	H2-Ke6
ENSMUSG00000029108	1670.82	-0.774131	0.113583	-6.81556	9.38985e-12	1.12356e-10	Pcdh7
ENSMUSG00000002379	774.92	-0.774036	0.0722689	-10.7105	9.08594e-27	4.97553e-25	Ndufa11
ENSMUSG00000001127	848.106	-0.561377	0.089951	-6.24093	4.34988e-10	4.04379e-09	Araf
ENSMUSG00000026220	248.7	-0.772923	0.249259	-3.10088	0.00192944	0.00515057	Slc16a14
ENSMUSG00000015093	871.455	-0.772425	0.186848	-4.13398	3.56533e-05	0.000141238	Clic3
ENSMUSG00000008855	2298.67	-0.772121	0.113665	-6.79296	1.09859e-11	1.30006e-10	Hdac5
ENSMUSG00000006542	122.686	-0.772025	0.248143	-3.11121	0.00186323	0.0049891	Prkag3
ENSMUSG00000022214	1210.59	-0.770852	0.0996699	-7.73406	1.04173e-14	1.79367e-13	Dcaf11
ENSMUSG00000054894	67.2308	-0.770097	0.221589	-3.47535	0.000510192	0.00156923	Atp5s
ENSMUSG00000047787	60.0055	-0.769514	0.271587	-2.8334	0.00460557	0.0112238	Flrt1
ENSMUSG00000042190	689.585	-0.769296	0.181735	-4.23307	2.3052e-05	9.53206e-05	Cmklr1
ENSMUSG00000021494	513.753	0.561596	0.0901514	6.22948	4.67999e-10	4.32505e-09	Ddx41
ENSMUSG00000045394	2432.82	-0.76841	0.203314	-3.77942	0.000157194	0.000544407	Epcam
ENSMUSG00000020894	822.633	-0.768318	0.152436	-5.04027	4.64875e-07	2.71611e-06	Vamp2
ENSMUSG00000035781	1294.08	-0.385488	0.0619319	-6.22439	4.83448e-10	4.45896e-09	R3hdm4
ENSMUSG00000021182	374.642	-0.767468	0.173687	-4.41868	9.9304e-06	4.44164e-05	Ccdc88c
ENSMUSG00000032666	882.52	-0.767438	0.135561	-5.66119	1.5033e-08	1.11187e-07	1700025G04Rik
ENSMUSG00000008090	531.053	-0.76733	0.156227	-4.91162	9.03251e-07	4.96575e-06	Fgfrl1
ENSMUSG00000055639	101.438	-0.767223	0.228703	-3.35467	0.000794604	0.00232813	Dach1
ENSMUSG00000028266	919.749	-0.76717	0.0903875	-8.48756	2.11017e-17	4.91926e-16	Lmo4
ENSMUSG00000036504	323.264	-0.544855	0.0876478	-6.21642	5.08622e-10	4.67263e-09	Phpt1
ENSMUSG00000037940	205.72	-0.766832	0.219392	-3.49525	0.000473614	0.00146739	Inpp4b
ENSMUSG00000021598	346.625	0.550737	0.0886176	6.21476	5.14034e-10	4.71615e-09	Med10
ENSMUSG00000020390	2319.25	-0.76578	0.112339	-6.8167	9.31533e-12	1.11656e-10	Ube2b
ENSMUSG00000004610	1510.37	-0.76573	0.098327	-7.78759	6.83017e-15	1.21344e-13	Etfb
ENSMUSG00000052852	165.128	-0.765247	0.127147	-6.01858	1.75952e-09	1.50921e-08	Reep1
ENSMUSG00000029370	44.75	-0.765226	0.325858	-2.34834	0.0188572	0.0387011	Rassf6
ENSMUSG00000053004	40.392	-0.764905	0.285752	-2.67681	0.00743265	0.017144	Hrh1
ENSMUSG00000025764	689.72	-0.529384	0.0852972	-6.20634	5.42335e-10	4.95626e-09	Jade1
ENSMUSG00000051502	72.6776	-0.764715	0.20864	-3.66524	0.000247111	0.000818272	Ufsp1
ENSMUSG00000025262	166.346	-0.764301	0.148341	-5.15233	2.57272e-07	1.57086e-06	Fam120c
ENSMUSG00000042613	2800.91	-0.763817	0.148038	-5.15959	2.47489e-07	1.51709e-06	Pbxip1
ENSMUSG00000026526	1398.81	-0.763417	0.122891	-6.21217	5.22587e-10	4.78832e-09	Fh1
ENSMUSG00000028382	3380.75	0.421949	0.0680687	6.19886	5.68737e-10	5.18059e-09	Ptbp3
ENSMUSG00000045160	334.679	-0.763342	0.116729	-6.53945	6.17472e-11	6.57193e-10	Bola3
ENSMUSG00000039873	72.8919	-0.763298	0.282325	-2.70361	0.00685902	0.0159499	Neurl2
ENSMUSG00000025545	193.626	-0.763006	0.151216	-5.04579	4.51659e-07	2.64332e-06	Clybl
ENSMUSG00000022773	59.0929	-0.762976	0.33488	-2.27835	0.0227056	0.0453397	Ypel1
ENSMUSG00000025432	37.7397	-0.762616	0.306393	-2.48901	0.0128098	0.0276043	Avil
ENSMUSG00000022479	1602.82	-0.762584	0.160343	-4.75596	1.97505e-06	1.01657e-05	Vdr
ENSMUSG00000033624	526.996	-0.761887	0.130139	-5.85439	4.78755e-09	3.83553e-08	Pdpr
ENSMUSG00000059743	1947.68	-0.761855	0.118175	-6.44685	1.14198e-10	1.17169e-09	Fdps
ENSMUSG00000030309	59.5275	-0.761556	0.302103	-2.52085	0.0117073	0.0255798	Caprin2
ENSMUSG00000020664	1729.61	-0.558663	0.0903943	-6.18029	6.39827e-10	5.79037e-09	Dld
ENSMUSG00000057286	140.507	-0.76088	0.185433	-4.10326	4.07371e-05	0.000159253	St6galnac2
ENSMUSG00000066324	1868.7	-0.296035	0.0479141	-6.17846	6.473e-10	5.85042e-09	Impad1
ENSMUSG00000036752	7021.39	-0.760805	0.123032	-6.18378	6.25853e-10	5.67495e-09	Tubb4b
ENSMUSG00000027761	314.624	-0.760496	0.160262	-4.74532	2.0818e-06	1.06798e-05	Aadac
ENSMUSG00000025279	671.002	-0.760491	0.285047	-2.66795	0.00763149	0.0175331	Dnase1l3
ENSMUSG00000014592	778.287	-0.759754	0.157274	-4.83076	1.36013e-06	7.26581e-06	Camta1
ENSMUSG00000057666	22141.7	-0.759451	0.149092	-5.09384	3.50887e-07	2.09661e-06	Gapdh
ENSMUSG00000038980	43.2706	-0.759084	0.312333	-2.43037	0.0150834	0.0317541	Rbbp8nl
ENSMUSG00000068874	560.572	-0.75796	0.140828	-5.38218	7.35874e-08	4.92133e-07	Selenbp1
ENSMUSG00000039428	754.13	-0.755999	0.117386	-6.44026	1.19269e-10	1.22191e-09	Tmem135
ENSMUSG00000038838	246.049	-0.75514	0.130706	-5.77739	7.58696e-09	5.92861e-08	Vars2
ENSMUSG00000032177	190.865	-0.754494	0.228275	-3.3052	0.000949086	0.00272528	Pde4a
ENSMUSG00000025393	15887.4	-0.470497	0.0763493	-6.16242	7.16394e-10	6.42913e-09	Atp5b
ENSMUSG00000023961	289.903	-0.75441	0.122121	-6.17756	6.51017e-10	5.88021e-09	Enpp4
ENSMUSG00000036817	1770.09	-0.754399	0.127693	-5.90793	3.46441e-09	2.83903e-08	Sun1
ENSMUSG00000026672	270.932	-0.754223	0.149782	-5.03546	4.76707e-07	2.77943e-06	Optn
ENSMUSG00000041426	338.28	-0.754219	0.156917	-4.80648	1.53614e-06	8.11602e-06	Hibch
ENSMUSG00000044288	33.1085	-0.75417	0.290694	-2.59438	0.00947617	0.0212565	Cnr1
ENSMUSG00000037523	594.173	-0.409799	0.066582	-6.15481	7.51697e-10	6.72003e-09	Mavs
ENSMUSG00000077450	2302.43	-0.308394	0.0501539	-6.14894	7.80009e-10	6.96868e-09	Rab11b
ENSMUSG00000024575	46.1184	-0.754039	0.218582	-3.44968	0.000561241	0.00170782	Pde6a
ENSMUSG00000036580	992.727	-0.37738	0.0614372	-6.14253	8.12185e-10	7.24687e-09	Spg20
ENSMUSG00000066150	1111.52	0.47744	0.077746	6.14102	8.19918e-10	7.3112e-09	Slc31a1
ENSMUSG00000002409	540.64	-0.754009	0.179379	-4.20344	2.62893e-05	0.000107309	Dyrk1b
ENSMUSG00000106715	134.539	-0.753756	0.225891	-3.33681	0.000847454	0.00246231	Tmem265
ENSMUSG00000037638	302.801	-0.753501	0.121927	-6.17996	6.41196e-10	5.799e-09	Zbtb42
ENSMUSG00000022636	674.361	-0.752724	0.182529	-4.12385	3.72586e-05	0.000146889	Alcam
ENSMUSG00000040118	1149.33	-0.752511	0.164236	-4.58188	4.6082e-06	2.19921e-05	Cacna2d1
ENSMUSG00000025239	1893.51	-0.4856	0.0792024	-6.13112	8.72604e-10	7.7513e-09	Limd1
ENSMUSG00000075595	1277.93	-0.752407	0.11143	-6.7523	1.45515e-11	1.67793e-10	Zfp652
ENSMUSG00000037185	5756	-0.75217	0.189193	-3.97568	7.01786e-05	0.000261326	Krt80
ENSMUSG00000031767	146.487	-0.751769	0.231521	-3.24709	0.00116591	0.00327514	Nudt7
ENSMUSG00000029319	490.976	-0.571605	0.0932743	-6.12821	8.88713e-10	7.87436e-09	Coq2
ENSMUSG00000024442	589.144	-0.750962	0.103326	-7.2679	3.65129e-13	5.35012e-12	0610009O20Rik
ENSMUSG00000050199	656.54	-0.750908	0.109378	-6.86528	6.63589e-12	8.13552e-11	Lgr4
ENSMUSG00000026383	219.745	-0.74982	0.250696	-2.99095	0.00278107	0.00714269	Epb4.1l5
ENSMUSG00000022407	666.201	-0.748143	0.105715	-7.07701	1.47297e-12	1.99115e-11	Adsl
ENSMUSG00000064357	64762.8	-0.748109	0.132679	-5.63849	1.71543e-08	1.25744e-07	mt-Atp6
ENSMUSG00000047866	1249.06	-0.746737	0.0647832	-11.5267	9.67769e-31	6.89486e-29	Lonp2
ENSMUSG00000024963	235.081	-0.746017	0.107683	-6.92788	4.27189e-12	5.44276e-11	Dnajc4
ENSMUSG00000024642	440.294	-0.745997	0.125432	-5.94744	2.72374e-09	2.25589e-08	Tle4
ENSMUSG00000025784	2904.59	-0.745878	0.28315	-2.63421	0.00843327	0.0191951	Clec3b
ENSMUSG00000031533	222.325	-0.745621	0.100788	-7.39794	1.38314e-13	2.14126e-12	Mrps31
ENSMUSG00000005983	35.4903	-0.745045	0.247226	-3.01362	0.00258148	0.00668791	1700037C18Rik
ENSMUSG00000045975	2416.42	-0.744384	0.138688	-5.36733	7.99117e-08	5.31882e-07	C2cd2
ENSMUSG00000052751	228.626	-0.743221	0.144321	-5.14976	2.60823e-07	1.59115e-06	Repin1
ENSMUSG00000022359	175.626	-0.742325	0.128781	-5.76423	8.20294e-09	6.34603e-08	Wdyhv1
ENSMUSG00000024059	2185.71	-0.741843	0.204954	-3.61956	0.000295103	0.00096034	Clip4
ENSMUSG00000042524	3772.04	-0.741496	0.161024	-4.60488	4.12709e-06	1.98795e-05	Sun2
ENSMUSG00000038949	1029.15	-0.741191	0.0794492	-9.32913	1.06748e-20	3.47467e-19	Cnst
ENSMUSG00000049401	800.318	0.520971	0.0856413	6.08317	1.17827e-09	1.03221e-08	Ogfr
ENSMUSG00000073968	163.114	-0.740768	0.153321	-4.83149	1.35514e-06	7.24196e-06	Trim68
ENSMUSG00000036450	1517.76	-0.740537	0.114445	-6.47067	9.7572e-11	1.01075e-09	Hif1an
ENSMUSG00000005882	412.979	-0.74012	0.0903128	-8.19507	2.50443e-16	5.20414e-15	Uqcc1
ENSMUSG00000040471	528.115	-0.740059	0.164214	-4.50667	6.58528e-06	3.04695e-05	Ggt6
ENSMUSG00000101856	36.8041	-0.739938	0.24691	-2.99679	0.0027284	0.00701774	1700096K18Rik
ENSMUSG00000039018	162.563	-0.739794	0.129421	-5.7162	1.08935e-08	8.27173e-08	Mtg1
ENSMUSG00000036918	1760.42	-0.739681	0.105874	-6.9864	2.82023e-12	3.68397e-11	Ttc7
ENSMUSG00000030760	656.129	-0.738556	0.140156	-5.26952	1.36781e-07	8.76467e-07	Acer3
ENSMUSG00000051504	48.4404	-0.738389	0.308088	-2.39668	0.0165444	0.0344764	Siglech
ENSMUSG00000027605	684.267	-0.738238	0.150487	-4.90567	9.31082e-07	5.11473e-06	Acss2
ENSMUSG00000021226	196.863	-0.738133	0.195043	-3.78445	0.000154046	0.000534967	Acot2
ENSMUSG00000000320	203.951	-0.738105	0.241212	-3.05998	0.0022135	0.00581331	Alox12
ENSMUSG00000033392	858.374	-0.737662	0.079781	-9.24609	2.32862e-20	7.29078e-19	Clasp2
ENSMUSG00000009647	525.286	-0.737408	0.0807024	-9.13738	6.39826e-20	1.93808e-18	Mcu
ENSMUSG00000046186	2917.83	-0.736802	0.115577	-6.37501	1.82956e-10	1.81707e-09	Cd109
ENSMUSG00000033405	59.5968	-0.736161	0.194921	-3.77672	0.000158908	0.000549934	Nudt15
ENSMUSG00000025938	121.892	-0.734987	0.257479	-2.85455	0.0043098	0.0105787	Slco5a1
ENSMUSG00000034189	550.724	-0.734627	0.107615	-6.82646	8.70355e-12	1.04683e-10	Hsdl1
ENSMUSG00000022956	2697.34	-0.419514	0.0694829	-6.03765	1.5637e-09	1.35372e-08	Atp5o
ENSMUSG00000027165	217.457	-0.733931	0.154182	-4.76015	1.93451e-06	9.98652e-06	B230118H07Rik
ENSMUSG00000001017	2196.46	-0.293473	0.048621	-6.03593	1.58047e-09	1.36655e-08	Chtop
ENSMUSG00000022244	241.636	-0.733811	0.106734	-6.87512	6.19378e-12	7.63371e-11	Amacr
ENSMUSG00000030255	832.445	-0.733678	0.162129	-4.52527	6.03171e-06	2.81601e-05	Sspn
ENSMUSG00000020173	1579.85	-0.731619	0.224456	-3.25953	0.00111598	0.0031501	Cobl
ENSMUSG00000031985	1583.74	-0.730732	0.109944	-6.64642	3.00307e-11	3.33611e-10	Gnpat
ENSMUSG00000029438	318.453	-0.730566	0.147553	-4.95121	7.37543e-07	4.12953e-06	Bcl7a
ENSMUSG00000033227	78.3096	-0.730417	0.215742	-3.38561	0.000710197	0.00211094	Wnt6
ENSMUSG00000034435	513.405	-0.730272	0.168281	-4.3396	1.42739e-05	6.19011e-05	Tmem30b
ENSMUSG00000004698	90.2408	-0.73025	0.259256	-2.81671	0.0048518	0.0117358	Hdac9
ENSMUSG00000033016	1133.77	-0.730221	0.129163	-5.6535	1.57212e-08	1.15848e-07	Nfatc1
ENSMUSG00000030303	4346.06	-0.730004	0.182332	-4.00371	6.23555e-05	0.000234572	Far2
ENSMUSG00000013483	604.968	-0.729834	0.272838	-2.67498	0.00747348	0.0172182	Card14
ENSMUSG00000028977	2374.76	-0.729733	0.193632	-3.76865	0.000164131	0.000566465	Casz1
ENSMUSG00000028115	1325.87	-0.729558	0.15636	-4.6659	3.0727e-06	1.52046e-05	Bnipl
ENSMUSG00000093553	32.035	-0.72921	0.263416	-2.76828	0.00563534	0.0133944	Gm20633
ENSMUSG00000037152	538.709	-0.729185	0.0995555	-7.3244	2.39971e-13	3.58391e-12	Ndufc1
ENSMUSG00000063179	150.922	-0.728629	0.11811	-6.16906	6.86988e-10	6.1851e-09	Pstk
ENSMUSG00000020949	718.932	-0.727855	0.101963	-7.13843	9.44041e-13	1.30621e-11	Fkbp3
ENSMUSG00000039759	216.195	-0.725061	0.138122	-5.24941	1.52588e-07	9.68519e-07	Thap3
ENSMUSG00000045896	750.154	-0.723955	0.155018	-4.67015	3.00986e-06	1.49359e-05	Paip2b
ENSMUSG00000038506	492.878	-0.723895	0.0741881	-9.75756	1.71219e-22	6.58651e-21	Dcun1d2
ENSMUSG00000001333	205.306	-0.72385	0.280137	-2.58391	0.00976867	0.0218007	Sync
ENSMUSG00000025170	173.399	-0.721689	0.153376	-4.70536	2.53419e-06	1.27522e-05	Rab40b
ENSMUSG00000036960	1220.65	-0.721201	0.22626	-3.18749	0.00143514	0.00394805	Clca2
ENSMUSG00000021884	179.311	-0.719934	0.206457	-3.48708	0.000488326	0.00150829	Hacl1
ENSMUSG00000019066	3067.21	-0.719752	0.136983	-5.25434	1.4856e-07	9.44209e-07	Rab3d
ENSMUSG00000038457	47.6142	-0.718797	0.273163	-2.63139	0.00850374	0.0193335	Tmem255b
ENSMUSG00000038690	2092.05	-0.460572	0.0767467	-6.00119	1.95873e-09	1.66575e-08	Atp5j2
ENSMUSG00000057899	217.442	-0.718599	0.20252	-3.54829	0.000387741	0.00122831	Adgrf2
ENSMUSG00000027406	1768.66	-0.718552	0.112223	-6.40291	1.52442e-10	1.53808e-09	Idh3b
ENSMUSG00000010651	224.73	-0.718373	0.301614	-2.38177	0.0172298	0.0357819	Acaa1b
ENSMUSG00000018770	3193.86	-0.350882	0.0585033	-5.99764	2.00205e-09	1.69846e-08	Atp5g3
ENSMUSG00000021820	904.755	-0.718052	0.108072	-6.64422	3.04821e-11	3.38087e-10	Camk2g
ENSMUSG00000032050	2622.41	-0.357398	0.0595965	-5.99696	2.01046e-09	1.70352e-08	Rdx
ENSMUSG00000025153	12581.5	-0.717906	0.252506	-2.84312	0.0044674	0.0109199	Fasn
ENSMUSG00000039253	107.637	-0.717511	0.156308	-4.59037	4.42467e-06	2.12032e-05	Fn3krp
ENSMUSG00000018427	551.862	-0.717494	0.108445	-6.61623	3.68487e-11	4.03572e-10	Ypel2
ENSMUSG00000024459	80.4298	-0.716634	0.281762	-2.5434	0.0109779	0.0241677	H2-M5
ENSMUSG00000045636	1864.58	-0.716294	0.0952194	-7.52256	5.37138e-14	8.61148e-13	Mtus1
ENSMUSG00000014773	371.787	-0.715765	0.192188	-3.7243	0.00019586	0.000664153	Dll1
ENSMUSG00000050390	2009.03	-0.715434	0.17959	-3.9837	6.78497e-05	0.000253465	C77080
ENSMUSG00000025968	1644.28	-0.715393	0.0824698	-8.6746	4.14992e-18	1.04039e-16	Ndufs1
ENSMUSG00000071711	646.613	-0.714977	0.103556	-6.90425	5.04678e-12	6.32614e-11	Mpst
ENSMUSG00000068742	696.052	-0.714871	0.17329	-4.12528	3.70277e-05	0.000146185	Cry2
ENSMUSG00000024012	4100.42	0.371871	0.0622231	5.97642	2.281e-09	1.91994e-08	Mtch1
ENSMUSG00000030446	36.069	-0.713897	0.279683	-2.55253	0.0106945	0.0236369	Zfp273
ENSMUSG00000059534	1186.2	-0.467574	0.0782779	-5.97326	2.32559e-09	1.95512e-08	Uqcr10
ENSMUSG00000031109	255.252	-0.713633	0.112449	-6.3463	2.20559e-10	2.15377e-09	Enox2
ENSMUSG00000057234	59.5551	-0.713009	0.224001	-3.18306	0.00145726	0.00400102	Mettl15
ENSMUSG00000032526	163.854	-0.712742	0.124498	-5.72492	1.03481e-08	7.87901e-08	Deb1
ENSMUSG00000026155	1272.31	0.456248	0.0764261	5.96979	2.37553e-09	1.9923e-08	Smap1
ENSMUSG00000039206	510.236	-0.712726	0.138427	-5.14875	2.62228e-07	1.59695e-06	Daglb
ENSMUSG00000035735	155.016	-0.712354	0.205883	-3.46	0.000540172	0.00165126	Dagla
ENSMUSG00000034379	66.7984	-0.712296	0.255049	-2.79278	0.00522569	0.0125488	Wdr5b
ENSMUSG00000028622	589.943	-0.368122	0.0616772	-5.96853	2.39405e-09	2.00302e-08	Mrpl37
ENSMUSG00000022708	1375.37	-0.712157	0.259608	-2.7432	0.00608429	0.014337	Zbtb20
ENSMUSG00000038080	735.815	-0.712054	0.0725745	-9.81134	1.00621e-22	3.98037e-21	Kdm1b
ENSMUSG00000001520	46.2358	-0.710915	0.30684	-2.31689	0.0205098	0.0415674	Nrip2
ENSMUSG00000013076	4261.21	-0.709934	0.0838635	-8.46535	2.5538e-17	5.86534e-16	Amotl1
ENSMUSG00000006390	4046.56	-0.709773	0.216474	-3.27879	0.00104252	0.00296674	Elovl1
ENSMUSG00000022884	3688.43	-0.709704	0.0952613	-7.45008	9.32845e-14	1.46034e-12	Eif4a2
ENSMUSG00000060586	4327.61	-0.709554	0.162713	-4.36076	1.29613e-05	5.66259e-05	H2-Eb1
ENSMUSG00000021973	1721.07	-0.709333	0.0978795	-7.24701	4.26088e-13	6.15294e-12	Micu2
ENSMUSG00000042367	1493.31	-0.709317	0.20944	-3.38673	0.000707308	0.00210325	Gjb3
ENSMUSG00000079260	503.499	-0.709142	0.104371	-6.79443	1.08738e-11	1.28789e-10	Tmppe
ENSMUSG00000039461	360.797	-0.709014	0.123949	-5.72019	1.06406e-08	8.08406e-08	Tcta
ENSMUSG00000080893	134.36	-0.708782	0.119628	-5.9249	3.12492e-09	2.56987e-08	Gm15920
ENSMUSG00000022865	2052.71	-0.708342	0.184069	-3.84824	0.000118971	0.000423911	Cxadr
ENSMUSG00000020777	2337.55	-0.561397	0.0943633	-5.94931	2.69276e-09	2.23421e-08	Acox1
ENSMUSG00000041594	249.777	-0.708231	0.184233	-3.84421	0.000120941	0.000429724	Tmtc4
ENSMUSG00000063694	1423.54	-0.708188	0.0777584	-9.10754	8.42711e-20	2.52524e-18	Cycs
ENSMUSG00000031708	3931.54	-0.708169	0.0859122	-8.24294	1.68031e-16	3.57136e-15	Tecr
ENSMUSG00000025656	71.9204	-0.707554	0.264981	-2.6702	0.00758055	0.0174264	Arhgef9
ENSMUSG00000048521	34.3873	-0.706348	0.280366	-2.51938	0.0117562	0.0256586	Cxcr6
ENSMUSG00000040648	421.696	0.467164	0.0786274	5.94149	2.82442e-09	2.33512e-08	Ppip5k2
ENSMUSG00000047462	47.4369	-0.706101	0.309121	-2.28422	0.0223584	0.0447552	A530099J19Rik
ENSMUSG00000024936	133.453	-0.705895	0.215605	-3.27402	0.0010603	0.00301033	Kcnk7
ENSMUSG00000040270	191.351	-0.705511	0.217087	-3.2499	0.00115444	0.0032462	Bach2
ENSMUSG00000033295	6762.47	-0.705098	0.132189	-5.334	9.60725e-08	6.33108e-07	Ptprf
ENSMUSG00000041961	260.32	-0.704754	0.127575	-5.52424	3.3091e-08	2.32319e-07	Znrf3
ENSMUSG00000020955	288.508	-0.704469	0.134942	-5.22055	1.78393e-07	1.11858e-06	Ap4s1
ENSMUSG00000020152	3930.93	0.4925	0.0830273	5.93179	2.99651e-09	2.46717e-08	Actr2
ENSMUSG00000097354	66.84	-0.704321	0.255349	-2.75827	0.00581079	0.0137599	2310001H17Rik
ENSMUSG00000060733	1362.07	-0.704175	0.164108	-4.29093	1.77925e-05	7.54492e-05	Ipmk
ENSMUSG00000030869	885.576	-0.703662	0.0908973	-7.74129	9.84166e-15	1.70719e-13	Ndufab1
ENSMUSG00000021577	3479.39	-0.703586	0.0733671	-9.58994	8.81351e-22	3.23023e-20	Sdha
ENSMUSG00000042073	277.233	-0.702933	0.141237	-4.97696	6.45915e-07	3.66351e-06	Abhd14b
ENSMUSG00000017167	71.1626	-0.702827	0.244868	-2.87023	0.00410175	0.0101232	Cntnap1
ENSMUSG00000025404	1807.7	-0.48529	0.0821199	-5.90953	3.43089e-09	2.81321e-08	R3hdm2
ENSMUSG00000022940	418.511	-0.702714	0.15316	-4.58809	4.47313e-06	2.1406e-05	Pigp
ENSMUSG00000047921	647.786	-0.452761	0.0766418	-5.90749	3.47367e-09	2.84495e-08	Trappc9
ENSMUSG00000021993	344.308	-0.702647	0.101154	-6.94628	3.75033e-12	4.81339e-11	Mipep
ENSMUSG00000063931	1155.12	-0.702175	0.091229	-7.69684	1.39467e-14	2.37503e-13	Pepd
ENSMUSG00000022999	358.291	-0.702102	0.21556	-3.25711	0.00112553	0.00317384	Lmbr1l
ENSMUSG00000047045	2545.36	-0.701959	0.145599	-4.82118	1.42709e-06	7.58579e-06	Tmem164
ENSMUSG00000005580	248.307	-0.701782	0.153343	-4.57655	4.72715e-06	2.2529e-05	Adcy9
ENSMUSG00000070730	784.234	-0.701036	0.10038	-6.98383	2.87249e-12	3.73825e-11	Rmdn3
ENSMUSG00000024910	50.0835	-0.700929	0.209947	-3.33861	0.000841991	0.00244949	Ctsw
ENSMUSG00000028402	734.786	-0.700368	0.134687	-5.19996	1.99329e-07	1.23708e-06	Mpdz
ENSMUSG00000002778	2233.99	0.44751	0.0759622	5.89122	3.83358e-09	3.12319e-08	Kdelr1
ENSMUSG00000027257	1521.16	-0.699917	0.187789	-3.72715	0.000193655	0.000657637	Pacsin3
ENSMUSG00000009378	150.769	-0.699647	0.26801	-2.61053	0.00904022	0.0204037	Slc16a12
ENSMUSG00000057469	432.138	-0.571998	0.097115	-5.8899	3.86432e-09	3.14277e-08	E2f6
ENSMUSG00000021265	84.1677	-0.698513	0.23615	-2.95792	0.0030972	0.00785923	Slc25a29
ENSMUSG00000033126	66.2968	-0.698018	0.19881	-3.51099	0.000446449	0.00139374	Ybey
ENSMUSG00000022408	716.407	-0.69787	0.188585	-3.70055	0.000215131	0.000722137	Fam83f
ENSMUSG00000009900	82.7384	-0.697717	0.198937	-3.50723	0.000452796	0.00140946	Wnt3a
ENSMUSG00000058756	1612.57	-0.697436	0.0963498	-7.23859	4.53385e-13	6.52015e-12	Thra
ENSMUSG00000032199	2515.29	-0.345302	0.0587439	-5.87809	4.15018e-09	3.3635e-08	Polr2m
ENSMUSG00000033610	863.63	-0.697373	0.140089	-4.97806	6.42262e-07	3.64872e-06	Pank1
ENSMUSG00000059842	133.741	-0.697225	0.148979	-4.68002	2.86849e-06	1.43004e-05	Zfp341
ENSMUSG00000054676	505.491	-0.539839	0.0919014	-5.87411	4.25127e-09	3.43944e-08	1600014C10Rik
ENSMUSG00000006169	1895.7	0.417418	0.0710705	5.8733	4.27202e-09	3.45423e-08	Clint1
ENSMUSG00000073435	185.978	-0.697138	0.123853	-5.62875	1.81523e-08	1.32642e-07	Nme3
ENSMUSG00000026384	459.77	-0.696981	0.163437	-4.26452	2.00331e-05	8.39814e-05	Ptpn4
ENSMUSG00000002104	113.378	-0.696938	0.164798	-4.22904	2.34687e-05	9.6808e-05	Rapsn
ENSMUSG00000057342	1288.66	-0.696467	0.131439	-5.2988	1.16566e-07	7.56379e-07	Sphk2
ENSMUSG00000024770	220.045	-0.695806	0.301802	-2.30551	0.0211381	0.0426797	Lipn
ENSMUSG00000017309	352.492	-0.695558	0.207634	-3.34992	0.000808352	0.00236295	Cd300lg
ENSMUSG00000039753	994.404	0.50983	0.0869735	5.86189	4.57623e-09	3.68527e-08	Fbxl5
ENSMUSG00000048232	259.898	0.555539	0.0948039	5.85988	4.63208e-09	3.72809e-08	Fbxo10
ENSMUSG00000040820	367.345	-0.69503	0.1442	-4.81991	1.43621e-06	7.62207e-06	Hlcs
ENSMUSG00000024935	134.564	-0.694815	0.287049	-2.42054	0.0154973	0.0325469	Slc1a1
ENSMUSG00000054459	75.3386	-0.694682	0.236783	-2.93383	0.00334806	0.00844057	Vsnl1
ENSMUSG00000036438	5930.48	-0.69452	0.0594697	-11.6786	1.6405e-31	1.24499e-29	Calm2
ENSMUSG00000029406	661.829	-0.694171	0.146857	-4.72684	2.28035e-06	1.16045e-05	Pitpnm2
ENSMUSG00000064220	351.09	-0.693679	0.175673	-3.9487	7.85761e-05	0.000289709	Hist2h2aa1
ENSMUSG00000022565	7745.45	-0.693327	0.129932	-5.33609	9.49703e-08	6.26436e-07	Plec
ENSMUSG00000071847	1919.02	-0.693103	0.14708	-4.71243	2.44775e-06	1.23529e-05	Apcdd1
ENSMUSG00000087177	52.6539	-0.692803	0.240631	-2.87911	0.00398798	0.00987203	E130307A14Rik
ENSMUSG00000053769	322.974	-0.692487	0.217825	-3.1791	0.00147731	0.0040497	Lysmd1
ENSMUSG00000073910	184.1	-0.692482	0.2108	-3.28503	0.00101973	0.00290899	Mob3b
ENSMUSG00000045954	1118.07	-0.691754	0.200131	-3.45651	0.000547214	0.00167096	Sdpr
ENSMUSG00000033096	1089.3	-0.555759	0.0952525	-5.83459	5.39241e-09	4.30776e-08	Apmap
ENSMUSG00000005674	588.773	-0.690519	0.0726738	-9.50161	2.06661e-21	7.26905e-20	Tomm40l
ENSMUSG00000042810	308.47	-0.690317	0.163103	-4.23241	2.312e-05	9.55172e-05	Krba1
ENSMUSG00000055320	1709.38	-0.690003	0.13873	-4.9737	6.56856e-07	3.72254e-06	Tead1
ENSMUSG00000039680	283.993	-0.68966	0.127593	-5.40514	6.47583e-08	4.3622e-07	Mrps6
ENSMUSG00000075706	3733.21	-0.509839	0.087481	-5.828	5.60954e-09	4.46843e-08	Gpx4
ENSMUSG00000016534	6588.36	0.467341	0.0802042	5.82689	5.64711e-09	4.4958e-08	Lamp2
ENSMUSG00000014606	1456.47	-0.689621	0.0543084	-12.6982	6.04758e-37	6.39761e-35	Slc25a11
ENSMUSG00000027890	147.738	-0.689228	0.183302	-3.76007	0.000169864	0.000583799	Gstm4
ENSMUSG00000001985	42.512	-0.689189	0.282136	-2.44276	0.0145756	0.030815	Grik3
ENSMUSG00000044359	78.503	-0.689118	0.274319	-2.5121	0.0120015	0.0261042	P2ry4
ENSMUSG00000054580	211.663	-0.688841	0.242173	-2.84442	0.00444922	0.0108826	Pla2r1
ENSMUSG00000041889	481.347	-0.688728	0.297879	-2.31211	0.0207719	0.0420191	Shisa4
ENSMUSG00000061518	2099.6	-0.490075	0.0842046	-5.82005	5.88289e-09	4.66395e-08	Cox5b
ENSMUSG00000041046	62.0788	-0.688632	0.28715	-2.39816	0.0164777	0.0343522	Ramp3
ENSMUSG00000039463	295.383	-0.688184	0.188196	-3.65674	0.000255444	0.000841874	Slc9a8
ENSMUSG00000062981	755.978	-0.688141	0.0964996	-7.13103	9.96229e-13	1.37193e-11	Mrpl42
ENSMUSG00000020069	369.466	-0.549308	0.0944313	-5.81701	5.99087e-09	4.73975e-08	Hnrnph3
ENSMUSG00000022508	1597.48	-0.687902	0.228596	-3.00924	0.00261899	0.00677001	Bcl6
ENSMUSG00000038150	1442.54	-0.472676	0.0813264	-5.81209	6.16993e-09	4.87589e-08	Ormdl3
ENSMUSG00000030035	432.168	-0.449809	0.0774105	-5.8107	6.22117e-09	4.9136e-08	Wbp1
ENSMUSG00000016427	713.557	-0.411116	0.0707629	-5.80977	6.25593e-09	4.93826e-08	Ndufa1
ENSMUSG00000044197	643.889	-0.687216	0.118732	-5.78797	7.12408e-09	5.58253e-08	Gpr146
ENSMUSG00000038286	238.66	-0.686647	0.127902	-5.36852	7.9384e-08	5.28621e-07	Bphl
ENSMUSG00000104394	35.7353	-0.686579	0.256996	-2.67156	0.00755005	0.0173717	Gm21710
ENSMUSG00000040811	712.329	-0.686519	0.0804438	-8.53414	1.41196e-17	3.35317e-16	Eml2
ENSMUSG00000030849	1618.56	-0.686473	0.173169	-3.96419	7.36461e-05	0.000273193	Fgfr2
ENSMUSG00000060681	653.763	-0.568509	0.0980041	-5.80087	6.59701e-09	5.18989e-08	Slc9a6
ENSMUSG00000052371	38.9342	-0.686404	0.19371	-3.54346	0.000394909	0.00124876	Hoxd3os1
ENSMUSG00000038302	167.98	-0.686146	0.147563	-4.64986	3.32157e-06	1.63089e-05	Lace1
ENSMUSG00000025204	1766.49	-0.685435	0.0892838	-7.67703	1.62813e-14	2.75579e-13	Ndufb8
ENSMUSG00000038280	677.085	0.550497	0.0950308	5.79283	6.92095e-09	5.4325e-08	Ostm1
ENSMUSG00000031379	162.345	-0.685292	0.127876	-5.35904	8.36652e-08	5.55804e-07	Pir
ENSMUSG00000096696	81.6379	-0.685174	0.171902	-3.98584	6.72411e-05	0.000251326	Zfp960
ENSMUSG00000043629	136.042	-0.684367	0.157596	-4.34254	1.40844e-05	6.1136e-05	1700019D03Rik
ENSMUSG00000078899	531.047	-0.431105	0.0745421	-5.78337	7.32172e-09	5.73419e-08	Gm4631
ENSMUSG00000054871	285.643	-0.684269	0.240519	-2.84497	0.00444152	0.0108676	Tmem158
ENSMUSG00000037509	709.193	-0.684155	0.147924	-4.62504	3.74533e-06	1.81976e-05	Arhgef4
ENSMUSG00000040430	606.453	-0.684111	0.167917	-4.07409	4.61941e-05	0.000178735	Pitpnc1
ENSMUSG00000061397	12639.1	-0.683911	0.186149	-3.674	0.000238781	0.000793134	Krt79
ENSMUSG00000082286	258.839	-0.683261	0.272077	-2.51127	0.0120296	0.0261532	Pisd-ps1
ENSMUSG00000040283	167.903	-0.68299	0.23546	-2.90066	0.00372374	0.00928708	Btnl9
ENSMUSG00000035504	435.432	-0.682907	0.229178	-2.97981	0.00288423	0.00738186	Reep6
ENSMUSG00000032232	835.599	-0.682818	0.198923	-3.43257	0.00059788	0.00180671	Cgnl1
ENSMUSG00000039763	137.209	-0.682728	0.237906	-2.86974	0.00410804	0.0101351	Dnajc28
ENSMUSG00000021285	620.409	-0.682118	0.102832	-6.6333	3.28266e-11	3.62077e-10	Ppp1r13b
ENSMUSG00000019791	143.591	-0.681703	0.113162	-6.02415	1.7e-09	1.46085e-08	Hint3
ENSMUSG00000050856	1189.17	-0.468633	0.0812188	-5.77001	7.92684e-09	6.1666e-08	Atp5k
ENSMUSG00000030424	50.1636	-0.681081	0.247035	-2.75702	0.00583303	0.0138055	Zfp939
ENSMUSG00000063077	3139.33	-0.681013	0.135454	-5.02762	4.96593e-07	2.88574e-06	Kif1b
ENSMUSG00000030557	2343.36	-0.368278	0.0638502	-5.76784	8.02934e-09	6.23591e-08	Mef2a
ENSMUSG00000002803	282.477	-0.680427	0.11406	-5.96553	2.43848e-09	2.03898e-08	Btbd6
ENSMUSG00000028224	426.578	-0.38604	0.0669532	-5.76582	8.12625e-09	6.30416e-08	Nbn
ENSMUSG00000072762	58.4411	-0.679859	0.173931	-3.90878	9.27649e-05	0.000336897	4930522L14Rik
ENSMUSG00000005836	193.949	-0.679471	0.207175	-3.27969	0.0010392	0.00295789	Gata6
ENSMUSG00000039899	1680.02	-0.678984	0.185055	-3.6691	0.000243407	0.000806773	Fgl2
ENSMUSG00000022890	1718.85	-0.678971	0.0852888	-7.96084	1.7087e-15	3.22873e-14	Atp5j
ENSMUSG00000022265	2954.93	-0.678026	0.0943557	-7.18585	6.67899e-13	9.39228e-12	Ank
ENSMUSG00000031442	431.87	-0.677726	0.17299	-3.91772	8.93887e-05	0.000325482	Mcf2l
ENSMUSG00000031488	1239.88	-0.677481	0.166516	-4.06856	4.73044e-05	0.000182828	Rab11fip1
ENSMUSG00000017778	1990.92	-0.510385	0.0885983	-5.76066	8.37835e-09	6.47098e-08	Cox7c
ENSMUSG00000024277	1280.29	0.558135	0.0969449	5.75724	8.55015e-09	6.60002e-08	Mapre2
ENSMUSG00000048442	100.295	-0.676971	0.156103	-4.3367	1.44636e-05	6.25875e-05	Smim5
ENSMUSG00000037887	432.187	-0.676941	0.205131	-3.30004	0.0009667	0.00277301	Dusp8
ENSMUSG00000024769	2466.86	-0.676818	0.177207	-3.81937	0.000133792	0.000470714	Cdc42bpg
ENSMUSG00000024991	5143.78	0.324005	0.0562995	5.75502	8.66303e-09	6.6724e-08	Eif3a
ENSMUSG00000025920	533.843	-0.676756	0.114462	-5.91248	3.3699e-09	2.76482e-08	Stau2
ENSMUSG00000083380	596.33	-0.676498	0.08127	-8.32408	8.49895e-17	1.86603e-15	Gm3244
ENSMUSG00000023007	276.139	-0.675769	0.192276	-3.51458	0.000440458	0.00137658	Prpf40b
ENSMUSG00000021779	310.09	-0.675504	0.196035	-3.44583	0.000569301	0.00173046	Thrb
ENSMUSG00000093674	13114.1	0.560757	0.0975026	5.7512	8.8613e-09	6.80634e-08	Rpl41
ENSMUSG00000039670	62.8978	-0.675322	0.19442	-3.47353	0.000513665	0.00157852	Oxld1
ENSMUSG00000053768	1561.48	-0.675275	0.119869	-5.63343	1.76661e-08	1.29225e-07	Chchd3
ENSMUSG00000071748	465.604	-0.67508	0.0940825	-7.1754	7.20941e-13	1.00874e-11	Gm14698
ENSMUSG00000036199	1240.94	-0.674978	0.0761526	-8.86349	7.75445e-19	2.11078e-17	Ndufa13
ENSMUSG00000026032	777.458	-0.674407	0.0870094	-7.75097	9.11921e-15	1.58977e-13	Ndufb3
ENSMUSG00000036214	89.6416	-0.674394	0.179294	-3.76138	0.000168979	0.00058133	Znrd1as
ENSMUSG00000025465	1550.69	-0.674378	0.119198	-5.65762	1.53483e-08	1.13279e-07	Echs1
ENSMUSG00000049858	330.362	-0.547266	0.0953794	-5.73778	9.59235e-09	7.33557e-08	Suox
ENSMUSG00000044636	257.211	-0.674012	0.175281	-3.84533	0.000120389	0.000428089	Csrnp2
ENSMUSG00000041153	222.095	-0.673843	0.145538	-4.63	3.65662e-06	1.78099e-05	Osgin2
ENSMUSG00000039629	41.585	-0.673816	0.299603	-2.24903	0.0245105	0.0484795	Strip2
ENSMUSG00000015747	303.675	-0.673546	0.204968	-3.2861	0.00101586	0.00289914	Vps45
ENSMUSG00000026027	381.764	-0.673292	0.162729	-4.13751	3.51088e-05	0.000139318	Stradb
ENSMUSG00000027893	2003.5	0.338174	0.0590483	5.72707	1.02182e-08	7.78857e-08	Ahcyl1
ENSMUSG00000053898	2249.58	-0.673188	0.0910533	-7.39334	1.43186e-13	2.20933e-12	Ech1
ENSMUSG00000032577	1880	-0.673114	0.20655	-3.25884	0.00111867	0.00315643	Mapkapk3
ENSMUSG00000031841	1440.24	-0.67264	0.118676	-5.66787	1.4458e-08	1.07389e-07	Cdh13
ENSMUSG00000005718	152.428	-0.672136	0.271415	-2.47641	0.013271	0.0284315	Tfap4
ENSMUSG00000028040	274.061	-0.671761	0.151704	-4.4281	9.5069e-06	4.26863e-05	Efna4
ENSMUSG00000043430	10210.5	-0.671755	0.175639	-3.82463	0.00013097	0.000461719	Psapl1
ENSMUSG00000037573	1607.66	-0.671373	0.110961	-6.05053	1.4437e-09	1.25763e-08	Tob1
ENSMUSG00000031482	237.753	-0.670715	0.0831348	-8.0678	7.15739e-16	1.41166e-14	Slc25a15
ENSMUSG00000046056	33908.5	-0.670443	0.195189	-3.43484	0.000592899	0.00179398	Sbsn
ENSMUSG00000038014	3975.01	0.322857	0.0565105	5.71323	1.10851e-08	8.40352e-08	Fam120a
ENSMUSG00000020905	76.4926	-0.670186	0.23847	-2.81035	0.00494872	0.0119578	Usp43
ENSMUSG00000030342	5374.7	-0.669707	0.103746	-6.45525	1.08039e-10	1.11258e-09	Cd9
ENSMUSG00000040006	991.327	-0.486989	0.085315	-5.70812	1.14228e-08	8.64539e-08	Ginm1
ENSMUSG00000066839	442.146	-0.669348	0.132776	-5.04119	4.62649e-07	2.70538e-06	Ecsit
ENSMUSG00000032418	4155.19	-0.66897	0.0708527	-9.4417	3.6677e-21	1.26772e-19	Me1
ENSMUSG00000032705	261.223	-0.565199	0.099091	-5.70383	1.17144e-08	8.85172e-08	Exd2
ENSMUSG00000028909	127.857	-0.668875	0.26253	-2.5478	0.0108404	0.023929	Ptpru
ENSMUSG00000055413	306.126	-0.668861	0.162328	-4.12043	3.78159e-05	0.000148875	H2-Q5
ENSMUSG00000036352	836.002	-0.668718	0.146234	-4.57292	4.80962e-06	2.28908e-05	Ubac1
ENSMUSG00000090946	507.34	0.57746	0.101309	5.69999	1.19817e-08	9.03419e-08	Ccdc71l
ENSMUSG00000033526	804.683	-0.668595	0.166351	-4.01919	5.83992e-05	0.000221479	Ppip5k1
ENSMUSG00000001983	177.727	-0.668469	0.104445	-6.40023	1.55145e-10	1.55972e-09	Taco1
ENSMUSG00000031373	482.566	-0.668435	0.269333	-2.48182	0.0130713	0.028086	Car5b
ENSMUSG00000029869	2556.14	-0.66828	0.180036	-3.71193	0.000205682	0.000694258	Ephb6
ENSMUSG00000029162	208.589	-0.66675	0.190033	-3.5086	0.000450477	0.00140436	Khk
ENSMUSG00000045103	668.747	-0.666146	0.233017	-2.85879	0.00425261	0.0104622	Dmd
ENSMUSG00000036054	239.201	-0.665954	0.18689	-3.56335	0.000366155	0.00116522	Sugp2
ENSMUSG00000026170	305.807	-0.665815	0.256085	-2.59997	0.00932315	0.0209643	Cyp27a1
ENSMUSG00000019927	690.499	-0.665493	0.097661	-6.81432	9.47116e-12	1.13039e-10	Ube2d1
ENSMUSG00000041028	3095.93	-0.445889	0.0784434	-5.68422	1.31412e-08	9.85523e-08	Ghitm
ENSMUSG00000026939	128.297	-0.665217	0.176686	-3.76496	0.000166575	0.000574051	Tmem141
ENSMUSG00000039481	693.061	-0.665116	0.269215	-2.47058	0.0134895	0.0288288	Nrtn
ENSMUSG00000071019	3406.63	-0.665114	0.11851	-5.61232	1.99627e-08	1.45036e-07	Sdr16c6
ENSMUSG00000021048	572.899	-0.518164	0.0912541	-5.67826	1.36071e-08	1.01827e-07	Mthfd1
ENSMUSG00000031168	701.455	0.476145	0.0838604	5.67783	1.36415e-08	1.0203e-07	Ebp
ENSMUSG00000034573	1993.5	-0.66362	0.116929	-5.67539	1.3837e-08	1.03382e-07	Ptpn13
ENSMUSG00000078861	79.4938	-0.66329	0.154532	-4.29227	1.76859e-05	7.50885e-05	Zfp931
ENSMUSG00000020623	153.713	-0.662312	0.124987	-5.29905	1.1641e-07	7.55715e-07	Map2k6
ENSMUSG00000021764	812.732	-0.456865	0.0805117	-5.67451	1.39086e-08	1.03805e-07	Ndufs4
ENSMUSG00000026637	210.952	-0.66104	0.133472	-4.95266	7.3205e-07	4.10066e-06	Traf5
ENSMUSG00000040596	758.33	-0.660944	0.107324	-6.15838	7.34951e-10	6.57876e-09	Pogk
ENSMUSG00000037868	618.275	-0.660744	0.148972	-4.43536	9.19176e-06	4.14178e-05	Egr2
ENSMUSG00000032047	1759.9	-0.660351	0.114727	-5.75586	8.61996e-09	6.64655e-08	Acat1
ENSMUSG00000024610	12643.9	-0.660171	0.178533	-3.69775	0.000217521	0.000728934	Cd74
ENSMUSG00000034413	298.462	-0.65999	0.176254	-3.74453	0.00018073	0.000617497	Neurl1b
ENSMUSG00000027673	1126.78	-0.659026	0.0910341	-7.23932	4.50924e-13	6.49144e-12	Ndufb5
ENSMUSG00000021666	507.202	-0.659019	0.091213	-7.22506	5.00891e-13	7.15179e-12	Gfm2
ENSMUSG00000070604	555.595	-0.658766	0.174818	-3.7683	0.000164362	0.000567126	Vsig10l
ENSMUSG00000001138	446.089	-0.658287	0.120568	-5.45988	4.76466e-08	3.27107e-07	Cnnm3
ENSMUSG00000079547	398.621	-0.658186	0.21406	-3.07478	0.0021066	0.00556817	H2-DMb1
ENSMUSG00000022096	7576.58	-0.658085	0.232291	-2.83302	0.00461111	0.0112333	Hr
ENSMUSG00000028023	94.4763	-0.657906	0.252783	-2.60265	0.00925067	0.0208215	Pitx2
ENSMUSG00000024099	1779.56	-0.547408	0.0966535	-5.66361	1.48222e-08	1.09802e-07	Ndufv2
ENSMUSG00000062646	272.105	-0.657785	0.191895	-3.42784	0.000608398	0.00183452	Ganc
ENSMUSG00000058927	492.183	-0.657518	0.141048	-4.66166	3.13663e-06	1.54715e-05	Gm10053
ENSMUSG00000074794	3357.22	-0.656746	0.187184	-3.50855	0.000450553	0.00140436	Arrdc3
ENSMUSG00000048240	97.9585	-0.65666	0.282927	-2.32095	0.0202896	0.0411688	Gng7
ENSMUSG00000020149	4016.69	0.536077	0.0947087	5.66027	1.51134e-08	1.11663e-07	Rab1
ENSMUSG00000055923	86.4364	-0.656095	0.268914	-2.4398	0.0146954	0.0310262	Aasdh
ENSMUSG00000033542	2008.28	-0.655775	0.191778	-3.41944	0.000627498	0.00188317	Arhgef5
ENSMUSG00000025510	1921.43	-0.655744	0.0623013	-10.5254	6.59971e-26	3.40068e-24	Cd151
ENSMUSG00000045094	486.02	-0.655467	0.229013	-2.86214	0.00420796	0.0103578	Arhgef37
ENSMUSG00000066595	264.884	-0.65451	0.143815	-4.55107	5.33737e-06	2.51539e-05	Mfsd7b
ENSMUSG00000073002	266.581	-0.654319	0.159972	-4.0902	4.3101e-05	0.000167416	Vamp5
ENSMUSG00000000088	1510.95	-0.49077	0.0868346	-5.65178	1.58795e-08	1.1689e-07	Cox5a
ENSMUSG00000037003	1387.24	-0.654199	0.141116	-4.63588	3.55417e-06	1.73655e-05	Tns2
ENSMUSG00000021371	988.209	-0.654053	0.112959	-5.79018	7.0309e-09	5.5157e-08	Mcur1
ENSMUSG00000019528	1203.38	-0.653461	0.237127	-2.75574	0.00585594	0.0138527	Gyg
ENSMUSG00000057229	253.478	-0.652926	0.126698	-5.15341	2.55788e-07	1.56248e-06	Atp5sl
ENSMUSG00000056228	213.185	-0.652808	0.112124	-5.82222	5.80722e-09	4.61274e-08	Cars2
ENSMUSG00000025736	606.223	-0.652584	0.0984322	-6.62977	3.36201e-11	3.69662e-10	Jmjd8
ENSMUSG00000006717	343.56	-0.564057	0.100029	-5.63892	1.71115e-08	1.25496e-07	Acot13
ENSMUSG00000032013	13282.8	-0.652118	0.2085	-3.12767	0.00176201	0.00474627	Trim29
ENSMUSG00000032826	227.98	-0.651701	0.209174	-3.11559	0.00183578	0.00492503	Ank2
ENSMUSG00000029456	212.062	-0.651493	0.13584	-4.79603	1.6184e-06	8.51197e-06	Acad10
ENSMUSG00000039197	696.322	-0.422724	0.075025	-5.63445	1.75616e-08	1.28527e-07	Adk
ENSMUSG00000073755	431.541	-0.651381	0.13334	-4.88509	1.0338e-06	5.64349e-06	5730409E04Rik
ENSMUSG00000038422	161.884	-0.650945	0.197804	-3.29086	0.000998809	0.00285748	Hdhd3
ENSMUSG00000031808	1416.02	-0.650346	0.28834	-2.25548	0.0241031	0.047782	Slc27a1
ENSMUSG00000031700	1213.1	-0.650036	0.181825	-3.57506	0.000350153	0.00112068	Gpt2
ENSMUSG00000037709	485.721	-0.649774	0.274241	-2.36935	0.0178192	0.0368142	Fam13a
ENSMUSG00000020687	641.811	0.42497	0.0755445	5.62543	1.85041e-08	1.35001e-07	Cdc27
ENSMUSG00000000168	1318.26	-0.445805	0.0792615	-5.62449	1.86062e-08	1.35675e-07	Dlat
ENSMUSG00000019256	1145.3	-0.64954	0.121662	-5.33889	9.35191e-08	6.17447e-07	Ahr
ENSMUSG00000026425	1504.15	-0.649402	0.0557618	-11.646	2.40525e-31	1.81551e-29	Srgap2
ENSMUSG00000072596	156.724	-0.649056	0.247092	-2.62678	0.00861973	0.0195653	Ear2
ENSMUSG00000044367	227.187	-0.648688	0.186419	-3.47973	0.000501913	0.00154649	Slc16a13
ENSMUSG00000022837	93.9126	-0.648443	0.192089	-3.37575	0.000736156	0.00217422	Iqcb1
ENSMUSG00000059447	2418.38	-0.648218	0.130831	-4.9546	7.24781e-07	4.0695e-06	Hadhb
ENSMUSG00000021087	45.2878	-0.648137	0.284276	-2.27996	0.0226101	0.0451814	Rtn1
ENSMUSG00000020163	1202.76	-0.647869	0.0839755	-7.71498	1.20998e-14	2.07145e-13	Uqcr11
ENSMUSG00000046230	508.346	-0.646803	0.130949	-4.93937	7.83755e-07	4.3603e-06	Vps13a
ENSMUSG00000002010	1313.09	-0.64677	0.103868	-6.22682	4.75982e-10	4.39301e-09	Idh3g
ENSMUSG00000028089	277.134	-0.64665	0.119361	-5.41759	6.04067e-08	4.08484e-07	Chd1l
ENSMUSG00000032186	261.018	-0.646619	0.19281	-3.35366	0.000797503	0.00233515	Tmod2
ENSMUSG00000036825	666.281	-0.646242	0.082631	-7.82082	5.2479e-15	9.46792e-14	Ssx2ip
ENSMUSG00000061474	371.338	-0.644847	0.0740246	-8.71125	3.00536e-18	7.67217e-17	Mrps36
ENSMUSG00000018900	229.438	-0.644462	0.107947	-5.97017	2.37008e-09	1.98893e-08	Slc22a5
ENSMUSG00000030671	557.478	-0.6442	0.247004	-2.60805	0.00910592	0.020542	Pde3b
ENSMUSG00000019820	1591.75	-0.643909	0.13398	-4.80602	1.53967e-06	8.1285e-06	Utrn
ENSMUSG00000015806	657.812	-0.643372	0.077414	-8.3108	9.50618e-17	2.07413e-15	Qdpr
ENSMUSG00000042451	1300.76	-0.643086	0.23045	-2.79056	0.00526163	0.0126286	Mybph
ENSMUSG00000022510	3534.87	-0.642799	0.134612	-4.77518	1.79547e-06	9.34139e-06	Trp63
ENSMUSG00000042010	2831.06	-0.642659	0.138525	-4.63929	3.49608e-06	1.70996e-05	Acacb
ENSMUSG00000022257	1336.38	-0.642363	0.110171	-5.83061	5.52248e-09	4.4016e-08	Laptm4b
ENSMUSG00000026399	1363.11	-0.640876	0.180513	-3.5503	0.000384796	0.00121926	Cd55
ENSMUSG00000000142	745.021	-0.640846	0.191964	-3.33837	0.000842726	0.00245112	Axin2
ENSMUSG00000038605	202.224	-0.640278	0.135999	-4.70797	2.50199e-06	1.26036e-05	Samd10
ENSMUSG00000028603	3880.38	-0.392435	0.070286	-5.5834	2.35864e-08	1.69686e-07	Scp2
ENSMUSG00000018428	684.918	-0.558759	0.100098	-5.5821	2.37633e-08	1.70871e-07	Akap1
ENSMUSG00000060260	301.151	-0.639883	0.102465	-6.24491	4.24036e-10	3.95541e-09	Pwwp2b
ENSMUSG00000022551	2094.79	-0.63974	0.0804646	-7.95057	1.85656e-15	3.49866e-14	Cyc1
ENSMUSG00000029455	5373.14	-0.639462	0.0835487	-7.65376	1.95183e-14	3.28378e-13	Aldh2
ENSMUSG00000002017	614.108	0.557669	0.0999633	5.57874	2.42273e-08	1.73849e-07	Fam98a
ENSMUSG00000050174	61.284	-0.639371	0.1821	-3.51109	0.000446265	0.00139348	Nudt6
ENSMUSG00000061536	352.443	-0.639296	0.0868522	-7.36073	1.82905e-13	2.78526e-12	Sec22c
ENSMUSG00000064354	53041.3	-0.639155	0.120909	-5.28624	1.24859e-07	8.04211e-07	mt-Co2
ENSMUSG00000031333	540.708	-0.535766	0.0961285	-5.57343	2.49771e-08	1.78862e-07	Abcb7
ENSMUSG00000046714	36.041	-0.638942	0.24317	-2.62755	0.00860012	0.0195288	Foxc2
ENSMUSG00000020166	987.046	0.366681	0.0657995	5.5727	2.50822e-08	1.7943e-07	Cnot2
ENSMUSG00000050270	36.2446	-0.638681	0.284973	-2.2412	0.025013	0.0493265	Tmem220
ENSMUSG00000027809	1120.18	-0.385577	0.0692169	-5.57055	2.53929e-08	1.81467e-07	Etfdh
ENSMUSG00000015981	39.4755	-0.63829	0.260174	-2.45332	0.0141543	0.0300451	Stk32c
ENSMUSG00000024941	1258.62	0.36123	0.0648678	5.56871	2.56632e-08	1.83211e-07	Scyl1
ENSMUSG00000046516	487.021	-0.448367	0.0805201	-5.56838	2.57117e-08	1.83463e-07	Cox17
ENSMUSG00000003809	330.533	-0.534925	0.0960783	-5.5676	2.58279e-08	1.84199e-07	Gcdh
ENSMUSG00000038742	45.5104	-0.638	0.258924	-2.46405	0.0137378	0.0292968	Angptl6
ENSMUSG00000048406	35.3977	-0.637972	0.270864	-2.35532	0.0185068	0.0380831	B330016D10Rik
ENSMUSG00000061527	65606	-0.637716	0.184139	-3.46323	0.000533731	0.00163264	Krt5
ENSMUSG00000026565	322.393	-0.636796	0.257115	-2.4767	0.0132603	0.0284202	Pou2f1
ENSMUSG00000029003	189.224	-0.636513	0.124167	-5.12625	2.95563e-07	1.78052e-06	Mad2l2
ENSMUSG00000083012	774.652	-0.636392	0.0871641	-7.30107	2.85478e-13	4.22737e-12	Fam220a
ENSMUSG00000054612	59.4121	-0.635914	0.214529	-2.96423	0.00303437	0.00771662	Mgmt
ENSMUSG00000025137	458.314	-0.635619	0.140247	-4.53214	5.83901e-06	2.73611e-05	Pcyt2
ENSMUSG00000001151	859.049	-0.635371	0.118936	-5.34212	9.1864e-08	6.07094e-07	Pcnt
ENSMUSG00000028992	98.3856	-0.635295	0.173935	-3.65248	0.000259723	0.000855369	Nmnat1
ENSMUSG00000046574	1107.35	-0.474226	0.085353	-5.55605	2.75948e-08	1.95634e-07	Prr12
ENSMUSG00000000056	1022.57	-0.635105	0.078718	-8.0681	7.14002e-16	1.41023e-14	Narf
ENSMUSG00000036764	55.9941	-0.634989	0.172404	-3.68315	0.000230371	0.000767756	Dnajc12
ENSMUSG00000039616	303.706	0.579338	0.104286	5.55529	2.77146e-08	1.96251e-07	Mocos
ENSMUSG00000074227	2935.91	-0.634624	0.156452	-4.05634	4.98468e-05	0.000191911	Spint2
ENSMUSG00000082932	44.9839	-0.634522	0.198125	-3.20264	0.00136173	0.00376441	Cyp2j8
ENSMUSG00000037606	2306.02	-0.634433	0.135342	-4.68763	2.7639e-06	1.38136e-05	Osbpl5
ENSMUSG00000024104	1064.49	0.328254	0.0591543	5.5491	2.87138e-08	2.02915e-07	Fam21
ENSMUSG00000026179	666.665	-0.509715	0.0918823	-5.54747	2.89827e-08	2.04712e-07	Pnkd
ENSMUSG00000038618	451.143	-0.633978	0.153508	-4.12993	3.62879e-05	0.000143467	Rassf7
ENSMUSG00000091383	65.6397	-0.633603	0.211816	-2.99129	0.002778	0.00713613	Hist1h2al
ENSMUSG00000022437	1578.92	-0.328882	0.0593512	-5.54129	3.00251e-08	2.11753e-07	Samm50
ENSMUSG00000023827	948.164	-0.633507	0.150722	-4.20315	2.63223e-05	0.000107412	Agpat4
ENSMUSG00000032878	58.5622	-0.632984	0.236305	-2.67867	0.00739151	0.0170654	Ccdc85a
ENSMUSG00000037971	186.537	-0.632441	0.158137	-3.99932	6.35235e-05	0.000238773	1110032A03Rik
ENSMUSG00000000399	1337.85	-0.631978	0.0835355	-7.56539	3.86705e-14	6.279e-13	Ndufa9
ENSMUSG00000033365	1309.14	-0.631687	0.167866	-3.76304	0.000167859	0.000577695	Ipo13
ENSMUSG00000039458	556.201	-0.631676	0.0951084	-6.64164	3.10202e-11	3.43081e-10	Mtmr12
ENSMUSG00000029851	331.058	-0.631282	0.152139	-4.14936	3.33404e-05	0.000132981	Tcaf2
ENSMUSG00000037762	173.097	-0.630896	0.227029	-2.77892	0.00545397	0.013037	Slc16a9
ENSMUSG00000078185	237.291	-0.630481	0.108676	-5.8015	6.5726e-09	5.17653e-08	Chml
ENSMUSG00000020634	663.783	-0.630377	0.121528	-5.18709	2.1361e-07	1.32043e-06	Ubxn2a
ENSMUSG00000057329	296.181	-0.630182	0.125336	-5.02793	4.95809e-07	2.88358e-06	Bcl2
ENSMUSG00000002808	435.431	-0.630072	0.209398	-3.00897	0.00262139	0.0067743	Epdr1
ENSMUSG00000042734	422.388	-0.630024	0.158793	-3.96757	7.26078e-05	0.000269581	Ttc9
ENSMUSG00000040723	647.082	-0.62999	0.170964	-3.68492	0.000228774	0.000763527	Rcsd1
ENSMUSG00000036975	122.634	-0.629073	0.15085	-4.17019	3.04348e-05	0.00012223	Tmem177
ENSMUSG00000025781	2957.52	-0.628773	0.106686	-5.89369	3.77664e-09	3.07863e-08	Atp5c1
ENSMUSG00000101523	74.6895	-0.628511	0.207563	-3.02805	0.00246137	0.00640883	Gm10031
ENSMUSG00000075590	387.61	-0.628285	0.231183	-2.7177	0.00657374	0.0153582	Nrbp2
ENSMUSG00000030583	1174.13	-0.628067	0.138275	-4.54216	5.56797e-06	2.61697e-05	Sipa1l3
[truncated: 5,101 more rows]

## Sheet: MSCs vs. wounded
gene_id	baseMean	log2FoldChange	lfcSE	stat	pvalue	padj	gene_name
ENSMUSG00000034853	116.639	0.62838	0.139439	4.50648	6.59109e-06	0.015094	Acot11
ENSMUSG00000055541	91.2373	0.814129	0.1642	4.95814	7.11699e-07	0.00267378	Lair1
ENSMUSG00000022902	490.506	0.827915	0.16756	4.94102	7.7715e-07	0.00267378	Stfa2
ENSMUSG00000009185	3789.7	0.918757	0.188204	4.88171	1.05169e-06	0.00289467	Ccl8
ENSMUSG00000043263	77.9004	1.26503	0.291879	4.3341	1.4636e-05	0.0251776	Pyhin1
ENSMUSG00000047222	91.9473	4.25483	0.760685	5.59342	2.22639e-08	0.000306396	Rnase2a
ENSMUSG00000024371	685.146	0.484961	0.108396	4.47399	7.6775e-06	0.015094	C2
ENSMUSG00000063779	64.1125	8.30979	1.67816	4.95171	7.35627e-07	0.00267378	Chil4

## Sheet: MSCs+Ag-H vs. wounded
gene_id	baseMean	log2FoldChange	lfcSE	stat	pvalue	padj	gene_name
ENSMUSG00000044359	45.1791	-1.4937	0.30522	-4.89384	9.88848e-07	0.00151228	P2ry4
ENSMUSG00000036062	84.0015	-1.47924	0.372392	-3.97228	7.11884e-05	0.018014	N28178
ENSMUSG00000069248	120.149	-1.31991	0.306381	-4.30808	1.64678e-05	0.00872075	Serpinb6e
ENSMUSG00000038077	39.8536	-1.17614	0.331424	-3.54874	0.000387084	0.045294	Kcna6
ENSMUSG00000055415	155.18	-1.006	0.204975	-4.9079	9.20573e-07	0.00151228	Atp10b
ENSMUSG00000037348	661.225	-0.989221	0.230204	-4.29715	1.73004e-05	0.00881938	Paqr7
ENSMUSG00000055301	839.987	-0.943872	0.264353	-3.57049	0.000356312	0.0441621	Adh7
ENSMUSG00000082361	248.427	-0.921348	0.24025	-3.83496	0.000125585	0.0246937	Btc
ENSMUSG00000036951	344.142	-0.911591	0.236407	-3.85602	0.00011525	0.023328	C130079G13Rik
ENSMUSG00000030557	1868.44	-0.366081	0.0757188	-4.83474	1.33317e-06	0.00183497	Mef2a
ENSMUSG00000034584	217.484	-0.870789	0.206677	-4.21329	2.51675e-05	0.0104971	Exph5
ENSMUSG00000057899	137.098	-0.848133	0.214878	-3.94704	7.91228e-05	0.0181508	Adgrf2
ENSMUSG00000000266	558.837	-0.42092	0.0888734	-4.73617	2.17794e-06	0.00218659	Mid2
ENSMUSG00000021775	899.526	-0.54284	0.114945	-4.72261	2.32839e-06	0.00218659	Nr1d2
ENSMUSG00000039704	228.945	-0.545361	0.115594	-4.7179	2.38294e-06	0.00218659	Lmbrd2
ENSMUSG00000048027	476.434	-0.46957	0.100403	-4.67687	2.91289e-06	0.00250581	Rgmb
ENSMUSG00000021835	100.346	-0.774884	0.195203	-3.96963	7.19829e-05	0.018014	Bmp4
ENSMUSG00000033713	258.101	-0.754132	0.191054	-3.94721	7.90677e-05	0.0181508	Foxn3
ENSMUSG00000022883	560.592	-0.717977	0.179295	-4.00444	6.21655e-05	0.0171494	Robo1
ENSMUSG00000063694	1221.19	0.363398	0.0795854	4.56614	4.9678e-06	0.00341884	Cycs
ENSMUSG00000022389	1266.91	-0.661081	0.179639	-3.68006	0.000233177	0.0360613	Tef
ENSMUSG00000019256	786.849	-0.558499	0.127099	-4.39421	1.11176e-05	0.00695555	Ahr
ENSMUSG00000005871	1115.72	-0.496755	0.113737	-4.36757	1.25636e-05	0.00751852	Apc
ENSMUSG00000026604	1388.61	-0.633973	0.147162	-4.308	1.64734e-05	0.00872075	Ptpn14
ENSMUSG00000036099	418.621	-0.624408	0.157887	-3.95477	7.66078e-05	0.0181508	Vezt
ENSMUSG00000015597	396.319	-0.61308	0.148779	-4.12074	3.77652e-05	0.0142571	Zfp318
ENSMUSG00000024042	1324.35	-0.601759	0.149005	-4.03852	5.37899e-05	0.0164525	Sik1
ENSMUSG00000024298	164.132	-0.594388	0.156222	-3.80477	0.000141937	0.0264002	Zfp871
ENSMUSG00000030611	237.332	0.457388	0.107086	4.27124	1.94391e-05	0.00922618	Mrps11
ENSMUSG00000054091	1166.83	0.386311	0.0908331	4.25298	2.10945e-05	0.00966904	1810037I17Rik
ENSMUSG00000033624	343.378	-0.593512	0.138434	-4.28732	1.80842e-05	0.00888967	Pdpr
ENSMUSG00000068284	678.187	-0.40312	0.095514	-4.22053	2.43725e-05	0.0104832	Gm608
ENSMUSG00000032322	300.343	0.580333	0.161177	3.60059	0.000317498	0.0417962	Pstpip1
ENSMUSG00000034297	1075.78	-0.34532	0.082349	-4.19337	2.74835e-05	0.011126	Med13
ENSMUSG00000058690	1077.45	-0.408798	0.0986276	-4.14487	3.40014e-05	0.0133713	Ccser2
ENSMUSG00000046908	227.655	0.592638	0.16966	3.49309	0.000477462	0.0497863	Ltb4r1
ENSMUSG00000025855	109	0.653973	0.158834	4.11735	3.83255e-05	0.0142571	Prkar1b
ENSMUSG00000041548	2018.17	-0.349976	0.0851532	-4.10995	3.95739e-05	0.0143341	Hspb8
ENSMUSG00000089847	499.284	0.351174	0.0862345	4.07231	4.65485e-05	0.01598	Timm10b
ENSMUSG00000035711	216.101	0.559537	0.137781	4.06106	4.88499e-05	0.01598	Dok3
ENSMUSG00000030249	674.371	-0.511289	0.125975	-4.05864	4.93595e-05	0.01598	Abcc9
ENSMUSG00000031465	335.507	0.665861	0.131925	5.04728	4.48155e-07	0.000983283	Angpt2
ENSMUSG00000028367	4118.65	0.670678	0.165343	4.05628	4.98598e-05	0.01598	Txn1
ENSMUSG00000023272	820.82	0.671987	0.165678	4.05599	4.99229e-05	0.01598	Creld2
ENSMUSG00000038884	127.896	0.712658	0.202768	3.51464	0.000440346	0.0471053	A230050P20Rik
ENSMUSG00000001750	824.438	0.725488	0.185273	3.91579	9.01093e-05	0.0203322	Tcirg1
ENSMUSG00000036398	708.773	0.304016	0.0756647	4.01794	5.87096e-05	0.016936	Ppp1r11
ENSMUSG00000055296	490.238	-0.315998	0.0786744	-4.01653	5.9062e-05	0.016936	Tmem245
ENSMUSG00000023259	86.4673	0.749831	0.194738	3.85046	0.000117896	0.0235178	Slc26a6
ENSMUSG00000031647	1271.18	-0.574254	0.143422	-4.00393	6.2298e-05	0.0171494	Mfap3l
ENSMUSG00000037646	678.317	-0.430279	0.10775	-3.9933	6.51591e-05	0.0175395	Vps13b
ENSMUSG00000074994	722.414	-0.385975	0.0967521	-3.98932	6.62637e-05	0.0175395	Qser1
ENSMUSG00000052155	649.342	-0.396958	0.0998374	-3.97604	7.00711e-05	0.018014	Acvr2a
ENSMUSG00000031090	58.2764	0.76476	0.214323	3.56826	0.000359354	0.0441621	Nadsyn1
ENSMUSG00000055827	60.5214	0.784684	0.221168	3.5479	0.000388309	0.045294	Gsdmc3
ENSMUSG00000031389	147.862	0.792799	0.223084	3.55382	0.000379685	0.0450516	Arhgap4
ENSMUSG00000072620	1015.83	0.803402	0.173068	4.64211	3.44864e-06	0.00279218	Slfn2
ENSMUSG00000033763	626.393	-0.505256	0.127856	-3.95175	7.75808e-05	0.0181508	Mtss1l
ENSMUSG00000026535	1459.94	0.812787	0.230806	3.52151	0.000429093	0.0468733	Ifi202b
ENSMUSG00000044594	387.824	0.826893	0.229323	3.6058	0.000311188	0.0415844	Serpinb3a
ENSMUSG00000024013	142.191	0.838803	0.221362	3.78928	0.000151082	0.0273618	Fgd2
ENSMUSG00000047409	695.589	-0.361336	0.0929262	-3.88842	0.000100898	0.0223993	Ctdspl
ENSMUSG00000039262	3254.65	-0.369036	0.0951237	-3.87954	0.000104656	0.0225688	Prrc2b
ENSMUSG00000058006	438.069	0.868346	0.157299	5.52035	3.38333e-08	0.000155227	Mdn1
ENSMUSG00000024588	814.817	-0.319272	0.0824812	-3.87085	0.000108457	0.0229662	Fech
ENSMUSG00000073678	456.752	-0.499015	0.129288	-3.85971	0.000113521	0.023328	Pgap1
ENSMUSG00000035437	1068.27	-0.290903	0.0753773	-3.85929	0.000113715	0.023328	Rabgap1
ENSMUSG00000001348	2079.36	0.91415	0.240147	3.80663	0.000140874	0.0264002	Acp5
ENSMUSG00000056071	7663.2	0.959833	0.272028	3.52843	0.00041803	0.0468733	S100a9
ENSMUSG00000017737	3688.57	0.994562	0.225752	4.40554	1.05519e-05	0.006916	Mmp9
ENSMUSG00000045216	985.616	-0.274255	0.0720114	-3.8085	0.000139813	0.0264002	Hs6st1
ENSMUSG00000021867	185.731	1.00049	0.247712	4.03893	5.36966e-05	0.0164525	Tmem254b
ENSMUSG00000024759	2215.64	-0.290429	0.0763177	-3.80552	0.000141505	0.0264002	Atl3
ENSMUSG00000106334	80.4257	1.09396	0.311165	3.51568	0.000438624	0.0471053	WI1-49P9.2
ENSMUSG00000021466	438.799	-0.379	0.0998528	-3.79559	0.000147293	0.0270312	Ptch1
ENSMUSG00000022902	554.861	1.10422	0.208234	5.30277	1.14062e-07	0.000392486	Stfa2
ENSMUSG00000021709	2397.56	-0.329284	0.0875701	-3.76023	0.000169758	0.0302597	Erbb2ip
ENSMUSG00000078122	55.454	1.12494	0.260868	4.3123	1.61567e-05	0.00872075	F630028O10Rik
ENSMUSG00000037994	105.219	1.13372	0.267018	4.24584	2.17771e-05	0.00966904	Slc9b2
ENSMUSG00000041444	761.47	-0.541084	0.144237	-3.75136	0.000175877	0.0302597	Arhgap32
ENSMUSG00000051285	1148.96	-0.469702	0.125352	-3.74705	0.000178926	0.0304041	Pcmtd1
ENSMUSG00000032690	218.28	1.1492	0.326314	3.52177	0.00042868	0.0468733	Oas2
ENSMUSG00000056293	94.536	1.17864	0.256465	4.59572	4.31262e-06	0.00312415	Gsdmc2
ENSMUSG00000045205	493.319	-0.350216	0.0943863	-3.71045	0.00020689	0.0339004	Dpy19l4
ENSMUSG00000031444	142.657	1.19071	0.248941	4.78311	1.72601e-06	0.00197973	F10
ENSMUSG00000060510	1204.81	-0.364282	0.0986182	-3.69386	0.000220877	0.0353506	Zfp266
ENSMUSG00000058407	865.104	0.316123	0.0857528	3.68645	0.000227408	0.0356865	Txndc9
ENSMUSG00000040852	144.166	-0.579712	0.157291	-3.6856	0.000228161	0.0356865	Plekhh2
ENSMUSG00000064147	75.1049	1.19899	0.249265	4.81012	1.50836e-06	0.00188737	Rab44
ENSMUSG00000022141	1443.76	-0.267918	0.0729427	-3.67299	0.00023973	0.0365586	Nipbl
ENSMUSG00000035697	675.413	0.452653	0.123309	3.67089	0.000241705	0.0365586	Hmha1
ENSMUSG00000021945	746.818	-0.261192	0.0712985	-3.66335	0.000248934	0.0372427	Zmym2
ENSMUSG00000059456	685.87	0.30612	0.0839301	3.64732	0.000264985	0.0392177	Ptk2b
ENSMUSG00000028412	1800.51	-0.201359	0.0552787	-3.64262	0.000269882	0.0392811	Slc44a1
ENSMUSG00000046324	1647.64	-0.388821	0.106777	-3.64144	0.000271121	0.0392811	Ermp1
ENSMUSG00000039989	521.108	-0.402983	0.110877	-3.6345	0.000278522	0.0399332	Cbx4
ENSMUSG00000021361	997.196	0.266174	0.0733446	3.6291	0.000284415	0.0403575	Tmem14c
ENSMUSG00000030697	1158.47	0.22724	0.0626774	3.62555	0.000288347	0.0404981	Ppp4c
ENSMUSG00000046230	351.229	-0.535692	0.147996	-3.61964	0.000295011	0.0410154	Vps13a
ENSMUSG00000039087	1172.33	-0.331761	0.0919036	-3.60988	0.000306341	0.0415844	Rreb1
ENSMUSG00000024856	773.074	0.368617	0.102159	3.60828	0.000308234	0.0415844	Cdk2ap2
ENSMUSG00000053580	580.663	-0.486258	0.134835	-3.60631	0.000310576	0.0415844	Tanc2
ENSMUSG00000078763	133.322	1.20253	0.324865	3.70165	0.000214204	0.034686	Slfn1
ENSMUSG00000003484	190.458	1.20827	0.322735	3.74385	0.00018122	0.0304185	Cyp4f18
ENSMUSG00000024150	1174.17	0.387141	0.107555	3.59949	0.000318847	0.0417962	Mcfd2
ENSMUSG00000060216	605.094	0.526595	0.146665	3.59046	0.000330094	0.0428624	Arrb2
ENSMUSG00000053801	298.344	0.330912	0.0922522	3.58704	0.000334459	0.0430234	Grwd1
ENSMUSG00000068893	24052.4	1.2609	0.335843	3.75444	0.000173731	0.0302597	Sprr2a2
ENSMUSG00000037111	1593.96	-0.331633	0.0927243	-3.57655	0.000348161	0.0439641	Setd7
ENSMUSG00000013076	2974.53	-0.380962	0.106594	-3.57394	0.000351646	0.0440005	Amotl1
ENSMUSG00000003051	374.391	1.28121	0.31865	4.02073	5.80174e-05	0.016936	Elf3
ENSMUSG00000050635	501.359	1.62729	0.43343	3.75445	0.000173723	0.0302597	Sprr2f
ENSMUSG00000014856	325.529	0.309277	0.0868117	3.56262	0.000367176	0.044724	Tmem208
ENSMUSG00000023048	1689.68	0.365942	0.102816	3.5592	0.000371989	0.0448773	Prr13
ENSMUSG00000002658	1118.88	0.334132	0.0939336	3.55711	0.000374956	0.0448773	Gtf2f1
ENSMUSG00000027670	63.2506	1.63346	0.323168	5.05451	4.31508e-07	0.000983283	Ocstamp
ENSMUSG00000050092	197.066	1.7071	0.459074	3.71858	0.000200347	0.0332238	Sprr2b
ENSMUSG00000086150	20.0976	1.82838	0.510694	3.58019	0.000343345	0.0437574	Bach2os
ENSMUSG00000022897	878.413	-0.319594	0.0902582	-3.54089	0.000398781	0.0461245	Dyrk1a
ENSMUSG00000000204	287.874	1.83035	0.397299	4.607	4.08529e-06	0.00312389	Slfn4
ENSMUSG00000056629	635.76	0.327891	0.0929638	3.52709	0.000420158	0.0468733	Fkbp2
ENSMUSG00000030306	229.558	-0.516152	0.146426	-3.525	0.000423486	0.0468733	Tmtc1
ENSMUSG00000040782	1155.21	-0.260105	0.073834	-3.52283	0.000426964	0.0468733	Rfwd2
ENSMUSG00000021725	507.446	0.39313	0.111617	3.52215	0.000428068	0.0468733	Parp8
ENSMUSG00000074445	5507.92	2.30126	0.457845	5.02629	5.00071e-07	0.000983283	Sprr2a3
ENSMUSG00000020891	51.2949	3.13608	0.793143	3.954	7.68564e-05	0.0181508	Alox8
ENSMUSG00000047222	110.785	4.64285	0.684214	6.78567	1.15547e-11	1.59039e-07	Rnase2a
ENSMUSG00000025469	13.6265	5.03548	1.29818	3.87887	0.000104941	0.0225688	Msx3
ENSMUSG00000023051	389.28	0.29753	0.084675	3.51379	0.000441757	0.0471053	Tarbp2
ENSMUSG00000029090	802.388	-0.405568	0.115484	-3.51191	0.000444907	0.0471053	Adgra3
ENSMUSG00000059495	2568.32	-0.363519	0.103611	-3.5085	0.00045064	0.0473482	Arhgef12
ENSMUSG00000063779	75.7654	8.65504	1.49047	5.80693	6.36279e-09	4.37887e-05	Chil4

## Sheet: MSCs+Ag-L vs. wounded
gene_id	baseMean	log2FoldChange	lfcSE	stat	pvalue	padj	gene_name
ENSMUSG00000047146	49.4218	-1.51763	0.385479	-3.937	8.25052e-05	0.0276392	Tet1
ENSMUSG00000070733	981.675	-0.498455	0.0876288	-5.68825	1.28345e-08	8.81409e-05	Fryl
ENSMUSG00000078234	93.0889	-1.47779	0.343016	-4.30822	1.64576e-05	0.0129849	Klhdc7a
ENSMUSG00000075605	89.1975	-1.33981	0.316492	-4.23332	2.30265e-05	0.0148646	2300005B03Rik
ENSMUSG00000102395	59.0145	-1.16986	0.274511	-4.26161	2.02955e-05	0.0142053	Flg
ENSMUSG00000103335	923.4	-1.1395	0.276882	-4.11548	3.86372e-05	0.019226	Flg
ENSMUSG00000081977	7453.48	-1.0792	0.22539	-4.78815	1.68328e-06	0.00321355	Flg
ENSMUSG00000041991	2973.29	-1.02835	0.247068	-4.16223	3.15156e-05	0.0173147	Hrnr
ENSMUSG00000055415	152.434	-0.977382	0.224129	-4.36081	1.29584e-05	0.0118656	Atp10b
ENSMUSG00000103777	538.08	-0.974372	0.257407	-3.78534	0.000153501	0.0439237	Flg
ENSMUSG00000026425	1062.26	-0.334852	0.0727325	-4.60388	4.14684e-06	0.0051779	Srgap2
ENSMUSG00000021238	954.458	-0.923924	0.233642	-3.95445	7.67107e-05	0.0276266	Aldh6a1
ENSMUSG00000050808	312.357	-0.897227	0.212321	-4.2258	2.38093e-05	0.0148646	Muc15
ENSMUSG00000024771	211.575	-0.855442	0.213927	-3.99876	6.36757e-05	0.0257231	Lipk
ENSMUSG00000066704	226.114	-0.840234	0.21681	-3.87544	0.000106433	0.0324856	Cyp2b19
ENSMUSG00000059555	494.205	0.374189	0.0861904	4.34143	1.4156e-05	0.0121521	Tor4a
ENSMUSG00000018796	2493.99	-0.804811	0.202546	-3.97347	7.08316e-05	0.0266579	Acsl1
ENSMUSG00000005355	7369.66	-0.768652	0.172608	-4.45317	8.46116e-06	0.0085178	Casp14
ENSMUSG00000025006	314.481	-0.761383	0.189117	-4.02598	5.67385e-05	0.0239573	Sorbs1
ENSMUSG00000069441	10288.8	-0.713689	0.185212	-3.85335	0.000116512	0.034789	Dsg1a
ENSMUSG00000038893	161.742	-0.660559	0.17577	-3.7581	0.000171211	0.0452229	Fam117a
ENSMUSG00000028789	444.687	0.620784	0.157196	3.9491	7.84447e-05	0.0276266	Azin2
ENSMUSG00000032418	2928.26	-0.313007	0.0747345	-4.18826	2.81107e-05	0.0161456	Me1
ENSMUSG00000053801	297.537	0.393861	0.0940576	4.18744	2.82121e-05	0.0161456	Grwd1
ENSMUSG00000087006	286.443	0.673593	0.171538	3.92679	8.60889e-05	0.0281531	Gm13889
ENSMUSG00000055675	379.133	0.704609	0.155694	4.52561	6.02209e-06	0.00689279	Kbtbd11
ENSMUSG00000030043	62.7907	0.820558	0.203377	4.03467	5.46802e-05	0.0239573	Tacr1
ENSMUSG00000029322	927.764	0.836182	0.167733	4.9852	6.18987e-07	0.00212545	Plac8
ENSMUSG00000001348	2047.94	0.93337	0.209858	4.44763	8.68214e-06	0.0085178	Acp5
ENSMUSG00000030748	3013.05	0.964351	0.198252	4.86427	1.1488e-06	0.0026298	Il4ra
ENSMUSG00000051517	39.7185	0.97035	0.22562	4.30082	1.70169e-05	0.0129849	Arhgef39
ENSMUSG00000009185	4011.75	1.09085	0.268617	4.061	4.88632e-05	0.0223712	Ccl8
ENSMUSG00000021338	364.933	-0.443988	0.110374	-4.0226	5.75602e-05	0.0239573	Lrrc16a
ENSMUSG00000017737	3866.67	1.16715	0.247593	4.71398	2.42928e-06	0.00333661	Mmp9
ENSMUSG00000037994	105.303	1.18767	0.25047	4.74179	2.11842e-06	0.00323294	Slc9b2
ENSMUSG00000053702	631.77	-0.577655	0.145378	-3.97346	7.08363e-05	0.0266579	Nebl
ENSMUSG00000044252	1086.88	-0.562969	0.141799	-3.9702	7.18122e-05	0.0266579	Osbpl1a
ENSMUSG00000022303	30.124	1.49814	0.364318	4.11218	3.91939e-05	0.019226	Dcstamp
ENSMUSG00000050092	192.777	1.70951	0.412666	4.1426	3.43384e-05	0.0181399	Sprr2b
ENSMUSG00000030556	1174.64	-0.414219	0.105118	-3.9405	8.13106e-05	0.0276392	Lrrc28
ENSMUSG00000027670	66.0164	1.7683	0.331826	5.32899	9.87585e-08	0.000452149	Ocstamp
ENSMUSG00000074445	5498.37	2.34227	0.550168	4.25737	2.06848e-05	0.0142053	Sprr2a3
ENSMUSG00000045636	1288.99	-0.313925	0.0805033	-3.89954	9.63769e-05	0.0307846	Mtus1
ENSMUSG00000078348	608.282	0.363128	0.0933791	3.88875	0.000100762	0.0314536	Sf3b5
ENSMUSG00000020891	63.2512	3.52353	0.863943	4.07843	4.53414e-05	0.0214746	Alox8
ENSMUSG00000047222	100.868	4.53459	0.742293	6.10889	1.00324e-09	1.37796e-05	Rnase2a
ENSMUSG00000035493	6329.44	0.232465	0.0612833	3.79328	0.000148671	0.0434467	Tgfbi
ENSMUSG00000025469	22.3717	5.8118	1.21923	4.7668	1.87174e-06	0.00321355	Msx3
ENSMUSG00000047409	690.135	-0.299638	0.0792985	-3.77861	0.000157706	0.0439921	Ctdspl
ENSMUSG00000000340	359.935	-0.505177	0.133829	-3.77478	0.000160146	0.0439921	Dbt
ENSMUSG00000056078	1214.98	-0.574712	0.15288	-3.75925	0.000170427	0.0452229	Lipm
ENSMUSG00000063779	163.68	9.82249	2.0016	4.90731	9.23332e-07	0.00253639	Chil4

## Sheet: Ag-H vs. wounded
gene_id	baseMean	log2FoldChange	lfcSE	stat	pvalue	padj	gene_name
No results found.

## Sheet: Ag-L vs. wounded
gene_id	baseMean	log2FoldChange	lfcSE	stat	pvalue	padj	gene_name
ENSMUSG00000092021	20.1444	-2.6626	0.675022	-3.94447	7.99776e-05	0.0112937	Gbp11
ENSMUSG00000043727	44.4985	-1.79669	0.533332	-3.3688	0.000754952	0.0393547	F830045P16Rik
ENSMUSG00000044951	77.3443	-1.78041	0.497617	-3.57787	0.000346401	0.0254008	Mylk4
ENSMUSG00000047146	48.7216	-1.7305	0.421796	-4.10269	4.08382e-05	0.00739493	Tet1
ENSMUSG00000017311	44.0522	-1.61884	0.313787	-5.15903	2.48235e-07	0.000379578	Pyy
ENSMUSG00000047730	2399.84	-1.55389	0.411726	-3.7741	0.000160589	0.0166167	Fcgbp
ENSMUSG00000004035	21.0399	-1.52837	0.438145	-3.48827	0.000486165	0.0300027	Gstm7
ENSMUSG00000018907	1509.13	-1.46612	0.321866	-4.55508	5.23663e-06	0.00248505	Alox12e
ENSMUSG00000042717	198.302	-1.38357	0.423927	-3.2637	0.00109969	0.047049	Ppp1r3a
ENSMUSG00000039410	43.0093	-1.3724	0.307851	-4.45798	8.27341e-06	0.00334878	Prdm16
ENSMUSG00000072596	92.1414	-1.36963	0.394283	-3.47374	0.000513262	0.031002	Ear2
ENSMUSG00000027405	910.569	0.575849	0.11535	4.99221	5.9693e-07	0.000605973	Nop56
ENSMUSG00000049133	2718.27	-1.34258	0.357875	-3.75154	0.000175754	0.0171826	Flg2
ENSMUSG00000029359	56.8885	-1.33972	0.326271	-4.10617	4.02281e-05	0.00738158	Tesc
ENSMUSG00000069248	118.683	-1.32419	0.398679	-3.32145	0.000895507	0.0427915	Serpinb6e
ENSMUSG00000038949	691.414	-0.44157	0.0893253	-4.94339	7.67761e-07	0.00066037	Cnst
ENSMUSG00000062464	45.8619	-1.25382	0.351765	-3.56437	0.000364736	0.0256752	Cyp4f37
ENSMUSG00000054005	450.924	-1.2052	0.365184	-3.30025	0.000966004	0.0438751	Mill1
ENSMUSG00000001911	3664.31	-0.490995	0.10226	-4.80142	1.57544e-06	0.00114112	Nfix
ENSMUSG00000031757	81.5254	-1.16727	0.310938	-3.75402	0.000174022	0.0171826	Mt4
ENSMUSG00000037111	1557.55	-0.380036	0.0810505	-4.68887	2.74716e-06	0.00177098	Setd7
ENSMUSG00000025153	7440.85	-1.1496	0.273988	-4.1958	2.71913e-05	0.00601933	Fasn
ENSMUSG00000040016	230.693	-1.13172	0.232202	-4.87386	1.0944e-06	0.000836728	Ptger3
ENSMUSG00000054146	6782.7	-1.1098	0.323003	-3.43589	0.000590617	0.0333118	Krt15
ENSMUSG00000066364	293.21	-1.10412	0.316339	-3.49032	0.000482444	0.0300027	Serpina3b
ENSMUSG00000032289	68.9692	-1.07885	0.302489	-3.56657	0.00036168	0.0256569	Thsd4
ENSMUSG00000034359	79.9071	-1.06101	0.298607	-3.55321	0.000380565	0.0261191	Skint2
ENSMUSG00000040254	472.832	-1.05483	0.201983	-5.22236	1.76654e-07	0.00030389	Sema3d
ENSMUSG00000044986	149.315	-1.05416	0.307491	-3.42828	0.000607425	0.0339812	Tst
ENSMUSG00000038298	29.141	-1.0493	0.2935	-3.57514	0.000350039	0.0254008	Pdzk1
ENSMUSG00000046818	137.628	-1.04876	0.256812	-4.08375	4.4314e-05	0.00774793	Ddit4l
ENSMUSG00000029175	930.833	0.48904	0.109292	4.47462	7.65487e-06	0.00320854	Slc35f6
ENSMUSG00000027499	470.751	-1.02727	0.27551	-3.72863	0.000192524	0.017782	Pkia
ENSMUSG00000003949	289.019	-1.02011	0.28528	-3.57583	0.00034912	0.0254008	Hlf
ENSMUSG00000046743	415.846	-0.996009	0.294043	-3.38729	0.000705861	0.0380943	Fat4
ENSMUSG00000048677	239.539	0.56795	0.128148	4.43197	9.33758e-06	0.00356955	Tpcn2
ENSMUSG00000003469	571.704	-0.992279	0.30617	-3.24094	0.00119135	0.0493838	Phyhip
ENSMUSG00000028399	190.486	-0.962156	0.229064	-4.20037	2.66478e-05	0.00601933	Ptprd
ENSMUSG00000020747	800.151	-0.422466	0.095882	-4.4061	1.05247e-05	0.00371387	2310067B10Rik
ENSMUSG00000024598	890.122	-0.956677	0.277956	-3.44183	0.000577787	0.0328461	Fbn2
ENSMUSG00000034783	238.253	-0.95409	0.272154	-3.5057	0.000455403	0.02915	Cd207
ENSMUSG00000040950	239.779	-0.942797	0.262749	-3.5882	0.000332964	0.0251772	Mgl2
ENSMUSG00000000305	51.1647	-0.926242	0.277348	-3.33964	0.000838865	0.040968	Cdh4
ENSMUSG00000041688	353.916	-0.904184	0.222683	-4.0604	4.89881e-05	0.00783924	Amot
ENSMUSG00000058407	861.887	0.338502	0.0779409	4.34307	1.40508e-05	0.00427081	Txndc9
ENSMUSG00000037440	56.6392	-0.857354	0.235578	-3.63936	0.000273319	0.0221259	Vnn1
ENSMUSG00000034648	207.605	-0.841473	0.244371	-3.44342	0.000574408	0.0328008	Lrrn1
ENSMUSG00000063856	7468.62	0.489811	0.113217	4.3263	1.51635e-05	0.00434749	Gpx1
ENSMUSG00000061517	363.693	-0.833609	0.233255	-3.5738	0.000351832	0.0254008	Sox21
ENSMUSG00000019768	228.796	-0.832049	0.252922	-3.28974	0.00100279	0.0450321	Esr1
ENSMUSG00000041762	269.023	-0.829788	0.255588	-3.24658	0.001168	0.0490063	Gpr155
ENSMUSG00000022883	545.532	-0.799531	0.19667	-4.06534	4.79616e-05	0.00783924	Robo1
ENSMUSG00000021835	98.9315	-0.792616	0.206815	-3.83249	0.000126855	0.0140986	Bmp4
ENSMUSG00000022194	948.73	0.367976	0.086423	4.25785	2.06404e-05	0.00526024	Pabpn1
ENSMUSG00000036951	349.329	-0.7728	0.219328	-3.52349	0.000425906	0.0280446	C130079G13Rik
ENSMUSG00000046532	351.859	-0.771002	0.193864	-3.97703	6.97805e-05	0.010326	Ar
ENSMUSG00000026604	1338.82	-0.758175	0.150008	-5.05424	4.32107e-07	0.000594666	Ptpn14
ENSMUSG00000055980	535.731	-0.746062	0.210006	-3.55257	0.000381481	0.0261191	Irs1
ENSMUSG00000042500	234.24	-0.743188	0.213043	-3.48845	0.000485838	0.0300027	Ago4
ENSMUSG00000037548	208.295	-0.7408	0.223971	-3.30758	0.000941071	0.0434598	H2-DMb2
ENSMUSG00000006342	2080.33	-0.738967	0.225338	-3.27937	0.0010404	0.0456976	Susd2
ENSMUSG00000037138	232.068	-0.726716	0.219155	-3.31599	0.000913203	0.0432248	Aff3
ENSMUSG00000034120	2637.49	0.439236	0.104831	4.18993	2.79039e-05	0.00601933	Srsf2
ENSMUSG00000040940	2029.1	0.316129	0.0754627	4.18921	2.79928e-05	0.00601933	Arhgef1
ENSMUSG00000020032	914.305	-0.724395	0.221001	-3.27778	0.00104625	0.0456976	Nuak1
ENSMUSG00000038893	161.753	-0.720181	0.186909	-3.8531	0.000116631	0.0134949	Fam117a
ENSMUSG00000017390	162.844	-0.71667	0.198579	-3.60899	0.000307392	0.0237659	Aldoc
ENSMUSG00000039601	248.644	-0.712518	0.162665	-4.38028	1.18529e-05	0.00379347	Rcan2
ENSMUSG00000071856	208.308	-0.675306	0.189139	-3.57042	0.000356415	0.0254145	Mcc
ENSMUSG00000015597	386.6	-0.675075	0.174383	-3.87122	0.000108293	0.0132475	Zfp318
ENSMUSG00000030249	644.097	-0.671758	0.170635	-3.93681	8.2573e-05	0.0114785	Abcc9
ENSMUSG00000071847	1258.85	-0.641289	0.181168	-3.53975	0.000400508	0.0267563	Apcdd1
ENSMUSG00000016921	2212.93	0.355222	0.086383	4.11218	3.91936e-05	0.00738158	Srsf6
ENSMUSG00000033763	602.534	-0.634099	0.155393	-4.08061	4.49181e-05	0.00774793	Mtss1l
ENSMUSG00000039542	729.965	-0.630748	0.187577	-3.36261	0.000772093	0.0396475	Ncam1
ENSMUSG00000034460	95.6181	-0.608508	0.166568	-3.6532	0.000258991	0.0214713	Six4
ENSMUSG00000027253	635.857	-0.608021	0.182128	-3.33843	0.00084253	0.0409714	Lrp4
ENSMUSG00000020121	222.761	-0.545954	0.133767	-4.08139	4.47667e-05	0.00774793	Srgap1
ENSMUSG00000039585	732.966	-0.604042	0.185146	-3.26252	0.00110426	0.047049	Myo9a
ENSMUSG00000063873	187.766	-0.596654	0.13277	-4.49389	6.99331e-06	0.00310458	Slc24a3
ENSMUSG00000070733	992.241	-0.501624	0.123138	-4.07367	4.62783e-05	0.00783924	Fryl
ENSMUSG00000032479	4978.98	-0.309125	0.0759595	-4.0696	4.70937e-05	0.00783924	Map4
ENSMUSG00000029090	760.233	-0.595952	0.139868	-4.26083	2.03666e-05	0.00526024	Adgra3
ENSMUSG00000018171	1958.71	0.423977	0.104338	4.06349	4.83443e-05	0.00783924	Vmp1
ENSMUSG00000040488	1564.89	-0.594642	0.135451	-4.39008	1.13306e-05	0.00379347	Ltbp4
ENSMUSG00000032324	2223.78	0.58539	0.138085	4.23936	2.24162e-05	0.00550879	Tspan3
ENSMUSG00000021457	979.621	0.587769	0.16259	3.61503	0.000300315	0.023389	Syk
ENSMUSG00000026471	296.332	-0.552556	0.136954	-4.03461	5.46933e-05	0.00855328	Mr1
ENSMUSG00000047281	20302.4	0.588312	0.151198	3.891	9.98321e-05	0.0128401	Sfn
ENSMUSG00000047884	2647.95	0.594756	0.159759	3.72282	0.000197007	0.0179551	Klk9
ENSMUSG00000043091	4034.19	0.604431	0.164056	3.6843	0.000229333	0.0201025	Tuba1c
ENSMUSG00000001020	1129.28	0.609237	0.181002	3.36592	0.000762886	0.0395654	S100a4
ENSMUSG00000041920	666.071	0.621351	0.145148	4.28082	1.86208e-05	0.0050247	Slc16a6
ENSMUSG00000032322	301.692	0.624631	0.162998	3.83214	0.000127033	0.0140986	Pstpip1
ENSMUSG00000054342	123.344	0.628656	0.187274	3.35687	0.0007883	0.04018	Kcnn4
ENSMUSG00000031389	138.084	0.633386	0.152641	4.14951	3.33194e-05	0.00664553	Arhgap4
ENSMUSG00000042745	733.63	0.636409	0.163451	3.89358	9.87742e-05	0.0128239	Id1
ENSMUSG00000020692	185.296	0.646926	0.129749	4.98599	6.16452e-07	0.000605973	Nle1
ENSMUSG00000003573	903.877	0.648533	0.188186	3.44624	0.00056844	0.0327286	Homer3
ENSMUSG00000000759	389.159	0.415381	0.10567	3.93091	8.46234e-05	0.0116459	Tubgcp3
ENSMUSG00000059811	952.601	-0.336754	0.0857883	-3.92541	8.65828e-05	0.0117096	Atl2
ENSMUSG00000021591	5383.93	0.570966	0.145475	3.92484	8.67881e-05	0.0117096	Glrx
ENSMUSG00000058006	401.527	0.663755	0.200614	3.30862	0.00093757	0.0434439	Mdn1
ENSMUSG00000021803	124.403	0.670791	0.198107	3.38601	0.000709163	0.0381124	Cdhr1
ENSMUSG00000074994	704.288	-0.444407	0.113938	-3.90042	9.60262e-05	0.0125858	Qser1
ENSMUSG00000027420	112.436	0.675886	0.19082	3.542	0.000397106	0.0267563	Bfsp1
ENSMUSG00000026928	109.321	0.693596	0.182855	3.79314	0.000148756	0.0159183	Card9
ENSMUSG00000046574	820.457	-0.465607	0.119867	-3.88435	0.000102604	0.0130088	Prr12
ENSMUSG00000022468	3933.37	0.696233	0.195849	3.55495	0.000378056	0.0261191	Endou
ENSMUSG00000045545	115714	0.70264	0.179552	3.91329	9.10488e-05	0.0121652	Krt14
ENSMUSG00000029068	967.465	0.731947	0.169131	4.32769	1.50679e-05	0.00434749	Ccnl2
ENSMUSG00000031540	1591.88	-0.303171	0.0783552	-3.86919	0.000109195	0.0132475	Kat6a
ENSMUSG00000025105	335.308	0.740477	0.225545	3.28306	0.00102688	0.0454404	Bnc1
ENSMUSG00000048027	473.493	-0.444451	0.114905	-3.86799	0.000109738	0.0132475	Rgmb
ENSMUSG00000038467	3685.75	0.248681	0.0643365	3.86532	0.000110942	0.0132764	Chmp4b
ENSMUSG00000024679	1760.3	0.741898	0.223971	3.31248	0.00092473	0.0432862	Ms4a6d
ENSMUSG00000072620	982.875	0.745617	0.194159	3.84024	0.000122915	0.0140963	Slfn2
ENSMUSG00000029919	571.636	0.749872	0.183793	4.07998	4.50396e-05	0.00774793	Hpgds
ENSMUSG00000000579	144.94	0.754969	0.227812	3.31399	0.000919735	0.0432248	Dynlt1c
ENSMUSG00000025481	2342.49	0.754995	0.154754	4.87866	1.06809e-06	0.000836728	Urah
ENSMUSG00000060216	648.601	0.755486	0.128944	5.85903	4.65572e-09	1.6018e-05	Arrb2
ENSMUSG00000044948	945.144	0.352256	0.0918829	3.83375	0.000126206	0.0140986	Cfap43
ENSMUSG00000020839	162.312	0.764254	0.231324	3.30383	0.00095375	0.0436063	Tmigd1
ENSMUSG00000037965	718.99	0.764904	0.203914	3.75112	0.000176047	0.0171826	Zc3h7a
ENSMUSG00000035545	723.206	0.769635	0.205065	3.75313	0.000174639	0.0171826	Leng8
ENSMUSG00000004100	374.976	0.480951	0.126493	3.8022	0.000143416	0.0156642	Ppan
ENSMUSG00000028896	558.515	0.431991	0.113821	3.79534	0.000147439	0.0159183	Rcc1
ENSMUSG00000101389	718.305	0.787409	0.214306	3.67422	0.000238577	0.0206496	Ms4a4a
ENSMUSG00000063049	225.118	0.496794	0.131049	3.7909	0.000150104	0.0159183	Ing2
ENSMUSG00000001750	837.39	0.798073	0.193406	4.12642	3.68456e-05	0.00724384	Tcirg1
ENSMUSG00000031985	1075.74	-0.412279	0.108899	-3.78589	0.000153159	0.0160899	Gnpat
ENSMUSG00000028248	564.442	0.802669	0.201384	3.98576	6.72646e-05	0.0101725	Pnisr
ENSMUSG00000024737	385.45	0.826359	0.230431	3.58614	0.000335609	0.0252385	Slc15a3
ENSMUSG00000026425	1073.74	-0.337239	0.0894362	-3.77072	0.000162774	0.0167171	Srgap2
ENSMUSG00000027333	1182.25	0.569811	0.151503	3.76106	0.000169197	0.0171826	Smox
ENSMUSG00000034362	3857.45	0.838241	0.217373	3.85624	0.000115146	0.0134949	Csta1
ENSMUSG00000027611	543.407	0.839581	0.190353	4.41066	1.03056e-05	0.00371387	Procr
ENSMUSG00000035711	237.016	0.848048	0.140709	6.02694	1.67091e-09	7.66501e-06	Dok3
ENSMUSG00000028082	2580.07	-0.443294	0.118148	-3.75202	0.000175414	0.0171826	Sh3d19
ENSMUSG00000046908	246.873	0.850541	0.183924	4.62441	3.7567e-06	0.00206799	Ltb4r1
ENSMUSG00000029449	115.921	0.851999	0.227456	3.74578	0.000179832	0.0171907	Rhof
ENSMUSG00000043252	933.054	-0.478211	0.127637	-3.74664	0.000179216	0.0171907	Tmem64
ENSMUSG00000032068	803.21	0.860143	0.24263	3.54508	0.000392493	0.0266083	Plet1
ENSMUSG00000034248	406.102	0.865356	0.182634	4.7382	2.15624e-06	0.00148371	Slc25a37
ENSMUSG00000030471	448.409	0.447623	0.119558	3.74398	0.000181126	0.0171907	Zdhhc13
ENSMUSG00000051285	1155.98	-0.393628	0.105305	-3.73796	0.00018552	0.0174871	Pcmtd1
ENSMUSG00000038855	1581.5	-0.393111	0.105292	-3.73353	0.000188817	0.0176768	Itpkb
ENSMUSG00000030474	64.2173	0.870415	0.240564	3.61823	0.000296629	0.023389	Siglece
ENSMUSG00000003153	160.283	0.874186	0.261385	3.34444	0.000824502	0.0409632	Slc2a3
ENSMUSG00000026535	1480.76	0.880537	0.25041	3.51638	0.000437478	0.0286694	Ifi202b
ENSMUSG00000037243	102.639	0.882634	0.266342	3.31391	0.000920016	0.0432248	Zfp692
ENSMUSG00000062380	218.814	0.888567	0.269457	3.29762	0.000975067	0.044141	Tubb3
ENSMUSG00000032340	1152.4	-0.425456	0.114495	-3.71593	0.000202454	0.0182102	Neo1
ENSMUSG00000059456	695.721	0.386024	0.104043	3.71022	0.000207082	0.0185056	Ptk2b
ENSMUSG00000036948	355.346	0.556005	0.150571	3.69265	0.000221929	0.0197044	BC037034
ENSMUSG00000021125	269.685	0.902403	0.238072	3.79046	0.000150369	0.0159183	Arg2
ENSMUSG00000058354	66746.4	0.909228	0.243827	3.72899	0.00019225	0.017782	Krt6a
ENSMUSG00000022265	2037.25	-0.440274	0.119629	-3.68034	0.000232926	0.0202882	Ank
ENSMUSG00000032400	133.058	0.914501	0.218569	4.18405	2.86363e-05	0.00606296	Zwilch
ENSMUSG00000036067	64.6818	0.915836	0.244583	3.74448	0.000180767	0.0171907	Slc2a6
ENSMUSG00000068663	967.457	-0.299805	0.0817334	-3.66808	0.000244379	0.0208653	Clec16a
ENSMUSG00000055932	1180.46	-0.303722	0.0828304	-3.66679	0.000245617	0.0208653	Fto
ENSMUSG00000039917	259.131	0.52438	0.143093	3.66461	0.000247718	0.0209147	Rhbdd2
ENSMUSG00000004071	438.472	-0.454647	0.124297	-3.65775	0.000254438	0.0213511	Cdip1
ENSMUSG00000030786	1747.22	0.925882	0.276383	3.34999	0.000808137	0.0409632	Itgam
ENSMUSG00000022871	655.261	0.929256	0.273519	3.3974	0.000680283	0.0370042	Fetub
ENSMUSG00000038683	643.568	0.270184	0.0740119	3.65055	0.000261678	0.0215641	Pak1ip1
ENSMUSG00000011008	131.63	0.931491	0.287362	3.24153	0.0011889	0.0493838	Mcoln2
ENSMUSG00000025491	371.559	0.93171	0.267703	3.48038	0.000500702	0.0306251	Ifitm1
ENSMUSG00000053797	50644.6	0.934122	0.219748	4.25088	2.12932e-05	0.00532796	Krt16
ENSMUSG00000070047	1648.41	-0.525381	0.144765	-3.62921	0.000284295	0.0228799	Fat1
ENSMUSG00000011179	1725.08	0.937423	0.216017	4.33958	1.42754e-05	0.00427081	Odc1
ENSMUSG00000038143	386.151	-0.411507	0.113652	-3.62076	0.000293743	0.023367	Stox2
ENSMUSG00000068885	865.337	0.943712	0.271685	3.47355	0.000513621	0.031002	Lce3f
ENSMUSG00000008575	1684	-0.460315	0.12731	-3.61569	0.000299551	0.023389	Nfib
ENSMUSG00000048455	8372.41	0.951156	0.281378	3.38035	0.000723946	0.0381583	Sprr1b
ENSMUSG00000027401	1784.81	0.954171	0.26518	3.5982	0.000320421	0.024498	Tgm3
ENSMUSG00000046259	1802.91	0.957391	0.260753	3.67164	0.000241	0.020729	Sprr2h
ENSMUSG00000020142	238.123	-0.520888	0.144738	-3.59883	0.000319652	0.024498	Slc1a4
ENSMUSG00000041268	237.355	0.96219	0.243804	3.94658	7.92764e-05	0.0112937	Dmxl2
ENSMUSG00000009772	470.273	0.394636	0.109812	3.59375	0.000325951	0.0247831	Nuak2
ENSMUSG00000046352	12365.1	0.99402	0.282987	3.5126	0.00044375	0.0286986	Gjb2
ENSMUSG00000074433	573.45	0.995268	0.288831	3.44584	0.00056928	0.0327286	Lce3e
ENSMUSG00000091243	670.809	-0.406262	0.113388	-3.58295	0.000339737	0.0253704	Vgll3
ENSMUSG00000025473	1657.38	0.999121	0.305077	3.27498	0.0010567	0.0457303	Adam8
ENSMUSG00000107092	128.921	0.999857	0.273534	3.65533	0.000256851	0.021423	RP23-57A17.2
ENSMUSG00000022534	92.4868	1.00931	0.302171	3.34021	0.000837158	0.040968	Mefv
ENSMUSG00000095241	1546.91	1.05848	0.304488	3.47627	0.000508446	0.0309612	Gm5478
ENSMUSG00000062593	688.51	1.05924	0.272765	3.88333	0.000103035	0.0130088	Lilrb4
ENSMUSG00000023041	76294.4	1.06729	0.266253	4.00856	6.10892e-05	0.00944618	Krt6b
ENSMUSG00000051225	444.047	1.07136	0.270323	3.96327	7.39295e-05	0.0108236	Fam83a
ENSMUSG00000053801	302.874	0.414683	0.116095	3.57192	0.000354378	0.0254008	Grwd1
ENSMUSG00000017713	48.1628	1.08556	0.324756	3.34268	0.000829738	0.040968	Tha1
ENSMUSG00000040055	2427.11	1.1303	0.339836	3.32602	0.000880949	0.0422426	Gjb6
ENSMUSG00000027068	304.442	1.13951	0.295748	3.85298	0.000116691	0.0134949	Dhrs9
ENSMUSG00000047712	387.95	-0.384316	0.107866	-3.56291	0.000366767	0.0256752	Ust
ENSMUSG00000027506	2095.51	0.373653	0.104889	3.56236	0.000367535	0.0256752	Tpd52
ENSMUSG00000040415	396.455	0.497171	0.139675	3.55948	0.000371594	0.0258277	Dtx3
ENSMUSG00000085334	35.6666	1.15231	0.344827	3.34169	0.000832691	0.040968	Gm12940
ENSMUSG00000028859	487.757	1.16244	0.353405	3.28924	0.00100457	0.0450321	Csf3r
ENSMUSG00000046733	99.2327	1.17881	0.307395	3.83485	0.000125639	0.0140986	Gprc5a
ENSMUSG00000095788	73.0342	1.19669	0.277014	4.31998	1.56044e-05	0.00438262	Sirpb1a
ENSMUSG00000042212	2672.66	1.21761	0.345344	3.52578	0.000422243	0.027937	Sprr2d
ENSMUSG00000022876	222.986	1.21862	0.362229	3.36421	0.000767617	0.0395654	Samsn1
ENSMUSG00000098557	1850.32	-0.391453	0.110583	-3.5399	0.000400272	0.0267563	Kctd12
ENSMUSG00000089672	409.904	1.22522	0.289293	4.23521	2.28333e-05	0.00551285	Gp49a
ENSMUSG00000030144	741.227	1.27344	0.313555	4.06131	4.8798e-05	0.00783924	Clec4d
ENSMUSG00000089726	30.719	1.2853	0.374556	3.43152	0.000600214	0.0337149	Mir17hg
ENSMUSG00000013974	86.1047	1.28974	0.346343	3.72389	0.000196175	0.0179551	Mcemp1
ENSMUSG00000056054	6342.39	1.31816	0.264351	4.98639	6.1518e-07	0.000605973	S100a8
ENSMUSG00000018501	2176.2	-0.256228	0.0729165	-3.51399	0.000441423	0.0286986	Ncor1
ENSMUSG00000051439	2035.24	1.32151	0.3895	3.39283	0.000691738	0.0374791	Cd14
ENSMUSG00000045636	1315.24	-0.276328	0.0786734	-3.51234	0.00044418	0.0286986	Mtus1
ENSMUSG00000056737	3092.16	0.330607	0.094173	3.51063	0.000447038	0.0287483	Capg
ENSMUSG00000030142	310.486	1.33008	0.323268	4.11447	3.88062e-05	0.00738158	Clec4e
ENSMUSG00000019256	776.597	-0.564951	0.161408	-3.50015	0.000464994	0.0296262	Ahr
ENSMUSG00000027737	436.564	1.33215	0.390681	3.40983	0.000650034	0.0357831	Slc7a11
ENSMUSG00000020105	706.963	-0.563184	0.161069	-3.49654	0.000471325	0.029739	Lrig3
ENSMUSG00000044768	369.551	0.368663	0.105469	3.49546	0.000473248	0.029739	D1Ertd622e
ENSMUSG00000027398	1461.28	1.34346	0.376019	3.57285	0.000353119	0.0254008	Il1b
ENSMUSG00000074183	297.675	1.38136	0.385647	3.58194	0.000341049	0.0253704	Gsta1
ENSMUSG00000035697	685.86	0.531673	0.152412	3.4884	0.000485914	0.0300027	Hmha1
ENSMUSG00000052270	125.373	1.3887	0.367415	3.77964	0.000157058	0.0163745	Fpr2
ENSMUSG00000041530	928.457	-0.352935	0.101277	-3.48484	0.000492426	0.0302534	Ago1
ENSMUSG00000080316	58.3119	1.41112	0.382809	3.68622	0.000227609	0.0200792	Spaca6
ENSMUSG00000043472	353.468	1.4299	0.342543	4.17438	2.98792e-05	0.00621638	Lce3d
ENSMUSG00000058794	38.0774	1.43001	0.423156	3.3794	0.000726455	0.0381583	Nfe2
ENSMUSG00000025804	583.836	1.4317	0.344083	4.16092	3.16968e-05	0.00641487	Ccr1
ENSMUSG00000022721	435.584	0.349517	0.100683	3.47147	0.00051762	0.0311069	Trmt2a
ENSMUSG00000027763	2622.66	-0.305286	0.087994	-3.4694	0.000521629	0.0311811	Mbnl1
ENSMUSG00000042354	735.956	0.434703	0.125329	3.46849	0.000523385	0.0311811	Gnl3
ENSMUSG00000053687	293.805	0.564022	0.162672	3.46723	0.000525844	0.0311925	Dpep2
ENSMUSG00000055053	2721.05	-0.310409	0.089609	-3.46404	0.000532137	0.0314303	Nfic
ENSMUSG00000024571	1308.32	0.274096	0.0792771	3.45744	0.000545325	0.0320716	Gm16286
ENSMUSG00000027227	392.168	-0.559755	0.162073	-3.45371	0.000552922	0.0323801	Sord
ENSMUSG00000064363	23878.1	-0.519668	0.150608	-3.45046	0.000559634	0.032544	mt-Nd4
ENSMUSG00000017677	665.895	0.396831	0.115021	3.45007	0.00056045	0.032544	Wsb1
ENSMUSG00000046203	667.163	1.43703	0.371419	3.86903	0.000109269	0.0132475	Sprr2g
ENSMUSG00000020077	2179.04	1.43874	0.364429	3.94794	7.88271e-05	0.0112937	Srgn
ENSMUSG00000022390	1169.97	-0.280995	0.0815628	-3.44514	0.000570765	0.0327286	Zc3h7b
ENSMUSG00000029378	185.028	1.44481	0.396654	3.64251	0.000269995	0.0221171	Areg
ENSMUSG00000026068	149.274	1.44904	0.364081	3.98	6.89145e-05	0.0103087	Il18rap
ENSMUSG00000013076	2912.3	-0.422224	0.122711	-3.44081	0.000579975	0.0328461	Amotl1
ENSMUSG00000030187	50.3701	1.46837	0.367762	3.99272	6.53194e-05	0.00998807	Klra2
ENSMUSG00000045475	922.525	1.46882	0.3144	4.67181	2.98553e-06	0.00177098	Lce3c
ENSMUSG00000027360	606.003	1.47009	0.372823	3.94313	8.04234e-05	0.0112937	Hdc
ENSMUSG00000079553	181.445	0.528573	0.154253	3.42667	0.000611034	0.0340447	Kifc1
ENSMUSG00000027787	440.787	0.42431	0.124059	3.42024	0.000625661	0.0347191	Nmd3
ENSMUSG00000001416	2455	0.245621	0.0719622	3.41319	0.000642073	0.0354868	Cct3
ENSMUSG00000056071	9391.28	1.47062	0.273686	5.37337	7.72788e-08	0.00015193	S100a9
ENSMUSG00000075040	200.122	0.494573	0.145433	3.4007	0.000672131	0.0367732	Zfp408
ENSMUSG00000045551	81.0208	1.49824	0.419416	3.57221	0.000353985	0.0254008	Fpr1
ENSMUSG00000003484	214.643	1.50766	0.346599	4.34988	1.36214e-05	0.00426039	Cyp4f18
ENSMUSG00000078763	151.02	1.51477	0.335469	4.5154	6.31979e-06	0.0028991	Slfn1
ENSMUSG00000026180	482.5	1.51572	0.33882	4.47353	7.69377e-06	0.00320854	Cxcr2
ENSMUSG00000063767	148.141	1.53692	0.409143	3.75644	0.000172348	0.0171826	S100a7a
ENSMUSG00000039218	2823.99	0.461644	0.136415	3.38411	0.000714083	0.0381124	Srrm2
ENSMUSG00000022617	337.027	0.469028	0.138644	3.38298	0.000717049	0.0381124	Chkb
ENSMUSG00000043279	817.088	-0.391311	0.115689	-3.38244	0.000718444	0.0381124	Trim56
ENSMUSG00000007880	1586.05	-0.296084	0.0875512	-3.38183	0.000720042	0.0381124	Arid1a
ENSMUSG00000026581	307.206	1.53721	0.413398	3.71848	0.000200426	0.0181465	Sell
ENSMUSG00000062345	2710.52	1.53901	0.393893	3.90719	9.33759e-05	0.0123561	Serpinb2
ENSMUSG00000029465	2533.79	0.253171	0.0750115	3.3751	0.000737891	0.0386116	Arpc3
ENSMUSG00000021268	845.592	1.54126	0.423319	3.64088	0.000271708	0.0221257	Meg3
ENSMUSG00000092274	5189.24	1.54651	0.338879	4.56361	5.02819e-06	0.00247136	Neat1
ENSMUSG00000004849	1324.65	0.297988	0.088566	3.36459	0.00076658	0.0395654	Ap1s1
ENSMUSG00000032691	228.625	1.57737	0.367396	4.29337	1.75982e-05	0.00484372	Nlrp3
ENSMUSG00000027375	285.824	1.57931	0.378599	4.17147	3.02643e-05	0.00621638	Mal
ENSMUSG00000000266	561.889	-0.347848	0.103601	-3.35759	0.000786266	0.04018	Mid2
ENSMUSG00000006179	17.3648	1.5878	0.477069	3.32824	0.000873966	0.0421387	Prss16
ENSMUSG00000031910	767.408	1.59515	0.341952	4.66485	3.08847e-06	0.00177098	Has3
ENSMUSG00000024851	436.485	0.438005	0.130795	3.34879	0.000811667	0.0409632	Pitpnm1
ENSMUSG00000064147	88.4812	1.59633	0.252457	6.32316	2.56272e-10	2.28844e-06	Rab44
ENSMUSG00000002658	1094.61	0.300622	0.0898111	3.34727	0.000816126	0.0409632	Gtf2f1
ENSMUSG00000027984	1435.16	-0.343766	0.10274	-3.34597	0.000819956	0.0409632	Hadh
ENSMUSG00000058672	4005.2	0.487963	0.145889	3.34476	0.000823539	0.0409632	Tubb2a
ENSMUSG00000042157	665.251	1.60212	0.443237	3.61459	0.000300818	0.023389	Sprr2i
ENSMUSG00000055030	422.616	1.61479	0.368384	4.38344	1.16818e-05	0.00379347	Sprr2e
ENSMUSG00000054215	69.1289	1.63516	0.463383	3.52874	0.000417537	0.0277591	Sprr2k
ENSMUSG00000022126	201.426	1.64631	0.405886	4.05609	4.99002e-05	0.00789341	Irg1
ENSMUSG00000050635	507.503	1.6775	0.399543	4.19856	2.68623e-05	0.00601933	Sprr2f
ENSMUSG00000078812	10430.2	0.26066	0.0780551	3.33944	0.000839484	0.040968	Eif5a
ENSMUSG00000045349	183.708	1.70925	0.447899	3.81615	0.000135551	0.0149236	Sh2d5
ENSMUSG00000033083	414.959	-0.549308	0.164713	-3.33495	0.000853161	0.0413422	Tbc1d4
ENSMUSG00000042031	429.444	1.72784	0.314624	5.49177	3.97923e-08	9.12703e-05	Lce3b
ENSMUSG00000030255	556.911	-0.472543	0.142004	-3.32768	0.000875722	0.0421387	Sspn
ENSMUSG00000104554	26.2025	1.72957	0.520909	3.32029	0.000899251	0.0428218	RP23-71G16.6
ENSMUSG00000054325	256.273	1.74056	0.371741	4.68218	2.83834e-06	0.00177098	Lce3a
ENSMUSG00000058755	115.175	1.74686	0.425405	4.10635	4.0196e-05	0.00738158	Osm
ENSMUSG00000022902	734.679	1.76069	0.398866	4.41424	1.01364e-05	0.00371387	Stfa2
ENSMUSG00000070719	189.094	1.79458	0.426197	4.21068	2.54602e-05	0.00601933	Pla2g4d
ENSMUSG00000027925	83.1138	1.88697	0.539429	3.49808	0.000468613	0.0297191	Sprr2j-ps
ENSMUSG00000024130	1033.77	-0.404609	0.122097	-3.31383	0.000920277	0.0432248	Abca3
ENSMUSG00000047798	193.8	1.88793	0.425089	4.44126	8.94354e-06	0.0035166	Cd300lf
ENSMUSG00000058392	266.429	0.471422	0.142433	3.30979	0.000933668	0.0434439	Rrp1b
ENSMUSG00000070509	994.218	-0.444496	0.134311	-3.30946	0.000934769	0.0434439	Rgma
ENSMUSG00000094733	149.41	1.88951	0.409936	4.60929	4.04053e-06	0.00213868	Gm5416
ENSMUSG00000000982	209.767	2.03508	0.561346	3.62535	0.000288571	0.023089	Ccl3
ENSMUSG00000017781	3574.76	0.250698	0.0758545	3.30499	0.000949797	0.0436063	Pitpna
ENSMUSG00000041548	1921.48	-0.513735	0.155476	-3.30428	0.000952196	0.0436063	Hspb8
ENSMUSG00000078122	84.4816	2.06086	0.328017	6.28278	3.32574e-10	2.28844e-06	F630028O10Rik
ENSMUSG00000071337	374.22	0.530153	0.160521	3.3027	0.000957599	0.0436374	Tia1
ENSMUSG00000059657	227.756	2.07048	0.502222	4.12265	3.74545e-05	0.00725984	Stfa2l1
ENSMUSG00000104348	15.6714	2.1132	0.546061	3.86991	0.000108877	0.0132475	Gm37691
ENSMUSG00000042265	266.668	2.11378	0.482529	4.38063	1.18335e-05	0.00379347	Trem1
ENSMUSG00000079597	207.853	2.14681	0.503543	4.26341	2.01332e-05	0.00526024	Gm5483
ENSMUSG00000058427	1055.36	2.15269	0.642998	3.34789	0.0008143	0.0409632	Cxcl2
ENSMUSG00000079057	326.577	-0.324214	0.0986157	-3.28765	0.00101027	0.0451119	Cyp4v3
ENSMUSG00000019173	3961.74	0.239642	0.0729175	3.28647	0.0010145	0.0451119	Rab5c
ENSMUSG00000027667	275.788	0.386401	0.11759	3.28601	0.00101618	0.0451119	Zfp639
ENSMUSG00000000204	362.497	2.30438	0.460792	5.00092	5.70581e-07	0.000605973	Slfn4
ENSMUSG00000048234	1412.82	0.503481	0.153414	3.28185	0.00103129	0.0454891	Rnf149
ENSMUSG00000052749	29.1373	2.32592	0.469064	4.95864	7.09878e-07	0.000651289	Trim30b
ENSMUSG00000005800	291.552	2.37981	0.727888	3.26947	0.00107747	0.0463381	Mmp8
ENSMUSG00000030282	720.611	0.317757	0.0969621	3.27713	0.00104868	0.0456976	Cmas
ENSMUSG00000025702	1369.07	-0.225104	0.0686927	-3.27696	0.0010493	0.0456976	March8
ENSMUSG00000040209	316.398	-0.538208	0.164286	-3.27605	0.00105271	0.0457017	Zfp704
ENSMUSG00000050092	279.005	2.41364	0.431484	5.5938	2.22149e-08	6.11444e-05	Sprr2b
ENSMUSG00000022272	1377.5	-0.331789	0.101365	-3.2732	0.00106336	0.0458743	Myo10
ENSMUSG00000000182	68.4054	2.51956	0.741003	3.4002	0.000673365	0.0367732	Fgf23
ENSMUSG00000006490	29.9902	2.71663	0.82414	3.29632	0.000979599	0.0442008	Prl8a9
ENSMUSG00000036879	659.808	-0.558971	0.171297	-3.26317	0.00110175	0.047049	Phkb
ENSMUSG00000029379	601.087	2.7372	0.771212	3.54922	0.000386369	0.0263228	Cxcl3
ENSMUSG00000011632	333.357	0.483535	0.148272	3.26114	0.00110965	0.0471326	Pinlyp
ENSMUSG00000042688	3928.65	0.535391	0.164297	3.25868	0.00111933	0.0473978	Mapk6
ENSMUSG00000039089	327.582	-0.335469	0.103083	-3.25436	0.00113648	0.0479762	L3mbtl3
ENSMUSG00000039159	2180.45	-0.251721	0.0774529	-3.24998	0.00115413	0.0485721	Ube2h
ENSMUSG00000033854	10.5677	2.91371	0.69315	4.20357	2.62734e-05	0.00601933	Kcnk10
ENSMUSG00000019820	1092.71	-0.515097	0.158713	-3.24546	0.00117263	0.0490507	Utrn
ENSMUSG00000027677	404.671	0.45804	0.14119	3.24414	0.00117805	0.0491282	Ttc14
ENSMUSG00000052212	94.4399	3.4459	0.753896	4.57078	4.85904e-06	0.00247136	Cd177
ENSMUSG00000030069	10.2045	3.99412	1.03389	3.86318	0.00011192	0.0132779	Prok2

## Sheet: MSCs+ZnO-H vs. wounded
gene_id	baseMean	log2FoldChange	lfcSE	stat	pvalue	padj	gene_name
ENSMUSG00000029195	32.5374	-3.11393	0.738886	-4.21436	2.50483e-05	0.0163334	Klb
ENSMUSG00000027513	634.145	-2.56702	0.479264	-5.35617	8.50036e-08	0.00116693	Pck1
ENSMUSG00000031725	74.7344	-2.56272	0.628867	-4.07513	4.59878e-05	0.0231492	Ces1f
ENSMUSG00000026100	33.6744	-2.31108	0.521086	-4.43513	9.20185e-06	0.00971715	Mstn
ENSMUSG00000028427	22.6965	-2.28346	0.60018	-3.80462	0.000142019	0.0392816	Aqp7
ENSMUSG00000030278	1637.4	-2.07211	0.423145	-4.89693	9.73451e-07	0.00310495	Cidec
ENSMUSG00000027875	416.162	-2.02247	0.471385	-4.29049	1.78279e-05	0.0135968	Hmgcs2
ENSMUSG00000022490	68.1883	-1.97789	0.487067	-4.06081	4.8902e-05	0.0231492	Ppp1r1a
ENSMUSG00000030546	526.658	-1.90048	0.469251	-4.05003	5.12104e-05	0.0234339	Plin1
ENSMUSG00000061780	5428.79	-1.80871	0.420066	-4.30578	1.66397e-05	0.0135968	Cfd
ENSMUSG00000022878	982.93	-1.74462	0.450909	-3.86911	0.000109232	0.0363038	Adipoq
ENSMUSG00000040740	75.8256	-1.744	0.381254	-4.57437	4.77645e-06	0.00655711	Slc25a34
ENSMUSG00000012705	492.561	-1.74004	0.467848	-3.71924	0.000199825	0.0472964	Retn
ENSMUSG00000028528	21.3692	-1.697	0.453428	-3.7426	0.000182126	0.0463006	Dnajc6
ENSMUSG00000037709	269.991	-1.64178	0.337134	-4.86982	1.11702e-06	0.00310495	Fam13a
ENSMUSG00000002831	1040.11	-1.61972	0.344539	-4.70114	2.58716e-06	0.0048836	Plin4
ENSMUSG00000031980	137.379	-1.56056	0.374564	-4.16633	3.09546e-05	0.017706	Agt
ENSMUSG00000056973	658.922	-1.52306	0.372239	-4.09162	4.28374e-05	0.0226181	Ces1d
ENSMUSG00000026697	221.842	-1.50135	0.394803	-3.8028	0.000143071	0.0392816	Myoc
ENSMUSG00000033022	928.563	-1.48521	0.365383	-4.06479	4.80766e-05	0.0231492	Cdo1
ENSMUSG00000027559	14227.5	-1.48194	0.378142	-3.919	8.89172e-05	0.0339071	Car3
ENSMUSG00000066361	183.911	-1.36757	0.351542	-3.89019	0.000100164	0.0360667	Serpina3c
ENSMUSG00000025509	2301.44	-1.36367	0.325122	-4.19435	2.73652e-05	0.0163334	Pnpla2
ENSMUSG00000021238	885.057	-1.33784	0.298609	-4.48024	7.45574e-06	0.00852937	Aldh6a1
ENSMUSG00000041828	292.54	-1.31602	0.303306	-4.33892	1.43184e-05	0.0131042	Abca8a
ENSMUSG00000015568	5647.06	-1.27321	0.322991	-3.94196	8.08198e-05	0.0316998	Lpl
ENSMUSG00000024575	25.8075	-1.26568	0.34154	-3.7058	0.000210727	0.0482143	Pde6a
ENSMUSG00000020593	481.957	-1.16418	0.313922	-3.7085	0.000208488	0.0482143	Lpin1
ENSMUSG00000049892	77.7777	-1.10585	0.267319	-4.1368	3.52176e-05	0.0193387	Rasd1
ENSMUSG00000020682	166.008	-0.971376	0.208217	-4.6652	3.08312e-06	0.0048836	Mmp28
ENSMUSG00000074794	2071.84	-0.930326	0.211215	-4.40464	1.05959e-05	0.01039	Arrdc3
ENSMUSG00000038393	9119.66	-0.926419	0.233446	-3.96846	7.23398e-05	0.0307728	Txnip
ENSMUSG00000101111	21035.9	-0.568354	0.14341	-3.96313	7.39731e-05	0.0307728	Gm28437
ENSMUSG00000036887	3861.23	0.400262	0.101467	3.94474	7.98856e-05	0.0316998	C1qa
ENSMUSG00000028211	952.234	-0.921376	0.219155	-4.20422	2.61986e-05	0.0163334	Trp53inp1
ENSMUSG00000068740	1148.73	-0.830363	0.222986	-3.72383	0.000196226	0.0472594	Celsr2
ENSMUSG00000004100	376.068	0.548354	0.140794	3.89472	9.83104e-05	0.0360667	Ppan
ENSMUSG00000027187	2463.32	-0.803747	0.215699	-3.72625	0.000194353	0.0472594	Cat
ENSMUSG00000027075	258.125	-0.696756	0.162033	-4.3001	1.70722e-05	0.0135968	Slc43a1
ENSMUSG00000024042	1266.35	-0.665454	0.136717	-4.86738	1.13088e-06	0.00310495	Sik1
ENSMUSG00000031700	790.946	-0.655989	0.144386	-4.5433	5.53805e-06	0.00691149	Gpt2
ENSMUSG00000064357	41950.2	-0.503411	0.130247	-3.86504	0.000111069	0.0363038	mt-Atp6
ENSMUSG00000039910	1004.57	-0.591619	0.152537	-3.87853	0.000105089	0.0360667	Cited2
ENSMUSG00000039989	489.364	-0.541838	0.141114	-3.83971	0.000123179	0.0371855	Cbx4
ENSMUSG00000098470	232.933	0.624492	0.166189	3.75772	0.000171469	0.0444137	C1rb
ENSMUSG00000035437	1005.35	-0.413502	0.10777	-3.83689	0.000124602	0.0371855	Rabgap1
ENSMUSG00000053801	305.64	0.501121	0.131289	3.81692	0.000135126	0.0392816	Grwd1
ENSMUSG00000026956	725.145	0.661354	0.172078	3.84333	0.000121376	0.0371855	Uap1l1
ENSMUSG00000001228	464.828	0.670218	0.172582	3.88347	0.000102977	0.0360667	Uhrf1
ENSMUSG00000031562	106.811	0.729808	0.190201	3.83704	0.000124525	0.0371855	Dctd
ENSMUSG00000078348	630.759	0.499645	0.131611	3.79638	0.000146825	0.0395218	Sf3b5
ENSMUSG00000011008	121.664	0.774601	0.203546	3.80554	0.000141496	0.0392816	Mcoln2
ENSMUSG00000038685	193.037	0.82548	0.196426	4.20251	2.63975e-05	0.0163334	Rtel1
ENSMUSG00000050578	1268.88	0.836575	0.198846	4.20715	2.58611e-05	0.0163334	Mmp13
ENSMUSG00000037994	102.684	1.14729	0.246335	4.65744	3.20166e-06	0.0048836	Slc9b2
ENSMUSG00000060510	1142.82	-0.456299	0.12252	-3.72428	0.000195877	0.0472594	Zfp266
ENSMUSG00000035352	86.059	1.24011	0.312176	3.97248	7.11282e-05	0.0307728	Ccl12
ENSMUSG00000074527	70.4326	1.60165	0.423259	3.78409	0.000154271	0.0407275	Gm14296
ENSMUSG00000091449	26.3831	2.32577	0.468742	4.96173	6.98695e-07	0.00310495	Gm10269
ENSMUSG00000050092	261.638	2.33067	0.491383	4.74308	2.10496e-06	0.00481614	Sprr2b

## Sheet: MSCs+ZnO-L vs. wounded
gene_id	baseMean	log2FoldChange	lfcSE	stat	pvalue	padj	gene_name
ENSMUSG00000031725	77.344	-2.33767	0.62086	-3.76521	0.000166409	0.0247072	Ces1f
ENSMUSG00000022899	17.9838	-2.17174	0.622664	-3.48782	0.000486982	0.0400253	Slc15a2
ENSMUSG00000026834	56.3002	-1.66739	0.456305	-3.65411	0.000258077	0.0296961	Acvr1c
ENSMUSG00000070469	66.5508	-1.65112	0.44882	-3.6788	0.000234333	0.0286343	Adamtsl3
ENSMUSG00000067261	28.1633	-1.6062	0.461155	-3.48299	0.000495854	0.040275	Foxd3
ENSMUSG00000030317	42.0276	-1.52718	0.417275	-3.65988	0.000252329	0.029333	Timp4
ENSMUSG00000044359	44.2567	-1.52386	0.354846	-4.29444	1.75138e-05	0.00732822	P2ry4
ENSMUSG00000040724	60.2806	-1.50343	0.391921	-3.83605	0.000125031	0.0213936	Kcna2
ENSMUSG00000032289	64.3255	-1.50191	0.343504	-4.37233	1.22926e-05	0.00631672	Thsd4
ENSMUSG00000029778	183.469	-1.49194	0.378787	-3.93874	8.19096e-05	0.0171511	Adcyap1r1
ENSMUSG00000045875	27.1916	-1.48919	0.369103	-4.03463	5.46878e-05	0.0140403	Adra1a
ENSMUSG00000078234	94.7435	-1.41182	0.347298	-4.06516	4.79992e-05	0.0132555	Klhdc7a
ENSMUSG00000062826	102.453	-1.38695	0.351743	-3.94308	8.04417e-05	0.0171511	Ces2f
ENSMUSG00000047976	76.6702	-1.36832	0.340225	-4.02181	5.77526e-05	0.0144991	Kcna1
ENSMUSG00000102829	90.6327	-1.36515	0.297541	-4.58812	4.47258e-06	0.00325039	Flg
ENSMUSG00000049133	2703.51	-1.35901	0.340307	-3.99349	6.51067e-05	0.0154999	Flg2
ENSMUSG00000026697	230.181	-1.35332	0.398936	-3.39232	0.000693038	0.0469259	Myoc
ENSMUSG00000092572	131.782	-1.33181	0.249972	-5.32784	9.9387e-08	0.000274467	Serpinb10
ENSMUSG00000087194	43.8678	-1.32949	0.38353	-3.46645	0.000527389	0.0409112	Skint6
ENSMUSG00000021638	193.964	-1.31173	0.269625	-4.86501	1.14449e-06	0.00158031	Ocln
ENSMUSG00000058897	30.8988	-1.30636	0.375763	-3.47655	0.000507907	0.0405386	Col25a1
ENSMUSG00000033308	99.4073	-1.3012	0.372882	-3.48958	0.000483775	0.0400253	Dpyd
ENSMUSG00000027792	129.015	-1.27765	0.378681	-3.37394	0.000740994	0.0491906	Bche
ENSMUSG00000019761	114624	-1.27283	0.2853	-4.46137	8.14362e-06	0.00562236	Krt10
ENSMUSG00000002831	1110.07	-1.26647	0.367189	-3.44909	0.00056247	0.0422097	Plin4
ENSMUSG00000030519	27.474	-1.23467	0.350319	-3.52441	0.000424425	0.038055	Apba2
ENSMUSG00000026840	102.589	-1.23288	0.348642	-3.53625	0.000405855	0.037611	Lamc3
ENSMUSG00000023104	547.702	0.501596	0.115907	4.32757	1.50764e-05	0.00732822	Rfc2
ENSMUSG00000055415	147.7	-1.20715	0.340392	-3.54634	0.00039062	0.036943	Atp10b
ENSMUSG00000103335	920.685	-1.20633	0.31672	-3.80882	0.000139629	0.0228354	Flg
ENSMUSG00000075605	92.5593	-1.1629	0.335803	-3.46306	0.000534073	0.0409693	2300005B03Rik
ENSMUSG00000029816	1291.6	-1.14923	0.277637	-4.13932	3.48343e-05	0.0102954	Gpnmb
ENSMUSG00000021238	926.344	-1.14678	0.242673	-4.72563	2.29408e-06	0.00211177	Aldh6a1
ENSMUSG00000081977	7432.42	-1.14651	0.282912	-4.05253	5.06656e-05	0.0137175	Flg
ENSMUSG00000037709	295.666	-1.11944	0.270199	-4.14301	3.42779e-05	0.0102954	Fam13a
ENSMUSG00000020183	752.672	-1.11583	0.215671	-5.17379	2.29393e-07	0.000452495	Cpm
ENSMUSG00000026768	106.119	-1.11408	0.291074	-3.82749	0.000129458	0.0217994	Itga8
ENSMUSG00000041828	307.033	-1.11274	0.258729	-4.3008	1.7018e-05	0.00732822	Abca8a
ENSMUSG00000022723	480.649	-0.529575	0.12555	-4.21805	2.4642e-05	0.00872452	Crybg3
ENSMUSG00000032278	175.485	-1.11105	0.275442	-4.03369	5.49084e-05	0.0140403	Paqr5
ENSMUSG00000021340	315.128	-1.09367	0.282545	-3.87076	0.000108495	0.0194558	Gpld1
ENSMUSG00000102395	60.1207	-1.09184	0.253254	-4.31123	1.62346e-05	0.00732822	Flg
ENSMUSG00000034107	130.541	-1.09033	0.308727	-3.5317	0.000412896	0.0379481	Ano7
ENSMUSG00000032418	2903.02	-0.38193	0.09154	-4.17227	3.01577e-05	0.00946404	Me1
ENSMUSG00000068876	473.422	-1.08125	0.302092	-3.5792	0.000344646	0.0349917	Cgn
ENSMUSG00000057933	54.5875	-1.03274	0.233759	-4.41796	9.96351e-06	0.00598157	Gsta2
ENSMUSG00000045094	299.65	-1.03247	0.251331	-4.108	3.991e-05	0.0113683	Arhgef37
ENSMUSG00000028386	553.043	-1.02085	0.214068	-4.76883	1.85296e-06	0.00196813	Slc46a2
ENSMUSG00000034159	187.949	-1.01653	0.256289	-3.96636	7.29798e-05	0.0165217	2310007B03Rik
ENSMUSG00000055301	817.209	-1.01603	0.267721	-3.79512	0.000147573	0.0231556	Adh7
ENSMUSG00000025153	7590.81	-1.00977	0.265689	-3.80057	0.000144361	0.0231556	Fasn
ENSMUSG00000020431	118.718	-1.00668	0.216845	-4.64239	3.44404e-06	0.0029722	Adcy1
ENSMUSG00000022425	623.594	-0.996507	0.230543	-4.32243	1.5432e-05	0.00732822	Enpp2
ENSMUSG00000024978	648.374	-0.977871	0.231031	-4.23263	2.30976e-05	0.00872452	Gpam
ENSMUSG00000020620	90.2126	-0.972204	0.269108	-3.61269	0.000303035	0.0332088	Abca8b
ENSMUSG00000052557	1043.4	-0.966522	0.209665	-4.60983	4.02997e-06	0.00325039	Gan
ENSMUSG00000024892	1367.83	-0.948469	0.262179	-3.61764	0.000297305	0.0330146	Pcx
ENSMUSG00000055926	220.558	-0.944779	0.223894	-4.21976	2.44559e-05	0.00872452	Gm14137
ENSMUSG00000052155	631.854	-0.447464	0.112306	-3.98432	6.76746e-05	0.0158381	Acvr2a
ENSMUSG00000018796	2450.88	-0.942777	0.219272	-4.29958	1.71125e-05	0.00732822	Acsl1
ENSMUSG00000069441	9953.6	-0.931429	0.274472	-3.39353	0.00068999	0.0469259	Dsg1a
ENSMUSG00000034037	414.84	0.452357	0.114624	3.94644	7.93228e-05	0.0171511	Fgd5
ENSMUSG00000056602	446.739	-0.922788	0.256139	-3.60269	0.000314946	0.0339748	Fry
ENSMUSG00000025006	307.539	-0.921698	0.208402	-4.4227	9.74733e-06	0.00598157	Sorbs1
ENSMUSG00000041991	3055.55	-0.916637	0.268759	-3.41062	0.000648151	0.045645	Hrnr
ENSMUSG00000060429	99.2173	-0.898823	0.239881	-3.74695	0.000178999	0.0257088	Sntb1
ENSMUSG00000015222	663.228	-0.884437	0.252877	-3.4975	0.00046964	0.0400253	Map2
ENSMUSG00000025665	434.576	-0.879445	0.236866	-3.71283	0.000204955	0.0269526	Rps6ka6
ENSMUSG00000034868	2095.3	0.376105	0.0959035	3.9217	8.79263e-05	0.0175955	Myl12b
ENSMUSG00000023918	876.582	-0.875195	0.251569	-3.47895	0.000503386	0.0405386	Adgrf4
ENSMUSG00000015224	73.9342	-0.873196	0.256104	-3.40954	0.000650723	0.045645	Cyp2j9
ENSMUSG00000032238	1988.69	-0.872074	0.24238	-3.59796	0.000320718	0.0340652	Rora
ENSMUSG00000038267	915.912	-0.859623	0.24661	-3.48575	0.000490754	0.0400966	Slc22a23
ENSMUSG00000041762	266.588	-0.856723	0.207041	-4.13794	3.50437e-05	0.0102954	Gpr155
ENSMUSG00000040170	528.472	-0.849026	0.201687	-4.20963	2.55794e-05	0.00883	Fmo2
ENSMUSG00000025557	226.723	-0.83912	0.182462	-4.59887	4.24794e-06	0.00325039	Slc15a1
ENSMUSG00000024771	214.073	-0.838965	0.223295	-3.7572	0.000171825	0.0249743	Lipk
ENSMUSG00000053702	604.42	-0.835233	0.164953	-5.06346	4.11711e-07	0.000710614	Nebl
ENSMUSG00000025321	534.571	-0.826298	0.210238	-3.9303	8.48398e-05	0.0174846	Itgb8
ENSMUSG00000068747	1481.36	-0.819141	0.195769	-4.18422	2.86149e-05	0.00918871	Sort1
ENSMUSG00000059832	4080.48	-0.81429	0.229389	-3.54983	0.000385485	0.036943	Kprp
ENSMUSG00000020682	173.622	-0.809081	0.221096	-3.65941	0.000252797	0.029333	Mmp28
ENSMUSG00000020097	3298.61	-0.44049	0.115538	-3.81252	0.000137558	0.0228354	Sgpl1
ENSMUSG00000030747	2387.71	-0.807946	0.208623	-3.87275	0.000107614	0.0194558	Dgat2
ENSMUSG00000031258	606.896	-0.803029	0.203551	-3.94511	7.97644e-05	0.0171511	Xkrx
ENSMUSG00000042010	1828.43	-0.802102	0.225808	-3.55214	0.000382116	0.036943	Acacb
ENSMUSG00000040389	322.97	-0.7947	0.215019	-3.69595	0.000219065	0.0275385	Wdr47
ENSMUSG00000005355	7399.44	-0.788	0.20391	-3.86445	0.000111338	0.0197096	Casp14
ENSMUSG00000022231	554.537	-0.785952	0.224757	-3.4969	0.000470707	0.0400253	Sema5a
ENSMUSG00000053886	258.921	-0.785017	0.219209	-3.58113	0.000342114	0.0349917	Sh2d4a
ENSMUSG00000022123	1659.46	-0.780144	0.228405	-3.41561	0.00063639	0.045645	Scel
ENSMUSG00000048721	727.35	-0.767773	0.158487	-4.84439	1.27004e-06	0.00159424	Fndc9
ENSMUSG00000067219	380.438	-0.765646	0.219305	-3.49124	0.00048078	0.0400253	Nipal1
ENSMUSG00000028972	143.324	-0.759495	0.207508	-3.66008	0.000252136	0.029333	Car6
ENSMUSG00000099009	542.562	-0.756991	0.178672	-4.23676	2.2677e-05	0.00872452	Gm28046
ENSMUSG00000040852	136.766	-0.75689	0.187441	-4.03801	5.39057e-05	0.0140403	Plekhh2
ENSMUSG00000021870	1796.7	-0.384052	0.102558	-3.74471	0.000180602	0.0257088	Slmap
ENSMUSG00000041567	1724.53	-0.755596	0.208228	-3.6287	0.000284847	0.031977	Serpina12
ENSMUSG00000005268	152.338	-0.751768	0.213658	-3.51856	0.000433889	0.0386525	Prlr
ENSMUSG00000032281	2025.08	-0.748416	0.188692	-3.96633	7.29883e-05	0.0165217	Acsbg1
ENSMUSG00000064127	583.269	-0.424057	0.113707	-3.72939	0.000191946	0.0262415	Med14
ENSMUSG00000019823	477.713	0.494874	0.132926	3.72292	0.000196928	0.0266587	Mical1
ENSMUSG00000033475	1141.19	0.306529	0.0825449	3.71349	0.000204425	0.0269526	Tomm6
ENSMUSG00000072949	848.997	-0.748175	0.177054	-4.2257	2.38201e-05	0.00872452	Acot1
ENSMUSG00000006154	1417.95	-0.745886	0.191836	-3.88813	0.000101019	0.0188495	Eps8l1
ENSMUSG00000029559	322.896	0.461271	0.124383	3.70848	0.000208509	0.0271612	2210016L21Rik
ENSMUSG00000030792	401.079	-0.74481	0.21353	-3.48808	0.000486498	0.0400253	Dkkl1
ENSMUSG00000035615	333.723	-0.742804	0.202533	-3.66758	0.00024486	0.0291468	Frmpd1
ENSMUSG00000032908	362.974	-0.739784	0.130338	-5.6759	1.37958e-08	6.34973e-05	Sgpp2
ENSMUSG00000004364	2401.21	-0.517299	0.140002	-3.69493	0.000219945	0.0275385	Cul3
ENSMUSG00000030222	130.765	-0.728589	0.211931	-3.43786	0.000586339	0.043295	Rerg
ENSMUSG00000021379	296.431	-0.728356	0.202338	-3.5997	0.000318587	0.0340652	Id4
ENSMUSG00000034607	4153.31	-0.70704	0.194091	-3.64283	0.000269661	0.0305203	Pof1b
ENSMUSG00000026853	1688.91	-0.5104	0.139014	-3.67159	0.000241049	0.0289607	Crat
ENSMUSG00000033004	1891	-0.324721	0.0884455	-3.67143	0.0002412	0.0289607	Mycbp2
ENSMUSG00000037681	420.612	-0.701177	0.202792	-3.45763	0.000544956	0.0413448	Esyt3
ENSMUSG00000036169	447.791	-0.700883	0.201531	-3.4778	0.000505555	0.0405386	Sostdc1
ENSMUSG00000045087	235.117	-0.695837	0.203562	-3.4183	0.000630137	0.0455546	S1pr5
ENSMUSG00000027187	2558.91	-0.692653	0.161629	-4.28545	1.82368e-05	0.00740628	Cat
ENSMUSG00000098188	816.679	-0.69064	0.182873	-3.77662	0.000158974	0.0241221	Sowahc
ENSMUSG00000040209	323.48	-0.430169	0.117872	-3.64947	0.000262779	0.0299872	Zfp704
ENSMUSG00000040016	249.252	-0.688178	0.200505	-3.43223	0.00059864	0.043669	Ptger3
ENSMUSG00000050108	944.308	-0.686995	0.199548	-3.44276	0.000575813	0.0427464	Bpifc
ENSMUSG00000044252	1067.72	-0.68577	0.139075	-4.93094	8.18328e-07	0.0012555	Osbpl1a
ENSMUSG00000038949	691.62	-0.423927	0.117228	-3.61628	0.000298872	0.0330146	Cnst
ENSMUSG00000026604	1353.6	-0.684829	0.197479	-3.46786	0.000524614	0.0409112	Ptpn14
ENSMUSG00000036292	525.253	-0.676504	0.195768	-3.45564	0.000548991	0.0414233	Gramd1c
ENSMUSG00000029330	972.184	-0.675469	0.161285	-4.18804	2.81368e-05	0.00918871	Cds1
ENSMUSG00000022754	3215.63	-0.669489	0.181384	-3.691	0.000223372	0.0275385	Tmem45a
ENSMUSG00000021303	111.762	-0.668356	0.198192	-3.37227	0.000745513	0.0492538	Gng4
ENSMUSG00000079426	2683.25	0.393796	0.109573	3.59392	0.00032574	0.0343345	Arpc4
ENSMUSG00000038467	3692.82	0.26689	0.0743386	3.59019	0.000330442	0.0345662	Chmp4b
ENSMUSG00000030231	440.919	-0.485472	0.135313	-3.58779	0.000333498	0.0346236	Plekha5
ENSMUSG00000019256	757.661	-0.664872	0.191466	-3.47253	0.000515584	0.0406811	Ahr
ENSMUSG00000024887	461.155	-0.636636	0.167221	-3.80716	0.000140571	0.0228354	Asah2
ENSMUSG00000020023	1528.97	-0.631344	0.157311	-4.01336	5.9861e-05	0.01476	Tmcc3
ENSMUSG00000069873	493.283	-0.627042	0.162448	-3.85997	0.000113402	0.0198209	4930438A08Rik
ENSMUSG00000031700	829.752	-0.510673	0.143055	-3.56977	0.000357297	0.0357504	Gpt2
ENSMUSG00000020134	843.1	-0.369854	0.103695	-3.56675	0.000361437	0.0359045	Peli1
ENSMUSG00000039879	842.325	-0.626614	0.168753	-3.7132	0.000204658	0.0269526	Heca
ENSMUSG00000019158	311.343	0.532431	0.149808	3.55409	0.00037929	0.036943	Tmem160
ENSMUSG00000022265	1955.38	-0.610394	0.128903	-4.7353	2.18726e-06	0.00211177	Ank
ENSMUSG00000035725	700.417	-0.450794	0.126966	-3.55051	0.000384487	0.036943	Prkx
ENSMUSG00000046707	1401.13	-0.608631	0.155772	-3.90718	9.3378e-05	0.0179078	Csnk2a2
ENSMUSG00000049128	2571.27	-0.607215	0.164084	-3.70064	0.00021506	0.0275385	Ivl
ENSMUSG00000027007	3699.2	-0.598313	0.1544	-3.87509	0.000106586	0.0194558	Ssfa2
ENSMUSG00000039782	922.186	-0.596827	0.168253	-3.54721	0.000389337	0.036943	Cpeb2
ENSMUSG00000039128	909.455	0.418496	0.118301	3.53757	0.000403833	0.037611	Cdc123
ENSMUSG00000026785	222.955	0.599766	0.146088	4.10551	4.03424e-05	0.0113683	Pkn3
ENSMUSG00000078348	666.316	0.61052	0.113834	5.36325	8.17396e-08	0.000274467	Sf3b5
ENSMUSG00000070284	641.897	0.616472	0.147021	4.19309	2.75185e-05	0.00918871	Gmppb
ENSMUSG00000037894	3129.04	0.622488	0.16645	3.73979	0.000184171	0.0259494	H2afz
ENSMUSG00000023852	907.759	-0.425995	0.12084	-3.52528	0.000423039	0.038055	Chd1
ENSMUSG00000027078	431.269	0.666696	0.180356	3.69656	0.000218538	0.0275385	Ube2l6
ENSMUSG00000033355	416.702	0.702104	0.203676	3.44716	0.000566509	0.042283	Rtp4
ENSMUSG00000015468	585.818	0.723325	0.204887	3.53036	0.000414989	0.0379481	Notch4
ENSMUSG00000045019	896.135	-0.490651	0.139621	-3.51416	0.000441154	0.0387991	Acer1
ENSMUSG00000060510	1183.08	-0.377136	0.107433	-3.51042	0.000447405	0.0390998	Zfp266
ENSMUSG00000034308	1411.41	-0.519062	0.148108	-3.50462	0.000457264	0.0397101	Sdr42e1
ENSMUSG00000092486	124.924	0.723342	0.193813	3.73216	0.000189843	0.0262135	2610524H06Rik
ENSMUSG00000027994	391.984	0.754752	0.204424	3.69209	0.000222423	0.0275385	Ccdc109b
ENSMUSG00000029538	820.482	0.310634	0.0889061	3.49396	0.00047592	0.0400253	Srsf9
ENSMUSG00000024679	1779.55	0.780435	0.224657	3.47389	0.000512963	0.0406811	Ms4a6d
ENSMUSG00000028367	4230.97	0.786063	0.177335	4.43264	9.30846e-06	0.00598157	Txn1
ENSMUSG00000062248	282.954	0.788357	0.231329	3.40795	0.000654528	0.045645	Cks2
ENSMUSG00000020865	357.544	0.790468	0.165332	4.78111	1.7433e-06	0.00196813	Abcc3
ENSMUSG00000094777	803.899	0.802074	0.209139	3.83513	0.000125498	0.0213936	Hist1h2ap
ENSMUSG00000046718	969.897	0.825448	0.218004	3.78638	0.000152857	0.0237151	Bst2
ENSMUSG00000101389	729.407	0.836736	0.243855	3.43128	0.000600742	0.043669	Ms4a4a
ENSMUSG00000032766	567.774	0.863163	0.255748	3.37505	0.000738014	0.0491906	Gng11
ENSMUSG00000050493	117.862	0.923696	0.245755	3.75861	0.000170859	0.0249743	Fam167b
ENSMUSG00000050394	98.6076	0.929877	0.246946	3.76551	0.000166211	0.0247072	Armcx6
ENSMUSG00000008318	113.458	0.938334	0.263649	3.55903	0.000372227	0.0367122	Relt
ENSMUSG00000025498	1160.92	0.953511	0.243791	3.91118	9.18458e-05	0.0178621	Irf7
ENSMUSG00000052776	442.351	0.957714	0.244079	3.92378	8.71692e-05	0.0175955	Oas1a
ENSMUSG00000022902	519.334	0.974485	0.222929	4.37129	1.23516e-05	0.00631672	Stfa2
ENSMUSG00000020077	1806.99	1.00268	0.287421	3.48855	0.000485643	0.0400253	Srgn
ENSMUSG00000056293	88.096	1.03434	0.286981	3.60421	0.000313099	0.0339748	Gsdmc2
ENSMUSG00000061650	329.004	0.330821	0.0954961	3.46424	0.000531738	0.0409693	Med9
ENSMUSG00000001750	922.552	1.05699	0.271071	3.8993	9.64719e-05	0.0182477	Tcirg1
ENSMUSG00000029263	254.674	-0.495572	0.143211	-3.46044	0.0005393	0.0411417	Pigg
ENSMUSG00000044139	79.8808	1.06982	0.281816	3.79616	0.000146953	0.0231556	Prss53
ENSMUSG00000044303	29.5506	1.08857	0.313942	3.46743	0.000525453	0.0409112	Cdkn2a
ENSMUSG00000078350	260.278	1.10044	0.294622	3.7351	0.000187639	0.0261709	Smim1
ENSMUSG00000037994	103.026	1.11509	0.283123	3.93854	8.19793e-05	0.0171511	Slc9b2
ENSMUSG00000025804	516.879	1.15495	0.341625	3.38075	0.000722884	0.0486665	Ccr1
ENSMUSG00000073412	144.719	1.20708	0.343489	3.51416	0.000441152	0.0387991	Lst1
ENSMUSG00000078763	132.028	1.21001	0.338008	3.57984	0.000343799	0.0349917	Slfn1
ENSMUSG00000032690	224.874	1.25243	0.368047	3.4029	0.000666748	0.0462636	Oas2
ENSMUSG00000005732	1502.94	0.472514	0.13771	3.43121	0.000600892	0.043669	Ranbp1
ENSMUSG00000029322	1120.2	1.28329	0.320311	4.00638	6.16567e-05	0.0149361	Plac8
ENSMUSG00000027670	54.9141	1.35416	0.388191	3.48837	0.000485968	0.0400253	Ocstamp
ENSMUSG00000047810	248.257	0.579939	0.169984	3.41173	0.00064552	0.045645	Ccdc88b
ENSMUSG00000070524	43.5106	1.40134	0.396055	3.53824	0.000402798	0.037611	Fcrlb
ENSMUSG00000024502	24.4762	1.60376	0.454792	3.52636	0.000421321	0.038055	Jakmip2
ENSMUSG00000025041	590.446	-0.420775	0.123415	-3.40942	0.000651009	0.045645	Nt5c2
ENSMUSG00000006589	879.404	0.466386	0.13682	3.40876	0.0006526	0.045645	Aprt
ENSMUSG00000050092	191.124	1.6777	0.382758	4.38319	1.16952e-05	0.00631672	Sprr2b
ENSMUSG00000035352	110.755	1.75668	0.448719	3.91488	9.04499e-05	0.0178419	Ccl12
ENSMUSG00000030967	928.316	-0.559519	0.164569	-3.3999	0.000674102	0.04654	Zranb1
ENSMUSG00000097391	69.747	1.81186	0.536124	3.37955	0.00072605	0.0486665	Mirg
ENSMUSG00000097767	167.93	1.94585	0.572909	3.39643	0.000682703	0.0468993	Miat
ENSMUSG00000074445	4645.11	2.00115	0.382081	5.23751	1.62754e-07	0.000374551	Sprr2a3
ENSMUSG00000008036	1706.67	0.43233	0.127448	3.39222	0.000693285	0.0469259	Ap2s1
ENSMUSG00000074527	92.3389	2.11364	0.558859	3.78207	0.00015553	0.0238618	Gm14296
ENSMUSG00000035831	17.7738	2.22973	0.623719	3.5749	0.000350359	0.035312	Krt25
ENSMUSG00000020891	31.1296	2.28141	0.518878	4.39682	1.09849e-05	0.00631672	Alox8
ENSMUSG00000047222	79.1269	4.14257	0.61054	6.78508	1.16019e-11	1.60198e-07	Rnase2a
ENSMUSG00000063779	30.12	7.31265	1.14343	6.39536	1.60173e-10	1.10583e-06	Chil4
ENSMUSG00000040548	1073.72	-0.5003	0.148587	-3.36705	0.000759779	0.0499573	Tex2

## Sheet: ZnO-H vs. wounded
gene_id	baseMean	log2FoldChange	lfcSE	stat	pvalue	padj	gene_name
ENSMUSG00000078348	652.255	0.4565	0.0914601	4.99124	5.99914e-07	0.00829981	Sf3b5

## Sheet: ZnO-L vs. wounded
gene_id	baseMean	log2FoldChange	lfcSE	stat	pvalue	padj	gene_name
ENSMUSG00000017485	2688.24	-0.30849	0.063851	-4.83141	1.35571e-06	0.00419593	Top2b
