# Supplementary material for: Skin Wound Healing: The Impact of Treatment with Antimicrobial Nanoparticles and Mesenchymal Stem Cells
Source: J Xenobiot. 2025 Jul 18;15(4):119. doi: 10.3390/jox15040119 (PMC12285939; doi:10.3390/jox15040119)
Supplement: Supplementary file 1 [file jox-15-00119-s001.zip › Supplementary Table S2.xlsx]

## Sheet: wounded vs. healthy
miRNA	baseMean	log2FoldChange	lfcSE	stat	pvalue	padj
mmu-miR-669a-3p	9.73411	-5.95994	2.42459	-2.45813	0.0139664	0.0336124
mmu-miR-5129-3p	2.75233	-4.88773	1.46106	-3.34532	0.000821872	0.00279964
mmu-let-7f-2-3p	9.03621	-3.44051	0.789617	-4.35719	1.31742e-05	7.17264e-05
mmu-miR-133a-3p	31278.7	-2.70519	0.38688	-6.99234	2.70341e-12	6.15025e-11
mmu-miR-365-3p	2453.08	-2.38122	0.569606	-4.18047	2.90903e-05	0.000139327
mmu-miR-103-2-5p	7.14825	-2.32788	0.787552	-2.95584	0.00311815	0.00923842
mmu-miR-365-1-5p	17.7301	-2.05376	0.430156	-4.77446	1.80192e-06	1.22109e-05
mmu-miR-7043-5p	5.22699	-1.93288	0.741816	-2.60561	0.00917108	0.0233679
mmu-miR-675-3p	6.36179	-1.92298	0.741247	-2.59424	0.00947994	0.0239632
mmu-miR-193b-3p	2611.23	-1.91502	0.183528	-10.4345	1.72547e-25	2.19825e-23
mmu-miR-96-5p	6720.48	-1.89995	0.17283	-10.9932	4.11934e-28	8.74672e-26
mmu-miR-375-3p	1164.62	-1.85142	0.303293	-6.1044	1.03185e-09	1.36935e-08
mmu-miR-204-5p	813.471	-1.829	0.244058	-7.49412	6.67451e-14	1.77153e-12
mmu-miR-24-3p	204093	-1.81316	0.524069	-3.45978	0.000540614	0.0019026
mmu-let-7k	85.9372	-1.71719	0.239028	-7.18407	6.7665e-13	1.65779e-11
mmu-miR-1a-1-5p	74.3816	-1.71118	0.331068	-5.16865	2.35792e-07	2.00266e-06
mmu-miR-200a-3p	16775.6	-1.70517	0.250043	-6.8195	9.13549e-12	1.76633e-10
mmu-miR-182-3p	8.52564	-1.63615	0.631172	-2.59223	0.00953551	0.0240084
mmu-miR-30c-5p	7695.03	-1.63088	0.347461	-4.69372	2.68278e-06	1.75701e-05
mmu-miR-384-5p	12.8444	-1.53474	0.560201	-2.73962	0.00615109	0.0166027
mmu-miR-143-5p	46.8965	-1.43031	0.363018	-3.94004	8.1469e-05	0.00035545
mmu-miR-145b	10.1841	-1.36832	0.503485	-2.7177	0.00657372	0.0175944
mmu-miR-181c-5p	885.522	-1.34819	0.299206	-4.5059	6.60916e-06	3.97173e-05
mmu-miR-200b-3p	27433.5	-1.33778	0.226843	-5.89741	3.69261e-09	4.4381e-08
mmu-miR-107-3p	3392.93	-1.33744	0.208699	-6.40847	1.46992e-10	2.28375e-09
mmu-miR-205-5p	41411.4	-1.32137	0.125625	-10.5183	7.11426e-26	1.13295e-23
mmu-miR-141-3p	27351.5	-1.31324	0.305276	-4.30181	1.69412e-05	8.84552e-05
mmu-miR-193b-5p	103.081	-1.29788	0.300281	-4.32222	1.54468e-05	8.13191e-05
mmu-miR-708-3p	150.775	-1.2931	0.269645	-4.79558	1.62202e-06	1.11099e-05
mmu-miR-101a-5p	13.7931	-1.28007	0.485265	-2.63787	0.0083428	0.0216913
mmu-miR-204-3p	15.6796	-1.26249	0.489525	-2.57902	0.00990814	0.0247711
mmu-miR-150-5p	10358.4	-1.24688	0.134333	-9.28204	1.66269e-20	1.17681e-18
mmu-miR-196b-5p	722.562	-1.22812	0.476249	-2.57874	0.00991624	0.0247711
mmu-miR-429-3p	6569.17	-1.21604	0.184345	-6.59651	4.20946e-11	7.2471e-10
mmu-miR-30b-5p	3424.45	-1.2149	0.152242	-7.98004	1.46283e-15	6.21214e-14
mmu-miR-203-5p	1005.45	-1.21275	0.214257	-5.66024	1.51165e-08	1.63207e-07
mmu-miR-27a-3p	189828	-1.21028	0.209254	-5.78376	7.30494e-09	8.46045e-08
mmu-miR-29b-3p	4748.19	-1.20092	0.450457	-2.66601	0.00767578	0.020458
mmu-miR-378d	82.7446	-1.1981	0.310286	-3.86129	0.00011279	0.000472679
mmu-miR-3102-3p.2-3p	21.8315	-1.18229	0.409783	-2.88515	0.00391223	0.0112256
mmu-miR-181b-5p	2290.68	-1.14558	0.192378	-5.95483	2.60341e-09	3.25171e-08
mmu-miR-193a-3p	49.8705	-1.139	0.291144	-3.91217	9.14703e-05	0.000391051
mmu-miR-181d-5p	1823.49	-1.12535	0.293356	-3.83613	0.000124986	0.00051036
mmu-miR-137-3p	64.2054	-1.11163	0.424934	-2.616	0.00889663	0.0228514
mmu-miR-664-3p	400.649	-1.10597	0.169794	-6.51364	7.33528e-11	1.16814e-09
mmu-miR-30a-3p	6631.8	-1.10417	0.262142	-4.21211	2.53002e-05	0.000123971
mmu-miR-33-3p	41.6941	-1.09752	0.31721	-3.45991	0.000540363	0.0019026
mmu-miR-24-1-5p	171.325	-1.09182	0.213505	-5.11379	3.1575e-07	2.54599e-06
mmu-miR-99a-5p	303763	-1.0764	0.164133	-6.55812	5.44906e-11	8.90013e-10
mmu-miR-29c-5p	184.869	-1.06766	0.203171	-5.255	1.48025e-07	1.30961e-06
mmu-miR-200b-5p	1593	-1.0642	0.294916	-3.6085	0.000307977	0.00117474
mmu-miR-30e-3p	3615.99	-1.05678	0.211211	-5.00343	5.63198e-07	4.27092e-06
mmu-miR-23a-3p	770035	-1.05415	0.221143	-4.76684	1.8714e-06	1.25482e-05
mmu-miR-330-3p	301.22	-1.05367	0.20877	-5.04701	4.48767e-07	3.48615e-06
mmu-miR-3102-3p	132.278	-1.03545	0.195679	-5.29159	1.21258e-07	1.08791e-06
mmu-miR-101a-3p	897.972	-1.02983	0.28572	-3.60435	0.00031294	0.00118656
mmu-miR-326-3p	148.775	-1.02934	0.225434	-4.56604	4.97013e-06	3.01521e-05
mmu-miR-145a-5p	42019.2	-1.02841	0.172207	-5.97193	2.34463e-09	2.98706e-08
mmu-miR-200a-5p	504.077	-1.02447	0.293644	-3.48881	0.000485174	0.00174608
mmu-miR-195a-5p	54836	-1.02415	0.164054	-6.24279	4.29835e-10	6.26064e-09
mmu-miR-29b-2-5p	163.244	-1.01916	0.192075	-5.30608	1.12008e-07	1.01927e-06
mmu-miR-26b-3p	133.535	-1.01788	0.198909	-5.11729	3.0996e-07	2.53134e-06
mmu-miR-10a-3p	192.802	-1.01747	0.228445	-4.45388	8.43318e-06	4.91712e-05
mmu-miR-10a-5p	76212.7	-1.01463	0.253437	-4.00349	6.24141e-05	0.000279984
mmu-miR-211-5p	151.835	-1.00816	0.239187	-4.21495	2.49839e-05	0.00012337
mmu-miR-30c-2-3p	350.656	-1.00623	0.184694	-5.44808	5.09167e-08	4.91423e-07
mmu-miR-378a-5p	714.609	-1.00565	0.214324	-4.69218	2.70309e-06	1.75701e-05
mmu-miR-150-3p	30.881	-0.999309	0.394502	-2.53309	0.0113062	0.0280235
mmu-let-7b-5p	168499	-0.986907	0.221657	-4.45241	8.4911e-06	4.91712e-05
mmu-miR-29c-3p	1057.29	-0.984458	0.225833	-4.35923	1.30522e-05	7.16744e-05
mmu-miR-29a-5p	1063.09	-0.979702	0.238671	-4.10482	4.04622e-05	0.000188135
mmu-miR-10b-5p	132066	-0.965662	0.250516	-3.85469	0.000115876	0.000479304
mmu-miR-10b-3p	459.309	-0.942526	0.250018	-3.76983	0.000163361	0.000658615
mmu-miR-328-3p	612.281	-0.940697	0.204229	-4.6061	4.10299e-06	2.56235e-05
mmu-miR-1981-3p	32.3156	-0.938849	0.329834	-2.84643	0.00442129	0.0123525
mmu-miR-183-5p	888.283	-0.929641	0.240217	-3.87001	0.000108831	0.000459109
mmu-miR-676-3p	607.911	-0.924253	0.207295	-4.45864	8.2482e-06	4.86491e-05
mmu-miR-345-5p	168.516	-0.920114	0.22894	-4.01902	5.84403e-05	0.000264018
mmu-miR-708-5p	12718.1	-0.918887	0.263325	-3.48956	0.000483824	0.00174608
mmu-miR-378c	8125.91	-0.909373	0.290033	-3.13541	0.00171611	0.00543863
mmu-miR-181c-3p	502.559	-0.903192	0.210662	-4.28739	1.80781e-05	9.29164e-05
mmu-let-7b-3p	521.178	-0.900952	0.218728	-4.11906	3.80426e-05	0.000178185
mmu-miR-182-5p	1453.03	-0.895549	0.23208	-3.8588	0.000113947	0.000474408
mmu-miR-497a-5p	18224.8	-0.883218	0.170872	-5.16887	2.3551e-07	2.00266e-06
mmu-miR-3097-5p	47.2424	-0.866063	0.351641	-2.46292	0.0137812	0.0336124
mmu-miR-181a-2-3p	358.147	-0.847784	0.281775	-3.00873	0.00262343	0.00794561
mmu-miR-1843b-5p	471.245	-0.847635	0.216584	-3.91365	9.09101e-05	0.000391051
mmu-miR-330-5p	123.173	-0.846402	0.215088	-3.93514	8.31499e-05	0.000360316
mmu-miR-1941-3p	60.0033	-0.841724	0.252787	-3.32977	0.000869173	0.00292943
mmu-miR-320-3p	4567.69	-0.822449	0.25281	-3.25323	0.00114102	0.00376595
mmu-miR-32-5p	131.669	-0.820624	0.272967	-3.00631	0.00264438	0.00794561
mmu-miR-24-2-5p	2916.15	-0.81654	0.133639	-6.11002	9.96167e-10	1.35012e-08
mmu-miR-30a-5p	5285.72	-0.812817	0.187287	-4.33995	1.42516e-05	7.69344e-05
mmu-miR-140-5p	6883.91	-0.808485	0.16546	-4.88629	1.02756e-06	7.35457e-06
mmu-miR-92b-3p	349.118	-0.796217	0.183998	-4.32731	1.50942e-05	8.01252e-05
mmu-miR-99a-3p	55.1841	-0.791975	0.34019	-2.32804	0.0199101	0.0459518
mmu-miR-183-3p	115.335	-0.790701	0.211372	-3.74081	0.000183428	0.000730272
mmu-miR-676-5p	77.9023	-0.781536	0.294154	-2.65689	0.00788642	0.0209319
mmu-miR-100-5p	26131.7	-0.774564	0.196586	-3.94007	8.14585e-05	0.00035545
mmu-miR-201-5p	46.464	-0.772185	0.263312	-2.93259	0.00336153	0.00982244
mmu-miR-143-3p	107303	-0.771235	0.206693	-3.7313	0.000190497	0.000749052
mmu-miR-125b-2-3p	807.519	-0.736937	0.165874	-4.44275	8.88144e-06	5.09682e-05
mmu-miR-486a-3p	283.716	-0.736797	0.281453	-2.61784	0.00884885	0.0228207
mmu-let-7g-5p	161209	-0.731057	0.181837	-4.02039	5.81015e-05	0.000264018
mmu-miR-26b-5p	108593	-0.72872	0.19589	-3.72004	0.000199188	0.000773676
mmu-miR-324-3p	140.623	-0.718205	0.213396	-3.36561	0.000763758	0.0026441
mmu-miR-200c-3p	84957.6	-0.715093	0.254527	-2.8095	0.00496192	0.0138024
mmu-miR-7a-1-3p	144.807	-0.709347	0.288792	-2.45625	0.0140394	0.0336207
mmu-miR-23b-3p	293891	-0.708539	0.230925	-3.06826	0.00215309	0.0066257
mmu-miR-30e-5p	2202.67	-0.704491	0.145807	-4.83167	1.35396e-06	9.37469e-06
mmu-miR-652-3p	24901.5	-0.702572	0.197738	-3.55304	0.000380805	0.00141856
mmu-miR-1843a-5p	507.547	-0.68277	0.197911	-3.44988	0.000560829	0.0019629
mmu-miR-203-3p	238436	-0.667743	0.216849	-3.0793	0.00207489	0.00647893
mmu-miR-146a-5p	19536.4	-0.655786	0.283069	-2.3167	0.0205198	0.0467931
mmu-miR-3535	127.044	-0.654408	0.278024	-2.35378	0.0185836	0.0436806
mmu-miR-145a-3p	4445.46	-0.640796	0.181158	-3.53723	0.000404353	0.00148886
mmu-miR-27b-3p	136252	-0.635363	0.207048	-3.06867	0.00215013	0.0066257
mmu-miR-193a-5p	201.826	-0.634059	0.232416	-2.72812	0.00636959	0.01712
mmu-miR-125a-5p	46511.8	-0.62968	0.114677	-5.49089	3.99902e-08	3.91904e-07
mmu-miR-195a-3p	97.7705	-0.626194	0.212302	-2.94954	0.00318246	0.00935707
mmu-miR-30d-5p	14219.4	-0.6207	0.156706	-3.96093	7.4658e-05	0.000332567
mmu-miR-331-3p	112.045	-0.615075	0.233796	-2.63082	0.00851782	0.0220563
mmu-miR-3068-5p	510.045	-0.613999	0.249827	-2.4577	0.0139832	0.0336124
mmu-miR-467d-5p	256.033	0.586886	0.182241	3.22039	0.00128017	0.0041819
mmu-miR-127-5p	195.16	0.6094	0.229819	2.65166	0.00800981	0.0211712
mmu-miR-381-3p	214.09	0.619148	0.257368	2.40568	0.0161422	0.0382252
mmu-miR-501-3p	2849.99	0.634346	0.213551	2.97046	0.0029735	0.00886711
mmu-miR-342-3p	5186.5	0.664441	0.190572	3.48655	0.000489286	0.00175098
mmu-miR-106b-3p	523.351	0.683093	0.163018	4.19029	2.78594e-05	0.000134442
mmu-miR-206-3p	12570.1	0.753802	0.320826	2.34956	0.0187954	0.043856
mmu-miR-15b-3p	245.849	0.761672	0.3289	2.31581	0.0205684	0.0467931
mmu-miR-15b-5p	51141.1	0.801065	0.182678	4.38512	1.15922e-05	6.47742e-05
mmu-miR-669o-5p	122.781	0.80536	0.255802	3.14837	0.00164186	0.00522931
mmu-miR-5099	1170.37	0.810857	0.246699	3.28682	0.00101325	0.00337927
mmu-miR-299a-5p	844.489	0.817957	0.277363	2.94905	0.00318757	0.00935707
mmu-miR-503-3p	65.2056	0.822627	0.26393	3.11684	0.001828	0.00573613
mmu-miR-300-5p	49.9903	0.82325	0.311736	2.64086	0.0082697	0.0215893
mmu-miR-450a-1-3p	42.8126	0.8341	0.284689	2.92986	0.0033911	0.00986361
mmu-miR-322-5p	17865.8	0.836168	0.197409	4.23572	2.27824e-05	0.000114271
mmu-miR-199a-3p	2229.22	0.84139	0.147783	5.6934	1.24537e-08	1.39176e-07
mmu-miR-421-3p	251.05	0.842082	0.200157	4.20712	2.58646e-05	0.000125769
mmu-miR-409-5p	1204.75	0.852544	0.268777	3.17194	0.00151426	0.00484717
mmu-miR-139-5p	7945.74	0.856826	0.164516	5.20817	1.90709e-07	1.66413e-06
mmu-miR-377-3p	125.414	0.859383	0.349381	2.45973	0.013904	0.0336124
mmu-miR-669l-5p	77.3593	0.868686	0.232994	3.72837	0.000192722	0.000753153
mmu-miR-542-5p	114.813	0.874497	0.20595	4.24617	2.17458e-05	0.000109937
mmu-miR-501-5p	339.806	0.88496	0.177117	4.99648	5.83873e-07	4.37561e-06
mmu-miR-340-5p	1022.4	0.887217	0.217221	4.08441	4.41894e-05	0.000202508
mmu-miR-411-5p	2380.03	0.898458	0.192725	4.66186	3.13367e-06	1.99615e-05
mmu-miR-669b-5p	67.4375	0.902281	0.31542	2.86057	0.00422878	0.0119641
mmu-miR-299a-3p	190.938	0.903018	0.269303	3.35317	0.000798909	0.00273605
mmu-miR-337-5p	729.508	0.909404	0.19547	4.65241	3.28084e-06	2.0692e-05
mmu-miR-495-3p	211.696	1.00867	0.385956	2.61342	0.00896405	0.0229321
mmu-miR-669f-5p	65.3972	1.04777	0.248401	4.21804	2.46437e-05	0.000122641
mmu-miR-410-3p	70.6704	1.07659	0.391031	2.75321	0.00590141	0.0159966
mmu-miR-369-5p	454.434	1.09129	0.182547	5.97814	2.25693e-09	2.93401e-08
mmu-miR-341-3p	100.078	1.10988	0.348462	3.18508	0.00144715	0.00465572
mmu-miR-322-3p	3286.6	1.11966	0.145617	7.68905	1.4823e-14	4.49632e-13
mmu-miR-499-5p	49.6432	1.12447	0.393258	2.85938	0.00424472	0.0119641
mmu-miR-615-3p	548.34	1.1288	0.256355	4.40327	1.06631e-05	6.06462e-05
mmu-miR-224-5p	2364.06	1.15508	0.147461	7.83312	4.75914e-15	1.68421e-13
mmu-miR-450b-3p	382.697	1.16452	0.236437	4.92526	8.42472e-07	6.16844e-06
mmu-miR-467c-5p	247.369	1.1948	0.216386	5.52163	3.35878e-08	3.45088e-07
mmu-miR-212-5p	16.0309	1.20697	0.481069	2.50892	0.01211	0.0298995
mmu-miR-122-5p	31.2917	1.21213	0.396783	3.05489	0.00225144	0.00689503
mmu-miR-3473b	115.574	1.21266	0.408316	2.96991	0.0029789	0.00886711
mmu-miR-18a-5p	2902.26	1.21744	0.178096	6.83588	8.15012e-12	1.67472e-10
mmu-miR-493-5p	59.1178	1.22065	0.313353	3.89543	9.80233e-05	0.000416272
mmu-miR-18a-3p	46.5628	1.22464	0.286936	4.26798	1.9725e-05	0.000100519
mmu-miR-376c-3p	1772.82	1.24189	0.20192	6.15038	7.72966e-10	1.07903e-08
mmu-miR-495-5p	21.1953	1.25096	0.509839	2.45363	0.0141424	0.03364
mmu-miR-130b-5p	40.6788	1.26195	0.34841	3.62202	0.000292316	0.00112172
mmu-miR-12188-5p	21.2217	1.26626	0.411786	3.07504	0.00210471	0.00654
mmu-miR-130b-3p	336.526	1.26648	0.226338	5.59551	2.19974e-08	2.29711e-07
mmu-miR-487b-3p	215.803	1.2724	0.260124	4.89149	1.00075e-06	7.24403e-06
mmu-miR-379-3p	319.381	1.2748	0.358124	3.55966	0.000371333	0.00139141
mmu-miR-485-3p	95.0989	1.27909	0.455768	2.80646	0.00500892	0.0138725
mmu-miR-155-5p	514.854	1.28234	0.233387	5.4945	3.91818e-08	3.89982e-07
mmu-miR-382-5p	1065.22	1.29975	0.230215	5.64579	1.64424e-08	1.74563e-07
mmu-miR-483-5p	19.1217	1.32166	0.570048	2.3185	0.0204222	0.0467931
mmu-miR-223-5p	379.899	1.36074	0.218003	6.24184	4.32446e-10	6.26064e-09
mmu-miR-132-3p	403.556	1.37397	0.203388	6.75542	1.42427e-11	2.52016e-10
mmu-miR-300-3p	454.946	1.39682	0.241269	5.78948	7.06044e-09	8.32871e-08
mmu-miR-370-5p	21.4665	1.41691	0.426902	3.31905	0.000903241	0.00302823
mmu-miR-667-3p	76.9736	1.42066	0.331367	4.28728	1.80873e-05	9.29164e-05
mmu-miR-6240	172.126	1.426	0.37869	3.76562	0.000166133	0.000665578
mmu-miR-382-3p	51.7498	1.42936	0.44539	3.20922	0.00133094	0.00432554
mmu-miR-1839-5p	2264.99	-0.522544	0.156853	-3.33143	0.000864021	0.00292756
mmu-miR-496a-3p	206.945	1.45672	0.408611	3.56506	0.000363772	0.00137114
mmu-miR-455-3p	2301.15	1.48436	0.217696	6.81849	9.20049e-12	1.76633e-10
mmu-miR-1948-3p	13.878	1.48548	0.511641	2.90336	0.00369184	0.0106812
mmu-miR-541-5p	6249.83	1.53559	0.198424	7.73892	1.00266e-14	3.36153e-13
mmu-miR-144-5p	31.5146	1.53579	0.539352	2.84748	0.00440665	0.0123525
mmu-miR-127-3p	16837.3	0.556449	0.171991	3.23535	0.00121495	0.00398928
mmu-miR-214-3p	37088.6	1.53666	0.179923	8.54067	1.33448e-17	7.08388e-16
mmu-miR-351-5p	2079.39	1.53797	0.233947	6.57399	4.89847e-11	8.21138e-10
mmu-miR-379-5p	1752.18	0.578824	0.18084	3.20075	0.00137072	0.00443222
mmu-miR-188-3p	7.89765	1.55666	0.665664	2.33851	0.0193606	0.0450099
mmu-miR-411-3p	647.043	1.57688	0.343638	4.58878	4.4585e-06	2.75734e-05
mmu-miR-296-5p	41.0947	1.58228	0.383204	4.12908	3.6422e-05	0.000171858
mmu-miR-543-5p	109.233	1.61147	0.232786	6.92253	4.43652e-12	9.42021e-11
mmu-miR-199b-3p	423322	0.436665	0.139831	3.12279	0.00179143	0.0056492
mmu-miR-679-5p	25.4968	1.64266	0.339342	4.84073	1.29365e-06	9.05552e-06
mmu-miR-1930-5p	9.54124	1.64655	0.699939	2.35242	0.0186517	0.0436806
mmu-miR-369-3p	1096.64	1.67288	0.303572	5.51066	3.5749e-08	3.61462e-07
mmu-miR-223-3p	32444.7	1.68205	0.34692	4.84853	1.24381e-06	8.80338e-06
mmu-miR-335-5p	2630.15	1.74196	0.183157	9.51076	1.89276e-21	1.50711e-19
mmu-miR-431-3p	8.16719	1.75233	0.738865	2.37165	0.0177089	0.0417798
mmu-miR-679-3p	14.5929	1.75412	0.47431	3.69827	0.000217077	0.000838048
mmu-miR-132-5p	55.6944	1.76824	0.348324	5.07644	3.84582e-07	3.02443e-06
mmu-miR-665-3p	97.4544	1.82881	0.544398	3.35933	0.000781304	0.00269022
mmu-miR-380-5p	9.13098	1.83151	0.784006	2.3361	0.0194863	0.0451372
mmu-miR-483-3p	45.9821	1.85743	0.324311	5.72732	1.02031e-08	1.1606e-07
mmu-miR-154-3p	164.657	1.85778	0.470228	3.9508	7.78891e-05	0.000344551
mmu-miR-455-5p	26.7006	1.87599	0.428307	4.38001	1.18675e-05	6.57357e-05
mmu-miR-433-3p	465.911	1.87648	0.305162	6.14911	7.79206e-10	1.07903e-08
mmu-miR-540-3p	180.905	1.89139	0.239301	7.90379	2.70543e-15	1.0771e-13
mmu-miR-376a-3p	803.255	1.90807	0.335517	5.68694	1.29334e-08	1.42045e-07
mmu-miR-3072-3p	26.1473	1.92034	0.468595	4.09809	4.16575e-05	0.000192289
mmu-miR-31-3p	57.3284	1.92306	0.420631	4.57184	4.8345e-06	2.96113e-05
mmu-let-7d-5p	94906.7	-0.409715	0.141175	-2.90218	0.00370571	0.0106812
mmu-miR-1193-5p	12.0174	1.93084	0.502987	3.83875	0.00012366	0.000508204
mmu-miR-20a-3p	557.274	-0.463935	0.161585	-2.87114	0.00408989	0.0116828
mmu-miR-451a	6690.22	1.93569	0.446913	4.33123	1.48276e-05	7.93711e-05
mmu-miR-1193-3p	154.757	1.94731	0.413561	4.70864	2.49373e-06	1.65469e-05
mmu-miR-376b-3p	607.988	1.95434	0.368149	5.30855	1.10501e-07	1.01927e-06
mmu-miR-431-5p	648.286	1.9557	0.276229	7.07998	1.44177e-12	3.40151e-11
mmu-miR-667-5p	13.824	1.96265	0.554609	3.5388	0.000401948	0.00148861
mmu-miR-543-3p	99.1975	1.98728	0.386394	5.14315	2.70171e-07	2.23505e-06
mmu-miR-134-5p	304.88	2.0013	0.294252	6.80132	1.03667e-11	1.88673e-10
mmu-miR-101b-3p	2987.44	-0.522355	0.186314	-2.80363	0.00505307	0.0139342
mmu-miR-125b-1-3p	191.272	0.560848	0.201046	2.78965	0.00527646	0.0144875
mmu-miR-28a-5p	4115.05	0.405894	0.145704	2.78575	0.0053404	0.0146001
mmu-miR-362-5p	3621.55	0.41292	0.14934	2.76498	0.0056927	0.0154968
mmu-miR-542-3p	79.1621	2.01044	0.457941	4.39018	1.13258e-05	6.38454e-05
mmu-miR-301b-3p	40.3008	2.01194	0.315468	6.37764	1.7984e-10	2.72758e-09
mmu-miR-370-3p	52.2344	2.03896	0.546244	3.73268	0.000189453	0.000749052
mmu-miR-2137	79.2101	2.06606	0.405288	5.09775	3.43714e-07	2.73682e-06
mmu-miR-450b-5p	13.4574	2.10647	0.556495	3.78524	0.000153559	0.000623038
mmu-miR-503-5p	1248.6	2.1383	0.313765	6.81498	9.4278e-12	1.76633e-10
mmu-miR-452-5p	20.0983	2.15426	0.436099	4.93984	7.81874e-07	5.79132e-06
mmu-miR-147-3p	22.8611	2.17788	0.483712	4.50242	6.71842e-06	3.99966e-05
mmu-miR-144-3p	823.714	2.2037	0.437633	5.0355	4.76599e-07	3.65775e-06
mmu-miR-31-5p	16071.2	2.23582	0.415609	5.37963	7.46396e-08	6.99197e-07
mmu-miR-494-3p	706.641	2.24188	0.299546	7.48426	7.19531e-14	1.83336e-12
mmu-miR-3473h-5p	5.76516	2.28023	0.75773	3.00929	0.00261858	0.00794561
mmu-miR-770-3p	12.8654	2.28953	0.698938	3.27573	0.00105389	0.00349649
mmu-miR-129-5p	11.5623	2.32182	0.687661	3.3764	0.000734405	0.00255637
mmu-miR-212-3p	35.4443	2.32766	0.496964	4.68375	2.81676e-06	1.8124e-05
mmu-miR-323-3p	89.197	2.3676	0.301488	7.85303	4.06101e-15	1.52168e-13
mmu-miR-29a-3p	13720.3	-0.489947	0.188423	-2.60025	0.00931556	0.0236415
mmu-miR-409-3p	453.884	2.39623	0.251587	9.52445	1.65915e-21	1.50711e-19
mmu-miR-21a-5p	87540.3	2.40826	0.301229	7.99478	1.2981e-15	5.90637e-14
mmu-miR-412-5p	4.0646	2.43205	0.989008	2.45908	0.0139294	0.0336124
mmu-miR-494-5p	6.24524	2.49784	0.711611	3.51012	0.000447904	0.00163037
mmu-miR-674-5p	6874.48	0.374243	0.146943	2.54685	0.01087	0.0270477
mmu-miR-34b-3p	87.7143	2.7095	0.355742	7.61648	2.60692e-14	7.22004e-13
mmu-miR-380-3p	268.889	2.7786	0.399323	6.95829	3.44418e-12	7.56532e-11
mmu-miR-532-5p	2062.73	0.370083	0.149688	2.47236	0.0134224	0.033012
mmu-miR-21a-3p	293.694	2.78283	0.307717	9.04348	1.51767e-19	8.7887e-18
mmu-miR-574-3p	1768.21	-0.535973	0.217641	-2.46264	0.0137918	0.0336124
mmu-miR-296-3p	42.2442	2.90193	0.37641	7.70951	1.26303e-14	4.02274e-13
mmu-miR-351-3p	40.8907	2.90554	0.490272	5.92639	3.09666e-09	3.79341e-08
mmu-miR-5103	4.14385	2.95138	0.981465	3.00712	0.00263736	0.00794561
mmu-miR-34c-3p	56.3407	2.96528	0.357858	8.28618	1.16939e-16	5.73001e-15
mmu-miR-34b-5p	6.31497	3.026	0.869531	3.48004	0.000501346	0.00178412
mmu-miR-1983	668.543	3.03839	0.231683	13.1144	2.72211e-39	1.73399e-36
mmu-miR-425-5p	1373.2	0.420592	0.171436	2.45335	0.0141531	0.03364
mmu-miR-34c-5p	451.918	3.06158	0.248391	12.3257	6.59028e-35	2.099e-32
mmu-miR-298-5p	330.955	3.06874	0.296146	10.3623	3.68158e-25	3.90861e-23
mmu-miR-1188-5p	12.7015	3.07819	0.597514	5.15167	2.58183e-07	2.16398e-06
mmu-miR-335-3p	346.071	3.29404	0.356731	9.23397	2.60786e-20	1.66121e-18
mmu-miR-323-5p	2.95697	3.31718	1.15906	2.86195	0.0042104	0.0119641
mmu-miR-669n	2.66273	3.70086	1.39938	2.64464	0.00817776	0.0215258
mmu-miR-3074-5p	2.26076	4.10386	1.55362	2.64149	0.00825433	0.0215893
mmu-miR-1247-5p	19.6881	4.37601	0.574238	7.62056	2.52579e-14	7.22004e-13
mmu-miR-467e-5p	734.029	0.419168	0.180732	2.31928	0.02038	0.0467931
mmu-miR-5124a	3.50925	4.75714	1.347	3.53165	0.000412978	0.00151188
mmu-miR-129b-5p	3.30803	5.30777	1.2706	4.17737	2.949e-05	0.000140187
mmu-miR-129b-3p	6.09732	6.19333	1.1436	5.41566	6.10637e-08	5.80561e-07
mmu-miR-3068-3p	77.501	-0.492984	0.215036	-2.29257	0.0218729	0.0495837
mmu-miR-192-5p	489.377	-0.430061	0.188138	-2.28588	0.0222612	0.050285
mmu-miR-547-3p	275.565	-0.681094	0.299559	-2.27366	0.0229865	0.05174
mmu-miR-6540-5p	14.7483	1.17271	0.516539	2.27032	0.0231882	0.0520101
mmu-miR-187-5p	9.3657	-1.38981	0.615004	-2.25984	0.0238312	0.0532649
mmu-miR-376a-5p	11.2085	1.19953	0.534618	2.24372	0.0248506	0.055349
mmu-miR-205-3p	2267.46	-0.665323	0.297172	-2.23885	0.0251657	0.0558557
mmu-miR-329-3p	567.35	0.759386	0.341643	2.22275	0.0262328	0.0580218
mmu-miR-187-3p	445.581	-0.595129	0.268397	-2.21734	0.0265997	0.0586297
mmu-miR-126a-5p	45308.4	-0.451166	0.203602	-2.21592	0.0266969	0.0586411
mmu-miR-484	4074.59	-0.425903	0.193667	-2.19915	0.0278672	0.0610015
mmu-miR-222-5p	36.7484	0.786883	0.359459	2.18907	0.0285915	0.0623726
mmu-miR-466f-3p	29.6819	0.795849	0.36426	2.18484	0.0289009	0.0628323
mmu-miR-135b-5p	17.6491	-0.889766	0.408098	-2.18028	0.0292369	0.0632871
mmu-miR-30c-1-3p	95.6057	-0.50171	0.230302	-2.17849	0.0293699	0.0632871
mmu-miR-25-5p	56.253	0.503502	0.231179	2.17797	0.0294081	0.0632871
mmu-let-7f-1-3p	168.963	-0.571369	0.264088	-2.16355	0.0304988	0.0652812
mmu-miR-669e-5p	7.54483	1.4005	0.647477	2.16302	0.0305397	0.0652812
mmu-miR-340-3p	334.641	0.538979	0.249617	2.15922	0.0308331	0.0656456
mmu-miR-12191-3p	11.1736	-1.30505	0.604709	-2.15815	0.0309163	0.0656456
mmu-let-7c-2-3p	347.591	-0.557444	0.258951	-2.1527	0.0313425	0.0663294
mmu-miR-378a-3p	52352.3	-0.668042	0.311481	-2.14473	0.0319743	0.0674425
mmu-miR-3084-5p	49.0955	-1.08422	0.507832	-2.135	0.032761	0.0688738
mmu-miR-433-5p	9.32196	1.18067	0.553507	2.13308	0.0329185	0.0689773
mmu-let-7d-3p	1105.32	-0.493142	0.232019	-2.12543	0.0335503	0.0700707
mmu-miR-6418-3p	8.9592	-1.53759	0.725705	-2.11875	0.0341112	0.0710094
mmu-miR-22-3p	8508.36	-0.408196	0.195219	-2.09096	0.0365316	0.0758001
mmu-miR-493-3p	9.59018	1.07191	0.517347	2.07194	0.0382709	0.0790132
mmu-miR-1949	16.2987	0.948357	0.45785	2.07133	0.0383282	0.0790132
mmu-miR-1843a-3p	60.6067	-0.583232	0.2825	-2.06454	0.0389669	0.0800706
mmu-miR-140-3p	2561.11	-0.329787	0.160348	-2.0567	0.0397154	0.0813464
mmu-let-7i-3p	22.9705	-0.854988	0.41629	-2.05382	0.0399927	0.0816517
mmu-miR-709	42.5211	0.70941	0.347682	2.0404	0.0413103	0.0840723
mmu-miR-224-3p	8.62771	1.07816	0.533009	2.02278	0.0430963	0.0874164
mmu-miR-125b-5p	71183.9	-1.65181	0.817122	-2.0215	0.0432279	0.0874164
mmu-miR-30b-3p	145.762	-0.505352	0.251426	-2.00994	0.0444372	0.0895775
mmu-miR-142a-5p	9095.82	0.358016	0.179268	1.9971	0.0458144	0.0920623
mmu-miR-666-3p	6.39229	1.3661	0.686161	1.99093	0.0464887	0.0931236
mmu-miR-486a-5p	26282.2	0.308196	0.155192	1.9859	0.0470443	0.0939411
mmu-miR-872-5p	4775.1	-0.374894	0.18904	-1.98315	0.0473512	0.0942584
mmu-miR-5134-5p	3.72282	1.54305	0.778682	1.98161	0.0475224	0.0943046
mmu-miR-139-3p	32.8597	0.791768	0.401414	1.97245	0.0485585	0.0960614
mmu-miR-3102-5p.2-5p	8.62172	1.0852	0.559023	1.94125	0.0522284	0.103002
mmu-miR-214-5p	81.6754	0.590505	0.304529	1.93907	0.0524923	0.103202
mmu-miR-30d-3p	57.3655	-0.435853	0.22619	-1.92693	0.0539881	0.105817
mmu-miR-1941-5p	115.405	-0.660957	0.344893	-1.91641	0.0553127	0.10808
mmu-miR-500-3p	2970.09	0.258662	0.136047	1.90127	0.0572672	0.111557
mmu-miR-511-3p	1109.12	0.403224	0.212336	1.89899	0.0575655	0.111796
mmu-miR-19b-3p	230.06	-0.658834	0.349898	-1.88293	0.0597101	0.115609
mmu-miR-5100	297.684	0.47709	0.254175	1.87702	0.060516	0.116814
mmu-miR-466g	22.0231	0.831727	0.444474	1.87126	0.0613088	0.117987
mmu-miR-652-5p	100.893	-0.5169	0.276473	-1.86962	0.0615364	0.118068
mmu-miR-1982-3p	9.04385	-1.10393	0.59107	-1.86768	0.0618066	0.118231
mmu-miR-324-5p	4478	-0.437015	0.235204	-1.85802	0.0631656	0.120469
mmu-miR-673-5p	35.4584	0.637057	0.343154	1.85647	0.0633863	0.120529
mmu-miR-190a-3p	14.6167	-1.06677	0.575339	-1.85416	0.0637158	0.120795
mmu-miR-23a-5p	17.0774	-0.728503	0.396141	-1.839	0.0659154	0.124251
mmu-miR-467d-3p	56.3272	0.701647	0.381585	1.83877	0.0659487	0.124251
mmu-miR-154-5p	548.457	0.466907	0.254087	1.83758	0.066124	0.124251
mmu-miR-434-5p	356.8	0.561489	0.306216	1.83364	0.0667079	0.124979
mmu-miR-3062-5p	4.12456	1.68505	0.920488	1.8306	0.0671603	0.125118
mmu-miR-758-3p	4.97581	1.50198	0.820526	1.8305	0.0671748	0.125118
mmu-let-7c-5p	165946	-0.920263	0.504277	-1.82491	0.0680141	0.126312
mmu-miR-1249-3p	264.15	-0.470202	0.259088	-1.81484	0.0695487	0.128786
mmu-miR-377-5p	54.5222	0.720353	0.397657	1.81149	0.0700644	0.129365
mmu-miR-329-5p	18.7434	0.931809	0.516103	1.80547	0.0710009	0.130716
mmu-miR-423-3p	230.927	0.586557	0.325219	1.80358	0.0712977	0.130884
mmu-miR-1258-3p	7.26156	1.0162	0.564911	1.79888	0.0720382	0.131863
mmu-miR-210-3p	2245.32	0.417408	0.235395	1.77322	0.0761917	0.139066
mmu-miR-690	51.3929	0.560996	0.318511	1.76131	0.0781862	0.142299
mmu-miR-877-5p	73.2828	-0.477473	0.272545	-1.7519	0.0797905	0.144805
mmu-miR-32-3p	122.968	-0.306768	0.176528	-1.73778	0.0822491	0.148485
mmu-miR-107-5p	5.18713	-1.63248	0.939511	-1.73758	0.0822845	0.148485
mmu-miR-185-3p	2.93646	-1.9725	1.14134	-1.72823	0.0839463	0.151056
mmu-miR-142a-3p	6219.52	0.382768	0.221711	1.72643	0.0842696	0.15121
mmu-miR-192-3p	5.00473	-1.63178	0.946639	-1.72376	0.0847508	0.151647
mmu-miR-3086-5p	4.15679	-1.65262	0.962176	-1.71759	0.0858721	0.153223
mmu-miR-3066-5p	9.63888	0.980258	0.571741	1.71451	0.0864344	0.153795
mmu-miR-6951-5p	4.4908	1.34633	0.7882	1.7081	0.087617	0.155059
mmu-miR-423-5p	1530.31	0.36718	0.214973	1.70803	0.0876313	0.155059
mmu-miR-466a-5p	3.75436	1.51679	0.895049	1.69465	0.0901421	0.158611
mmu-miR-3070-3p	1.83327	2.5561	1.5088	1.69413	0.0902408	0.158611
mmu-miR-671-3p	89.3011	0.470359	0.27796	1.69218	0.0906109	0.158611
mmu-miR-3082-5p	10.0103	-1.07552	0.635627	-1.69206	0.0906346	0.158611
mmu-miR-208b-3p	3.44145	1.37365	0.818942	1.67734	0.0934755	0.162673
mmu-miR-6940-3p	5.83105	-1.31444	0.783662	-1.67731	0.093482	0.162673
mmu-miR-92a-3p	13182.8	-0.252268	0.15051	-1.67608	0.0937222	0.162673
mmu-miR-99b-5p	16954.6	-0.234816	0.14089	-1.66666	0.0955821	0.165268
mmu-miR-7007-5p	10.1192	-0.968138	0.581154	-1.66589	0.095736	0.165268
mmu-miR-511-5p	23.6015	0.674477	0.410473	1.64317	0.100348	0.172761
mmu-miR-3475-3p	13.9315	-0.830812	0.509051	-1.63208	0.102663	0.17627
mmu-miR-26a-5p	189147	-1.21078	0.744182	-1.62699	0.10374	0.17764
mmu-miR-5106	3.23246	1.7015	1.04873	1.62243	0.104711	0.178823
mmu-miR-294-3p	24.8351	0.591975	0.365361	1.62025	0.105179	0.179142
mmu-miR-5101	12.4243	-0.743612	0.461312	-1.61195	0.106973	0.181712
mmu-miR-467a-5p	14.9599	-3.2383	2.01538	-1.60679	0.108099	0.183137
mmu-miR-219a-1-3p	11.3001	0.72758	0.454388	1.60123	0.109326	0.184724
mmu-miR-134-3p	17.2069	0.766549	0.479376	1.59906	0.109808	0.185047
mmu-miR-188-5p	175.643	0.343934	0.215405	1.59669	0.110335	0.185445
mmu-miR-741-3p	5.00625	-1.4459	0.911595	-1.58612	0.112713	0.188943
mmu-miR-677-5p	12.7848	0.682527	0.431716	1.58096	0.113886	0.190408
mmu-miR-196a-5p	546.135	-1.8885	1.20112	-1.57228	0.115886	0.193244
mmu-miR-92a-1-5p	28.5853	0.654841	0.420365	1.55779	0.119283	0.198389
mmu-miR-1955-5p	12.5872	0.694327	0.450007	1.54292	0.122849	0.203708
mmu-miR-466i-3p	3.77948	1.49759	0.971319	1.54181	0.12312	0.203708
mmu-miR-33-5p	65.6438	-0.573473	0.373989	-1.5334	0.125178	0.206577
mmu-miR-6238	106.274	0.622299	0.408242	1.52434	0.127424	0.209327
mmu-let-7j	889.01	-0.263139	0.172841	-1.52244	0.127899	0.209327
mmu-miR-8112	48.8488	0.558382	0.366907	1.52186	0.128043	0.209327
mmu-miR-190a-5p	151.842	-0.508553	0.334266	-1.5214	0.12816	0.209327
mmu-miR-3094-5p	4.70297	-1.20917	0.796367	-1.51836	0.128924	0.210038
mmu-miR-701-3p	5.77335	1.00728	0.66461	1.51559	0.129623	0.210637
mmu-let-7g-3p	4.75706	-1.316	0.869187	-1.51406	0.130011	0.210731
mmu-miR-491-5p	35.3055	-0.536612	0.35553	-1.50933	0.131214	0.21214
mmu-miR-129-2-3p	26.3959	0.570819	0.378575	1.50781	0.131604	0.212232
mmu-miR-466c-5p	18.1442	0.927404	0.617985	1.50069	0.133435	0.214339
mmu-miR-378b	68.08	-0.502315	0.33485	-1.50012	0.133583	0.214339
mmu-miR-539-5p	206.522	0.4366	0.291732	1.49658	0.134503	0.215272
mmu-let-7a-5p	76330	-1.2659	0.846898	-1.49475	0.134979	0.215493
mmu-miR-126a-3p	88226.8	0.225434	0.151111	1.49184	0.135742	0.216169
mmu-miR-3474	7.05896	0.85411	0.575965	1.48292	0.138096	0.219369
mmu-miR-672-5p	177.276	-0.527999	0.356722	-1.48014	0.138835	0.219995
mmu-miR-485-5p	19.4318	0.605244	0.409922	1.47649	0.139813	0.220995
mmu-miR-466b-3p	5.75848	1.74844	1.18655	1.47355	0.140602	0.221691
mmu-miR-497a-3p	2.92129	-2.04056	1.38616	-1.47209	0.140996	0.221765
mmu-miR-466d-3p	43.6462	0.451861	0.30825	1.46589	0.142677	0.223856
mmu-miR-5104	40.8872	0.417648	0.285661	1.46204	0.14373	0.224896
mmu-miR-5624-3p	6.2313	-1.00165	0.686058	-1.46001	0.144288	0.224896
mmu-miR-203b-3p	20.9092	-0.822891	0.563778	-1.4596	0.1444	0.224896
mmu-miR-1934-5p	12.511	0.692452	0.474846	1.45826	0.144768	0.22492
mmu-miR-199b-5p	234.676	-0.346875	0.238534	-1.45419	0.145893	0.226116
mmu-miR-872-3p	84.5338	-0.391534	0.273773	-1.43014	0.152677	0.236056
mmu-miR-381-5p	32.0002	-0.581161	0.407688	-1.4255	0.154012	0.237543
mmu-miR-186-5p	1196.92	-0.248511	0.174549	-1.42373	0.154524	0.237758
mmu-miR-1306-5p	95.9002	0.342634	0.241005	1.42169	0.155117	0.238095
mmu-miR-5107-5p	6.79648	-0.864578	0.611244	-1.41446	0.157228	0.240755
mmu-miR-199a-5p	6917.14	0.701292	0.49948	1.40404	0.160306	0.244879
mmu-miR-191-5p	104310	-0.34565	0.247993	-1.39379	0.163381	0.24898
mmu-miR-582-3p	14.7765	0.629096	0.451998	1.39181	0.163979	0.249296
mmu-miR-346-5p	5.06204	-1.10803	0.796876	-1.39047	0.164387	0.24932
mmu-miR-34a-5p	2049.3	-0.297455	0.21432	-1.3879	0.165167	0.249909
mmu-miR-206-5p	4.31938	1.46513	1.06654	1.37372	0.169527	0.255898
mmu-miR-666-5p	29.7325	0.49181	0.358773	1.37081	0.170434	0.256658
mmu-miR-412-3p	3.66505	1.5518	1.1331	1.36952	0.170838	0.25666
mmu-miR-136-5p	114.537	-0.429254	0.314303	-1.36574	0.172022	0.25783
mmu-miR-25-3p	22103.4	0.207947	0.152862	1.36036	0.173717	0.25976
mmu-miR-374b-5p	9141.09	-0.229266	0.169636	-1.35151	0.176531	0.26335
mmu-miR-1839-3p	55.3612	-0.509347	0.377808	-1.34816	0.177606	0.264334
mmu-miR-466h-5p	27.0506	0.533474	0.396765	1.34456	0.178768	0.265444
mmu-miR-16-2-3p	37.1987	-0.671037	0.500269	-1.34135	0.179806	0.266363
mmu-miR-141-5p	654.448	-0.38542	0.291257	-1.3233	0.185736	0.27451
mmu-miR-466n-3p	5.8276	1.06414	0.810522	1.31291	0.189214	0.2788
mmu-miR-338-3p	5363.16	-0.417904	0.31852	-1.31202	0.189514	0.2788
mmu-miR-133a-5p	253.39	-0.818145	0.624445	-1.31019	0.19013	0.279062
mmu-miR-8114	46.3685	0.426985	0.328227	1.30088	0.193299	0.28306
mmu-miR-675-5p	42.3396	0.576624	0.446178	1.29236	0.196231	0.286695
mmu-miR-3060-3p	18.8719	0.593996	0.461378	1.28744	0.197941	0.288532
mmu-miR-96-3p	11.5815	-0.635566	0.499329	-1.27284	0.203074	0.295339
mmu-miR-7007-3p	23.3405	-0.516711	0.406776	-1.27026	0.203992	0.295998
mmu-miR-148b-5p	27.7085	0.498435	0.393447	1.26684	0.205212	0.297092
mmu-miR-1981-5p	189.472	-0.34386	0.274242	-1.25386	0.209894	0.303181
mmu-miR-1306-3p	50.8682	0.35365	0.282415	1.25223	0.210484	0.303345
mmu-miR-350-5p	129.886	0.260149	0.208572	1.24729	0.212293	0.305261
mmu-miR-216b-5p	7.68889	0.735582	0.590408	1.24589	0.212806	0.305309
mmu-miR-3098-5p	4.16781	-1.07943	0.869035	-1.2421	0.214198	0.305996
mmu-miR-434-3p	839.627	0.388454	0.312771	1.24198	0.214245	0.305996
mmu-miR-339-3p	122.277	-0.415079	0.334999	-1.23905	0.215328	0.306855
mmu-miR-138-5p	1681.07	-0.396038	0.322223	-1.22908	0.219042	0.31145
mmu-miR-3963	1062.12	0.334838	0.272719	1.22778	0.219531	0.311451
mmu-miR-181a-1-3p	302.68	-0.202251	0.164986	-1.22587	0.220248	0.311773
mmu-miR-99b-3p	302.865	0.248201	0.204053	1.21636	0.223849	0.316167
mmu-miR-302b-3p	4.96745	-1.07078	0.884182	-1.21104	0.22588	0.318331
mmu-miR-148a-5p	10.1079	-0.693494	0.582844	-1.18984	0.234107	0.329197
mmu-miR-6390	16.1656	0.581476	0.490573	1.1853	0.235899	0.330986
mmu-miR-181a-5p	15453.3	-0.387849	0.328935	-1.17911	0.238355	0.333698
mmu-miR-363-5p	4.54999	-1.04874	0.906254	-1.15722	0.247182	0.345296
mmu-miR-190b-5p	34.4601	0.43177	0.37711	1.14494	0.252233	0.35158
mmu-miR-149-3p	6.31267	0.945166	0.827336	1.14242	0.253279	0.352268
mmu-miR-496a-5p	11.5718	0.560414	0.491987	1.13908	0.254668	0.353429
mmu-miR-3473g	2.34506	1.51738	1.35571	1.11925	0.263035	0.364246
mmu-miR-384-3p	11.1276	-0.724378	0.678546	-1.06754	0.285726	0.39481
mmu-miR-8117	11.9197	-0.77187	0.725717	-1.0636	0.287512	0.396418
mmu-miR-186-3p	48.7811	-0.329426	0.315974	-1.04257	0.297147	0.408818
mmu-miR-365-2-5p	18.7912	-0.544172	0.525718	-1.0351	0.300621	0.412706
mmu-miR-5123	5.15629	0.784296	0.759008	1.03332	0.301455	0.412962
mmu-miR-3473a	34.0142	0.340219	0.33053	1.02931	0.303332	0.414306
mmu-miR-5114	5.24907	0.767259	0.746033	1.02845	0.303737	0.414306
mmu-miR-221-3p	13149.3	0.152895	0.149701	1.02134	0.307095	0.41799
mmu-miR-184-3p	8.77902	-0.685828	0.685065	-1.00111	0.316771	0.430242
mmu-miR-151-3p	1994.28	-0.207158	0.207848	-0.996683	0.318919	0.432236
mmu-miR-93-5p	7318.95	-0.172271	0.174027	-0.98991	0.322218	0.435781
mmu-miR-1187	11.9159	-0.447661	0.456298	-0.98107	0.326558	0.440715
mmu-miR-874-5p	9.98747	-0.447446	0.46206	-0.968372	0.332859	0.448269
mmu-miR-136-3p	69.7806	0.338077	0.353458	0.956484	0.338828	0.454894
mmu-miR-138-1-3p	21.0555	-0.32218	0.337103	-0.955734	0.339207	0.454894
mmu-miR-181b-2-3p	6.87058	-0.61569	0.645261	-0.954172	0.339997	0.454966
mmu-miR-668-3p	33.3425	0.377257	0.395944	0.952804	0.340689	0.454966
mmu-miR-128-3p	1478.72	0.209203	0.22057	0.948466	0.342892	0.45695
mmu-miR-1968-5p	22.7396	-0.370891	0.393017	-0.943704	0.345321	0.459227
mmu-miR-669d-5p	28.011	0.539939	0.574589	0.939697	0.347373	0.460993
mmu-miR-1198-5p	1128.53	0.166621	0.178155	0.935254	0.349657	0.46306
mmu-miR-9-3p	38.9481	0.639099	0.687263	0.929919	0.352413	0.465741
mmu-miR-669c-5p	329.403	0.155201	0.169854	0.913737	0.360855	0.475911
mmu-miR-6538	18.7184	-0.48969	0.5416	-0.904153	0.365914	0.481585
mmu-miR-7044-5p	8.05385	-0.653281	0.725336	-0.900659	0.36777	0.483029
mmu-miR-1843b-3p	52.4791	-0.230069	0.258401	-0.890357	0.373274	0.48925
mmu-miR-3109-5p	5.42923	0.615907	0.695283	0.885836	0.375706	0.491426
mmu-miR-337-3p	40.5828	0.440579	0.505684	0.871253	0.383616	0.500019
mmu-miR-222-3p	2107.88	-0.123837	0.142205	-0.870833	0.383845	0.500019
mmu-miR-5121	52.4321	0.305508	0.355577	0.859189	0.390237	0.507307
mmu-miR-106b-5p	6786	-0.12993	0.152023	-0.854672	0.392733	0.509513
mmu-miR-5129-5p	22.6691	-0.355222	0.420746	-0.844268	0.39852	0.51597
mmu-miR-674-3p	502.503	0.167635	0.204465	0.819871	0.41229	0.532715
mmu-miR-27b-5p	768.811	-0.184521	0.227994	-0.809323	0.418329	0.539425
mmu-miR-146b-5p	40241.2	0.117211	0.145339	0.806465	0.419975	0.539773
mmu-miR-103-3p	24197.2	-0.778744	0.96629	-0.805911	0.420294	0.539773
mmu-miR-339-5p	172.624	-0.204531	0.25517	-0.801547	0.422815	0.541396
mmu-miR-26a-1-3p	22.6185	-0.40764	0.509052	-0.800782	0.423258	0.541396
mmu-miR-3076-5p	9.70431	-0.389152	0.487935	-0.79755	0.425132	0.542703
mmu-miR-1964-5p	4.68071	0.745049	0.938061	0.794244	0.427053	0.544066
mmu-miR-1948-5p	9.59995	0.514119	0.651331	0.789336	0.429916	0.546619
mmu-miR-3968	830.356	0.16531	0.211003	0.783448	0.433364	0.549906
mmu-miR-148a-3p	24186.8	-0.144203	0.185709	-0.776499	0.437454	0.553173
mmu-miR-3960	8.19386	-0.418273	0.538925	-0.776125	0.437675	0.553173
mmu-miR-19a-3p	33.7735	0.253235	0.331049	0.764948	0.444303	0.559254
mmu-miR-376b-5p	546.642	-0.193501	0.253608	-0.762992	0.445468	0.559254
mmu-miR-700-5p	49.2192	-0.24677	0.323531	-0.762742	0.445617	0.559254
mmu-miR-1191a	26.8457	0.343302	0.450467	0.762103	0.445998	0.559254
mmu-miR-133b-3p	364.774	0.251727	0.332256	0.757631	0.448672	0.561501
mmu-miR-505-3p	11.8604	-0.371141	0.493386	-0.752232	0.451912	0.562179
mmu-miR-3470b	15.9239	-0.386674	0.514554	-0.751474	0.452367	0.562179
mmu-miR-34a-3p	4.3573	-0.623253	0.829508	-0.751352	0.452441	0.562179
mmu-miR-221-5p	470.71	-0.15115	0.201305	-0.750849	0.452743	0.562179
mmu-miR-29b-1-5p	149.814	-0.260717	0.349996	-0.744916	0.456323	0.56552
mmu-miR-297b-3p	15.442	0.318533	0.431832	0.737633	0.460737	0.56947
mmu-miR-505-5p	57.398	-0.184907	0.25099	-0.736712	0.461297	0.56947
mmu-miR-3473d	16.4961	0.314132	0.427409	0.734968	0.462359	0.569676
mmu-miR-598-3p	32.3621	-0.214356	0.295431	-0.725571	0.468102	0.575639
mmu-miR-93-3p	451.144	-0.132015	0.186612	-0.707432	0.479298	0.588271
mmu-miR-3572-3p	8.90094	-0.360277	0.510588	-0.705611	0.48043	0.588527
mmu-miR-20b-5p	95.8422	0.271548	0.386552	0.702489	0.482374	0.589774
mmu-miR-374b-3p	1.71806	1.2269	1.76095	0.696725	0.485975	0.593038
mmu-miR-125a-3p	367.458	-0.138862	0.207956	-0.667747	0.504295	0.614218
mmu-miR-148b-3p	2505.54	0.112481	0.170727	0.658835	0.510002	0.619983
mmu-miR-16-5p	209977	-0.584501	0.889414	-0.657176	0.511068	0.620096
mmu-miR-185-5p	2398.59	0.0997712	0.153169	0.651381	0.5148	0.623422
mmu-miR-106a-5p	57.4583	0.259519	0.39933	0.649885	0.515767	0.623422
mmu-miR-1195	54.1921	-0.295741	0.463628	-0.637883	0.52355	0.631631
mmu-miR-7a-5p	232.444	0.652025	1.03886	0.627633	0.530245	0.638061
mmu-miR-98-3p	31.157	-0.282774	0.451241	-0.626659	0.530883	0.638061
mmu-miR-3081-3p	3.89296	0.732494	1.17745	0.622104	0.533874	0.640081
mmu-miR-669p-5p	67.2504	0.254052	0.409075	0.62104	0.534573	0.640081
mmu-miR-218-5p	1318.48	-0.169711	0.274177	-0.618985	0.535926	0.640497
mmu-miR-6239	9.75264	0.45389	0.735784	0.616879	0.537314	0.640954
mmu-miR-1895	16.2838	-0.323046	0.529705	-0.60986	0.541955	0.64528
mmu-miR-6994-5p	4.82233	0.466878	0.784766	0.594926	0.551893	0.655888
mmu-miR-3057-5p	12.5517	0.273807	0.468103	0.584929	0.558596	0.662617
mmu-let-7e-3p	76.7383	-0.140594	0.242274	-0.580309	0.561706	0.665068
mmu-miR-9-5p	92.5508	0.534989	0.932481	0.573726	0.566153	0.66909
mmu-let-7f-5p	94541.3	-0.533166	0.932337	-0.571859	0.567417	0.669342
mmu-miR-425-3p	341.36	-0.112437	0.197192	-0.570191	0.568548	0.669436
mmu-miR-151-5p	6735.4	-0.091794	0.161613	-0.567987	0.570044	0.669959
mmu-miR-582-5p	80.8729	0.218107	0.38846	0.561465	0.574481	0.67393
mmu-miR-1a-3p	44889.3	-0.49104	0.900868	-0.545074	0.585702	0.685832
mmu-miR-874-3p	54.1636	-0.181672	0.342093	-0.53106	0.595377	0.695881
mmu-miR-410-5p	5.91183	0.470411	0.892542	0.527046	0.598161	0.697855
mmu-miR-706	3.58527	0.4691	0.913592	0.513468	0.607624	0.707599
mmu-miR-20a-5p	10660.6	0.126783	0.24913	0.508902	0.610821	0.710024
mmu-miR-210-5p	30.0028	0.165756	0.333829	0.496531	0.61952	0.718824
mmu-miR-3061-5p	13.8812	0.238079	0.485558	0.490321	0.623907	0.722597
mmu-miR-331-5p	9.11572	-0.275995	0.565892	-0.487717	0.625751	0.723418
mmu-miR-361-3p	75.729	-0.187265	0.391584	-0.478224	0.632491	0.729078
mmu-miR-200c-5p	56.4268	-0.171822	0.359761	-0.477599	0.632936	0.729078
mmu-miR-130a-5p	10.4691	-0.298851	0.648399	-0.460906	0.644866	0.741479
mmu-miR-1955-3p	6.56781	0.357892	0.802162	0.44616	0.655482	0.752328
mmu-miR-152-3p	56236.8	-0.0602409	0.136706	-0.44066	0.659459	0.753793
mmu-miR-138-2-3p	18.7699	-0.224647	0.510903	-0.439705	0.660151	0.753793
mmu-miR-3074-1-3p	39.4615	-0.148961	0.338942	-0.439488	0.660308	0.753793
mmu-miR-3572-5p	5.18672	-0.382197	0.873558	-0.437517	0.661737	0.753973
mmu-miR-28a-3p	1068.74	0.0958902	0.220575	0.434729	0.663759	0.753973
mmu-miR-466i-5p	121.174	0.146009	0.336136	0.434374	0.664017	0.753973
mmu-miR-5620-5p	5.8158	0.300659	0.728641	0.41263	0.679878	0.770609
mmu-miR-450a-5p	251.952	0.199053	0.487508	0.408307	0.683048	0.772827
mmu-miR-5132-5p	6.3898	-0.306318	0.777911	-0.39377	0.693751	0.783545
mmu-miR-744-3p	20.6289	-0.183512	0.471626	-0.389104	0.697199	0.785547
mmu-miR-124-3p	27.0504	0.27259	0.702488	0.388036	0.69799	0.785547
mmu-miR-3470a	7.91865	0.272238	0.729441	0.373215	0.708989	0.796518
mmu-miR-17-3p	1404.37	-0.0760063	0.204957	-0.370841	0.710756	0.797098
mmu-miR-15a-5p	16474.4	-0.0738639	0.200586	-0.368241	0.712694	0.797866
mmu-miR-218-1-3p	34.3399	-0.138578	0.378556	-0.366071	0.714312	0.798275
mmu-miR-6950-5p	1.90516	-0.557934	1.54565	-0.360971	0.718121	0.801126
mmu-miR-130a-3p	39922.1	-0.0812485	0.228463	-0.35563	0.722117	0.804176
mmu-let-7e-5p	23690.8	-0.0568102	0.163418	-0.347638	0.728112	0.809437
mmu-miR-592-5p	14.1538	-0.135969	0.400677	-0.339347	0.734348	0.814947
mmu-miR-3061-3p	6.05882	0.233367	0.698289	0.334198	0.73823	0.817831
mmu-miR-126b-3p	3.13051	-0.438866	1.37419	-0.319362	0.749452	0.828821
mmu-miR-500-5p	47.7128	0.119044	0.377003	0.315763	0.752182	0.830399
mmu-miR-504-5p	4.67594	0.233886	0.757221	0.308874	0.757417	0.832364
mmu-miR-325-3p	16.0252	-0.190678	0.618505	-0.308288	0.757863	0.832364
mmu-miR-6516-3p	8.38634	-0.173306	0.562202	-0.308262	0.757883	0.832364
mmu-miR-361-5p	6553.71	-0.0548332	0.1804	-0.303954	0.761163	0.834528
mmu-miR-541-3p	7.62288	0.160559	0.552288	0.290717	0.771268	0.842754
mmu-miR-7680-3p	4.07684	0.273517	0.941021	0.29066	0.771312	0.842754
mmu-miR-700-3p	499.288	0.05878	0.206249	0.284995	0.775648	0.846041
mmu-miR-23b-5p	40.3259	0.0835535	0.301768	0.27688	0.781872	0.851372
mmu-miR-26a-2-3p	38.9996	-0.083835	0.31686	-0.26458	0.791333	0.858605
mmu-miR-671-5p	892.076	0.0734289	0.278451	0.263705	0.792007	0.858605
mmu-miR-350-3p	455.062	-0.0554932	0.211009	-0.262989	0.792559	0.858605
mmu-miR-5113	43.1873	0.0790394	0.30482	0.259298	0.795405	0.860226
mmu-miR-149-5p	7313.84	0.0546523	0.2204	0.247968	0.804159	0.868219
mmu-miR-466h-3p	6.9015	-0.157112	0.64283	-0.244406	0.806916	0.868383
mmu-miR-135a-5p	8.05644	0.244835	1.01252	0.241808	0.808929	0.868383
mmu-miR-338-5p	768.179	-0.0815831	0.338755	-0.240832	0.809685	0.868383
mmu-miR-3084-3p	10.6212	0.194397	0.807531	0.24073	0.809764	0.868383
mmu-miR-673-3p	53.4077	0.0647902	0.277725	0.233289	0.815537	0.873104
mmu-miR-7043-3p	18.0338	-0.105888	0.45801	-0.231191	0.817167	0.873381
mmu-miR-191-3p	209.582	0.0394023	0.17352	0.227076	0.820364	0.87533
mmu-miR-146b-3p	45.3633	0.068891	0.316066	0.217964	0.827457	0.881422
mmu-miR-532-3p	601.987	0.0503979	0.238133	0.211637	0.83239	0.885196
mmu-let-7c-1-3p	51.1082	0.0958218	0.467635	0.204907	0.837644	0.889299
mmu-miR-181d-3p	7.23296	0.150192	0.78031	0.192477	0.847369	0.898126
mmu-miR-744-5p	1657.59	-0.0586754	0.309984	-0.189285	0.849869	0.89928
mmu-miR-27a-5p	358.082	-0.0529312	0.283136	-0.186947	0.851703	0.899726
mmu-miR-466a-3p	8.5885	-0.0937051	0.529121	-0.177096	0.859433	0.906124
mmu-miR-100-3p	18.0723	0.0827984	0.471505	0.175604	0.860605	0.906124
mmu-miR-664-5p	162.894	-0.0523579	0.303794	-0.172347	0.863165	0.90732
mmu-miR-486b-5p	32.5743	0.0463112	0.292393	0.158387	0.874152	0.916339
mmu-miR-17-5p	10266.3	0.0389564	0.246888	0.15779	0.874622	0.916339
mmu-miR-467b-5p	8.89274	0.0839917	0.581905	0.144339	0.885233	0.925187
mmu-miR-362-3p	64.022	-0.0488045	0.340332	-0.143402	0.885972	0.925187
mmu-miR-6937-5p	87.0733	-0.055902	0.399648	-0.139878	0.888756	0.926576
mmu-miR-6996-5p	6.38338	-0.102147	0.781456	-0.130714	0.896002	0.932603
mmu-miR-450a-2-3p	8.90219	-0.0728845	0.567683	-0.128389	0.897841	0.932993
mmu-miR-701-5p	8.68534	-0.0721062	0.570434	-0.126406	0.899411	0.933102
mmu-miR-342-5p	212.392	-0.0387064	0.319675	-0.121081	0.903627	0.935952
mmu-miR-1943-5p	16.8866	-0.0415589	0.356585	-0.116547	0.907219	0.938147
mmu-miR-877-3p	17.6649	-0.0527001	0.468395	-0.112512	0.910417	0.938419
mmu-miR-6516-5p	44.7765	-0.0382655	0.340681	-0.11232	0.910569	0.938419
mmu-miR-6412	207.62	0.0389906	0.352408	0.110641	0.911901	0.938419
mmu-miR-3109-3p	15.7816	0.0543353	0.504976	0.1076	0.914313	0.939383
mmu-miR-1947-5p	6.48802	-0.107835	1.02222	-0.105491	0.915986	0.939587
mmu-miR-194-5p	1410.8	0.0310113	0.33102	0.093684	0.92536	0.947676
mmu-let-7i-5p	74771.7	-0.0127494	0.147205	-0.08661	0.930982	0.951902
mmu-miR-5619-3p	5.10418	0.0580474	0.837437	0.0693155	0.944738	0.964301
mmu-miR-98-5p	6349.55	-0.0112442	0.166431	-0.067561	0.946135	0.964301
mmu-miR-8098	7.24996	0.040915	0.713848	0.0573161	0.954293	0.971062
mmu-miR-345-3p	84.9865	-0.0151355	0.28457	-0.0531872	0.957583	0.972016
mmu-miR-301a-3p	714.615	0.0129817	0.253035	0.0513041	0.959083	0.972016
mmu-miR-363-3p	31.4129	0.0163721	0.324881	0.0503942	0.959808	0.972016
mmu-miR-22-5p	5559.44	0.00847924	0.227657	0.0372457	0.970289	0.980119
mmu-miR-574-5p	1936.67	0.0116337	0.318773	0.0364952	0.970887	0.980119
mmu-miR-6236	22.455	-0.0151837	0.478247	-0.0317486	0.974673	0.982384
mmu-miR-1964-3p	4.16304	-0.0248075	1.01358	-0.0244752	0.980474	0.986669
mmu-miR-449a-5p	91.1323	0.00466378	0.256318	0.0181953	0.985483	0.990146
mmu-miR-152-5p	8.2208	-0.0113941	0.784277	-0.0145282	0.988409	0.991522
mmu-miR-3064-5p	4.31161	0.00691033	0.801168	0.00862533	0.993118	0.99468
mmu-miR-194-2-3p	7.26223	-0.00208871	0.611431	-0.00341611	0.997274	0.997274
mmu-miR-669a-5p	82.1772	0.538917	2.10145	0.25645

## Sheet: MSCs vs. wounded
miRNA	baseMean	log2FoldChange	lfcSE	stat	pvalue	padj
mmu-miR-124-3p	19.1665	-2.50731	0.599088	-4.18522	2.84892e-05	0.0191162
mmu-miR-467a-5p	49.5417	4.80923	1.35958	3.53729	0.000404251	0.135626
mmu-miR-196a-5p	589.197	1.71003	0.61832	2.76561	0.00568167	0.739922
mmu-miR-12191-3p	13.5943	1.3832	0.523172	2.64388	0.00819625	0.739922
mmu-miR-675-3p	7.15912	1.83259	0.69724	2.62835	0.00857995	0.739922
mmu-miR-466h-3p	15.69	1.56331	0.597728	2.61541	0.00891193	0.739922
mmu-miR-673-3p	49.1316	-0.788865	0.302567	-2.60724	0.00912749	0.739922
mmu-miR-770-5p	11.5315	1.39491	0.536535	2.59986	0.00932626	0.739922
mmu-miR-5124a	4.68205	-3.04718	1.18179	-2.57845	0.00992444	0.739922
mmu-miR-592-5p	26.1683	1.13801	0.451068	2.52293	0.0116383	0.78093
mmu-miR-5122	3.35658	3.40176	1.37359	2.47656	0.0132656	0.8092
mmu-miR-466m-3p	4.42273	2.68424	1.10841	2.42171	0.0154477	0.854156
mmu-let-7f-2-3p	5.68636	2.38717	0.996068	2.39659	0.0165485	0.854156
mmu-miR-5620-5p	4.25979	-2.22164	0.951778	-2.3342	0.0195852	0.938692
mmu-miR-185-3p	4.47583	2.40705	1.04587	2.30148	0.0213645	0.955705
mmu-miR-466f-5p	6.90763	1.93166	0.853923	2.26211	0.0236909	0.977152
mmu-miR-466c-5p	44.2718	0.990952	0.453969	2.18286	0.0290458	0.977152
mmu-miR-6391	3.93762	2.22206	1.02354	2.17096	0.0299343	0.977152
mmu-miR-133a-5p	147.101	-1.08999	0.523316	-2.08285	0.0372648	0.977152
mmu-miR-103-2-5p	5.96095	1.76205	0.847969	2.07797	0.0377125	0.977152
mmu-miR-466a-3p	15.3781	1.03576	0.516622	2.00488	0.0449763	0.977152
mmu-miR-467d-3p	119.15	0.829175	0.414724	1.99934	0.0455711	0.977152
mmu-miR-34b-5p	23.2182	1.05271	0.529482	1.98819	0.0467905	0.977152
mmu-miR-3473e	1.89948	3.30998	1.67491	1.97622	0.0481299	0.977152
mmu-miR-148a-5p	14.7818	1.15984	0.590117	1.96544	0.0493628	0.977152
mmu-miR-467e-3p	3.39706	2.37152	1.211	1.95832	0.0501926	0.977152
mmu-miR-5101	7.13255	-1.25752	0.650632	-1.93277	0.0532642	0.977152
mmu-miR-34b-3p	249.856	0.607788	0.317998	1.9113	0.0559664	0.977152
mmu-miR-378b	47.7478	-0.952412	0.511039	-1.86368	0.0623669	0.977152
mmu-miR-7a-1-3p	157.068	0.54402	0.29191	1.86366	0.0623699	0.977152
mmu-miR-541-3p	15.0014	1.0109	0.54606	1.85126	0.0641314	0.977152
mmu-miR-504-5p	3.40175	-2.07708	1.12925	-1.83935	0.0658644	0.977152
mmu-miR-206-3p	15186.9	-0.680214	0.370364	-1.83661	0.066268	0.977152
mmu-miR-181c-3p	329.973	-0.536687	0.292642	-1.83393	0.0666637	0.977152
mmu-miR-3097-5p	28.3687	-0.884457	0.486126	-1.8194	0.0688507	0.977152
mmu-miR-582-5p	135.165	0.656455	0.368042	1.78364	0.0744821	0.977152
mmu-miR-1668	3.23625	1.893	1.06528	1.77699	0.0755694	0.977152
mmu-miR-362-3p	100.926	0.74475	0.423245	1.75962	0.0784721	0.977152
mmu-miR-5106	3.55457	-2.17242	1.24133	-1.75007	0.0801065	0.977152
mmu-miR-338-5p	673.16	-0.78915	0.451693	-1.7471	0.0806208	0.977152
mmu-miR-7669-5p	4.43671	1.7901	1.02588	1.74494	0.0809951	0.977152
mmu-miR-6239	19.4126	0.845223	0.48527	1.74176	0.081551	0.977152
mmu-miR-363-3p	48.4717	0.634992	0.366634	1.73195	0.0832819	0.977152
mmu-miR-16-2-3p	47.5025	0.874788	0.508626	1.7199	0.0854497	0.977152
mmu-miR-181d-5p	1067.64	-0.558189	0.324939	-1.71783	0.0858284	0.977152
mmu-miR-6516-5p	41.1638	-0.671708	0.393658	-1.70632	0.0879476	0.977152
mmu-miR-141-3p	14662.3	-0.532133	0.31214	-1.70479	0.0882332	0.977152
mmu-miR-6412	301.489	0.495797	0.290881	1.70446	0.0882946	0.977152
mmu-miR-8117	6.65771	-1.40183	0.823024	-1.70327	0.088518	0.977152
mmu-miR-1968-5p	17.6636	-0.784057	0.460757	-1.70167	0.088817	0.977152
mmu-miR-5123	12.0954	0.975932	0.579531	1.684	0.0921809	0.977152
mmu-miR-21a-5p	231832	0.527608	0.313623	1.6823	0.0925104	0.977152
mmu-miR-375-3p	437.227	-0.736381	0.445731	-1.65208	0.0985192	0.977152
mmu-miR-466b-3p	35.6674	2.35026	1.42784	1.64603	0.0997576	0.977152
mmu-miR-376c-5p	4.47008	1.62255	0.986856	1.64416	0.100143	0.977152
mmu-miR-10a-5p	48567.1	-0.462479	0.282279	-1.63837	0.101344	0.977152
mmu-miR-125b-2-3p	616.735	-0.312931	0.191474	-1.63433	0.10219	0.977152
mmu-miR-325-3p	12.107	-1.20618	0.742628	-1.6242	0.104333	0.977152
mmu-miR-345-5p	160.912	0.480058	0.297685	1.61264	0.106822	0.977152
mmu-miR-141-5p	550.151	-0.517586	0.322396	-1.60544	0.108398	0.977152
mmu-miR-666-3p	8.0565	-1.04776	0.660481	-1.58637	0.112656	0.977152
mmu-miR-669n	3.80352	-1.8415	1.16219	-1.58451	0.113078	0.977152
mmu-miR-16-5p	298293	0.987109	0.625828	1.57729	0.11473	0.977152
mmu-miR-1930-5p	13.7568	-0.750431	0.478749	-1.56749	0.117001	0.977152
mmu-miR-125b-1-3p	237.603	-0.373682	0.23907	-1.56306	0.118038	0.977152
mmu-miR-292a-3p	2.64599	2.37695	1.53324	1.55027	0.121076	0.977152
mmu-miR-384-3p	6.75216	-1.15045	0.743627	-1.54708	0.121845	0.977152
mmu-miR-146b-3p	65.9789	0.459029	0.298247	1.53909	0.123782	0.977152
mmu-miR-346-5p	6.49378	1.2649	0.824267	1.53457	0.124889	0.977152
mmu-miR-212-5p	34.6631	0.581544	0.379022	1.53433	0.124949	0.977152
mmu-miR-218-5p	1830.91	0.562858	0.370742	1.51819	0.128965	0.977152
mmu-miR-338-3p	4258.29	-0.647328	0.427888	-1.51285	0.130319	0.977152
mmu-miR-190a-5p	177.888	0.510177	0.337487	1.51169	0.130612	0.977152
mmu-miR-181a-2-3p	236.372	-0.615058	0.411367	-1.49516	0.134873	0.977152
mmu-miR-128-3p	1581.95	-0.472637	0.316529	-1.49319	0.135388	0.977152
mmu-miR-669l-5p	137.592	0.316877	0.213066	1.48722	0.136957	0.977152
mmu-miR-669d-5p	56.5113	0.803426	0.540669	1.48599	0.137283	0.977152
mmu-miR-1934-5p	14.4325	-0.732509	0.49458	-1.48107	0.138588	0.977152
mmu-miR-382-3p	120.436	0.608382	0.412172	1.47604	0.139934	0.977152
mmu-miR-34c-5p	1254.21	0.47219	0.321604	1.46824	0.14204	0.977152
mmu-miR-10b-5p	86748.3	-0.446136	0.305568	-1.46002	0.144284	0.977152
mmu-miR-7007-3p	17.3328	-0.747068	0.516037	-1.4477	0.1477	0.977152
mmu-miR-181c-5p	472.483	-0.48986	0.342581	-1.42991	0.152743	0.977152
mmu-miR-701-5p	7.26753	-0.924867	0.654877	-1.41228	0.157869	0.977152
mmu-miR-200c-3p	63769	-0.403368	0.285979	-1.41048	0.158398	0.977152
mmu-miR-329-5p	37.5808	0.566019	0.404511	1.39927	0.161733	0.977152
mmu-miR-137-3p	36.6693	-0.66114	0.474111	-1.39448	0.163172	0.977152
mmu-miR-669e-5p	17.3997	0.603709	0.435814	1.38525	0.165977	0.977152
mmu-miR-1948-3p	20.5159	-0.601775	0.439106	-1.37046	0.170545	0.977152
mmu-miR-675-5p	50.1287	-0.572019	0.418655	-1.36633	0.171837	0.977152
mmu-miR-872-5p	4298.72	-0.309886	0.226906	-1.36571	0.172031	0.977152
mmu-miR-669b-5p	122.671	0.347079	0.25474	1.36249	0.173044	0.977152
mmu-miR-188-3p	11.2491	-0.75068	0.552189	-1.35946	0.174	0.977152
mmu-miR-455-5p	66.9509	0.588428	0.43358	1.35714	0.174737	0.977152
mmu-miR-1964-3p	7.61621	1.03157	0.764312	1.34968	0.17712	0.977152
mmu-miR-365-3p	1192.81	0.735764	0.546476	1.34638	0.17818	0.977152
mmu-miR-200c-5p	51.9207	-0.498269	0.371922	-1.33971	0.180339	0.977152
mmu-miR-466k	7.18713	0.788641	0.590502	1.33554	0.181699	0.977152
mmu-miR-676-3p	416.224	-0.376743	0.282999	-1.33125	0.183106	0.977152
mmu-miR-3081-3p	3.44263	-2.00223	1.52295	-1.3147	0.188611	0.977152
mmu-miR-1843b-5p	331.479	-0.412149	0.314967	-1.30855	0.190688	0.977152
mmu-miR-26b-5p	83212.7	-0.321444	0.245693	-1.30832	0.190765	0.977152
mmu-miR-339-5p	211.465	0.317911	0.243244	1.30696	0.191226	0.977152
mmu-miR-181a-5p	12447.9	-0.636178	0.487011	-1.30629	0.191454	0.977152
mmu-miR-23b-3p	224821	-0.357995	0.275156	-1.30106	0.193237	0.977152
mmu-miR-5100	468.936	0.30626	0.235451	1.30074	0.193348	0.977152
mmu-miR-200b-5p	988.653	-0.472329	0.363358	-1.2999	0.193635	0.977152
mmu-miR-434-5p	602.846	0.421806	0.324541	1.2997	0.193704	0.977152
mmu-miR-7044-5p	10.1621	0.837093	0.652467	1.28297	0.199504	0.977152
mmu-miR-126b-3p	5.24147	1.17941	0.925424	1.27445	0.202504	0.977152
mmu-miR-872-3p	97.5907	0.35857	0.282274	1.27029	0.203981	0.977152
mmu-miR-6937-5p	122.191	0.500648	0.397126	1.26068	0.207425	0.977152
mmu-miR-200a-5p	323.366	-0.436177	0.349892	-1.24661	0.212542	0.977152
mmu-miR-34a-3p	6.22442	1.05281	0.844901	1.24607	0.212737	0.977152
mmu-miR-322-3p	4994.02	-0.257144	0.206673	-1.2442	0.213425	0.977152
mmu-miR-3057-3p	5.90283	0.864825	0.696186	1.24223	0.214151	0.977152
mmu-miR-505-5p	71.6317	0.337005	0.272366	1.23733	0.215966	0.977152
mmu-miR-149-5p	7838.57	-0.31452	0.25467	-1.23501	0.216828	0.977152
mmu-miR-466d-3p	72.4142	0.457709	0.370863	1.23417	0.217139	0.977152
mmu-miR-708-5p	8517.83	-0.455016	0.36984	-1.2303	0.218583	0.977152
mmu-miR-100-5p	19521.2	-0.332561	0.270549	-1.22921	0.218993	0.977152
mmu-miR-155-3p	6.01842	1.15337	0.939752	1.22731	0.219706	0.977152
mmu-miR-19a-3p	54.8416	0.554033	0.451831	1.2262	0.220125	0.977152
mmu-miR-193a-3p	29.5642	-0.480391	0.39214	-1.22505	0.220557	0.977152
mmu-miR-187-3p	358.056	-0.36664	0.300566	-1.21983	0.222528	0.977152
mmu-miR-1191a	43.2718	0.458233	0.375884	1.21908	0.222813	0.977152
mmu-miR-378a-3p	39504.7	-0.463781	0.38119	-1.21667	0.223732	0.977152
mmu-miR-154-5p	890.658	0.396719	0.32614	1.21641	0.22383	0.977152
mmu-miR-191-3p	222.03	-0.321133	0.265101	-1.21136	0.225757	0.977152
mmu-let-7b-5p	113631	-0.33124	0.275055	-1.20427	0.228486	0.977152
mmu-miR-3475-3p	9.00016	-0.72394	0.602751	-1.20106	0.229728	0.977152
mmu-miR-208b-3p	4.2898	-1.10349	0.922555	-1.19613	0.231647	0.977152
mmu-miR-6236	33.1072	0.558385	0.467134	1.19534	0.231954	0.977152
mmu-miR-379-3p	661.926	0.44391	0.372395	1.19204	0.233245	0.977152
mmu-miR-294-3p	43.2327	0.468365	0.393083	1.19152	0.233451	0.977152
mmu-miR-148b-5p	32.726	-0.482861	0.406572	-1.18764	0.234975	0.977152
mmu-miR-7003-3p	2.80345	1.68987	1.42325	1.18733	0.235098	0.977152
mmu-miR-132-3p	821.889	0.337967	0.28594	1.18195	0.237226	0.977152
mmu-miR-203-3p	188260	-0.316071	0.267542	-1.18139	0.237447	0.977152
mmu-miR-411-3p	1421.21	0.424949	0.360422	1.17903	0.238385	0.977152
mmu-miR-8098	12.0044	0.746952	0.63415	1.17788	0.238844	0.977152
mmu-miR-7073-5p	2.90989	1.54991	1.31669	1.17713	0.239144	0.977152
mmu-miR-191-5p	94976.4	-0.317593	0.270739	-1.17306	0.240771	0.977152
mmu-miR-23a-3p	505818	-0.315741	0.270071	-1.1691	0.242363	0.977152
mmu-miR-6390	28.0603	0.453653	0.391197	1.15965	0.246191	0.977152
mmu-miR-30b-3p	121.447	-0.374595	0.323742	-1.15708	0.247241	0.977152
mmu-miR-495-3p	420.038	0.494606	0.427942	1.15578	0.247772	0.977152
mmu-miR-10b-3p	314.944	-0.347877	0.303082	-1.1478	0.251052	0.977152
mmu-miR-212-3p	88.3762	0.418503	0.364681	1.14759	0.251139	0.977152
mmu-miR-493-3p	19.5215	0.518694	0.452203	1.14704	0.251366	0.977152
mmu-miR-324-5p	3915.19	-0.320944	0.280205	-1.14539	0.252048	0.977152
mmu-miR-34a-5p	2339.52	0.234995	0.20557	1.14314	0.252981	0.977152
mmu-miR-182-3p	6.62636	0.818206	0.718258	1.13915	0.254639	0.977152
mmu-miR-3473g	2.71039	-1.65859	1.45926	-1.1366	0.255705	0.977152
mmu-miR-34c-3p	148.948	0.382548	0.337787	1.13251	0.257419	0.977152
mmu-miR-706	7.57301	0.961374	0.849879	1.13119	0.257975	0.977152
mmu-miR-30c-1-3p	80.8397	-0.325153	0.288347	-1.12764	0.259471	0.977152
mmu-miR-337-3p	71.6279	0.616634	0.55088	1.11936	0.262986	0.977152
mmu-miR-666-5p	48.9969	0.428364	0.382978	1.11851	0.26335	0.977152
mmu-miR-1843b-3p	48.7799	-0.397711	0.356805	-1.11465	0.265002	0.977152
mmu-miR-466i-3p	5.06432	-0.895394	0.808253	-1.10781	0.267942	0.977152
mmu-miR-1193-5p	27.9693	0.391222	0.353933	1.10536	0.269005	0.977152
mmu-miR-1981-3p	30.56	0.478363	0.432933	1.10494	0.269187	0.977152
mmu-miR-29b-1-5p	178.518	0.294422	0.270439	1.08868	0.276294	0.977152
mmu-miR-129b-5p	6.38083	-0.940452	0.864535	-1.08781	0.276677	0.977152
mmu-miR-15b-3p	431.743	0.374874	0.344824	1.08715	0.276972	0.977152
mmu-miR-297b-5p	3.29471	1.0763	0.990552	1.08657	0.277227	0.977152
mmu-miR-466n-5p	4.8729	1.20178	1.11256	1.08019	0.280059	0.977152
mmu-miR-324-3p	137.721	0.320647	0.298051	1.07581	0.282011	0.977152
mmu-miR-376b-3p	1432.47	0.423766	0.395272	1.07209	0.28368	0.977152
mmu-miR-543-3p	236.101	0.436088	0.407442	1.07031	0.284481	0.977152
mmu-miR-466h-5p	44.8269	0.375209	0.35065	1.07004	0.284602	0.977152
mmu-miR-129-2-3p	43.46	0.363365	0.340408	1.06744	0.285773	0.977152
mmu-miR-6996-5p	5.51802	-0.800658	0.752393	-1.06415	0.287261	0.977152
mmu-miR-434-3p	1284.43	0.326508	0.309051	1.05649	0.290747	0.977152
mmu-miR-3473a	39.5703	-0.37551	0.359083	-1.04575	0.295678	0.977152
mmu-miR-130b-5p	80.4669	0.33339	0.319451	1.04363	0.296656	0.977152
mmu-miR-142a-3p	9409.55	0.302443	0.289865	1.0434	0.296765	0.977152
mmu-miR-669o-3p	4.72165	1.01838	0.976393	1.04301	0.296945	0.977152
mmu-miR-154-3p	393.371	0.495365	0.475413	1.04197	0.297426	0.977152
mmu-miR-3470b	19.9273	0.530376	0.509243	1.0415	0.297645	0.977152
mmu-miR-193b-5p	57.8294	-0.398671	0.383458	-1.03967	0.298492	0.977152
mmu-miR-669p-5p	99.8802	0.374217	0.360102	1.0392	0.298713	0.977152
mmu-miR-224-3p	18.2776	0.570605	0.549479	1.03845	0.299062	0.977152
mmu-miR-19b-3p	249.01	0.487061	0.471993	1.03192	0.302108	0.977152
mmu-miR-6238	184.485	0.433526	0.422723	1.02556	0.305101	0.977152
mmu-miR-5103	12.5877	0.700621	0.68633	1.02082	0.307339	0.977152
mmu-miR-126a-5p	40050.5	-0.272345	0.268057	-1.01599	0.309632	0.977152
mmu-miR-3061-5p	22.2677	0.53586	0.528384	1.01415	0.310511	0.977152
mmu-let-7i-3p	21.8887	0.409644	0.404469	1.01279	0.311158	0.977152
mmu-miR-130a-3p	41088.6	-0.274419	0.272708	-1.00627	0.314284	0.977152
mmu-miR-299a-5p	1449.67	0.269919	0.268755	1.00433	0.31522	0.977152
mmu-miR-667-5p	33.4389	0.469806	0.467818	1.00425	0.315258	0.977152
mmu-miR-486a-3p	213.898	-0.360158	0.364888	-0.987037	0.323625	0.977152
mmu-miR-184-3p	11.0023	0.801967	0.813241	0.986138	0.324066	0.977152
mmu-miR-30a-3p	4165.71	-0.376228	0.381586	-0.985958	0.324154	0.977152
mmu-miR-1895	13.8828	-0.526207	0.534116	-0.985193	0.324529	0.977152
mmu-miR-12180-3p	6.8845	0.698627	0.709494	0.984683	0.32478	0.977152
mmu-miR-1933-3p	5.61163	-0.845637	0.86203	-0.980984	0.326601	0.977152
mmu-miR-363-5p	5.16727	0.931767	0.958148	0.972467	0.330818	0.977152
mmu-miR-1187	14.7175	0.582076	0.599838	0.970387	0.331854	0.977152
mmu-miR-3094-5p	4.5735	0.864643	0.891657	0.969704	0.332194	0.977152
mmu-miR-125b-5p	31163.9	-0.595482	0.614154	-0.969598	0.332247	0.977152
mmu-miR-376b-5p	656.523	0.25988	0.26872	0.967103	0.333493	0.977152
mmu-miR-218-1-3p	33.4796	-0.352029	0.36684	-0.959627	0.337243	0.977152
mmu-miR-652-5p	85.0737	-0.314021	0.327392	-0.959161	0.337478	0.977152
mmu-miR-222-3p	2515.88	0.172503	0.180186	0.95736	0.338386	0.977152
mmu-miR-99a-5p	203147	-0.224871	0.235442	-0.955101	0.339527	0.977152
mmu-miR-875-5p	1.6983	1.72801	1.82289	0.947953	0.343154	0.977152
mmu-miR-378c	5746.09	-0.312938	0.331722	-0.943374	0.34549	0.977152
mmu-miR-190b-5p	42.3438	-0.311407	0.331624	-0.939036	0.347712	0.977152
mmu-miR-365-1-5p	9.9358	0.645628	0.691631	0.933486	0.350569	0.977152
mmu-miR-183-3p	88.217	-0.228041	0.244477	-0.932769	0.350939	0.977152
mmu-miR-664-5p	165.299	-0.34517	0.370395	-0.931897	0.35139	0.977152
mmu-miR-194-5p	1406.33	-0.481065	0.517303	-0.929949	0.352398	0.977152
mmu-miR-335-3p	935.343	0.376418	0.405363	0.928595	0.353099	0.977152
mmu-miR-219a-1-3p	20.3988	0.4377	0.47341	0.924569	0.35519	0.977152
mmu-let-7c-5p	105979	-0.592936	0.642608	-0.922702	0.356163	0.977152
mmu-miR-203b-3p	29.1551	1.18963	1.30302	0.912979	0.361253	0.977152
mmu-miR-665-3p	217.783	0.352191	0.386164	0.912023	0.361757	0.977152
mmu-miR-24-3p	118335	0.42862	0.470836	0.910339	0.362644	0.977152
mmu-miR-582-3p	25.575	0.445146	0.489756	0.908914	0.363396	0.977152
mmu-miR-486b-5p	34.454	-0.327313	0.364445	-0.898116	0.369124	0.977152
mmu-miR-547-3p	217.324	-0.312699	0.348463	-0.897365	0.369524	0.977152
mmu-miR-301a-3p	921.185	0.232754	0.259756	0.89605	0.370226	0.977152
mmu-miR-326-3p	123.505	0.287719	0.322797	0.891331	0.372752	0.977152
mmu-miR-33-5p	69.3853	0.335138	0.376088	0.891115	0.372867	0.977152
mmu-miR-199a-3p	3721.29	0.18435	0.206903	0.890997	0.372931	0.977152
mmu-miR-598-3p	31.1274	-0.297076	0.334398	-0.888392	0.37433	0.977152
mmu-miR-142a-5p	13181.2	0.213427	0.241219	0.884786	0.376272	0.977152
mmu-miR-299a-3p	331.189	0.236854	0.26913	0.880075	0.378819	0.977152
mmu-miR-204-3p	8.57085	-0.5542	0.633487	-0.87484	0.381661	0.977152
mmu-miR-1306-5p	110.459	-0.405766	0.464053	-0.874396	0.381903	0.977152
mmu-miR-196a-1-3p	3.52093	1.09534	1.25539	0.872504	0.382933	0.977152
mmu-miR-125a-3p	384.051	-0.159777	0.183412	-0.871135	0.38368	0.977152
mmu-miR-25-3p	26370.5	-0.164275	0.188663	-0.870731	0.383901	0.977152
mmu-miR-27b-5p	766.396	-0.253666	0.291886	-0.869056	0.384817	0.977152
mmu-miR-329-3p	980.87	0.339873	0.391484	0.868166	0.385303	0.977152
mmu-miR-101a-5p	7.44881	-0.581156	0.669866	-0.86757	0.38563	0.977152
mmu-miR-126a-3p	105284	-0.176686	0.204254	-0.865031	0.387022	0.977152
mmu-miR-143-3p	83217.6	-0.233099	0.269896	-0.863662	0.387774	0.977152
mmu-miR-374b-3p	1.93707	-1.37296	1.59683	-0.859807	0.389895	0.977152
mmu-miR-700-3p	552.648	-0.215456	0.25216	-0.854444	0.392859	0.977152
mmu-miR-9-5p	93.3266	-1.00347	1.17785	-0.851947	0.394244	0.977152
mmu-miR-320-3p	3464.18	-0.225561	0.267009	-0.84477	0.39824	0.977152
mmu-miR-5114	6.49193	-0.560105	0.663251	-0.844484	0.398399	0.977152
mmu-miR-1934-3p	3.74267	0.940577	1.11491	0.843634	0.398874	0.977152
mmu-miR-668-3p	50.9957	0.319597	0.380258	0.840475	0.400642	0.977152
mmu-miR-214-5p	131.81	0.288454	0.343306	0.840224	0.400783	0.977152
mmu-miR-5099	1643.45	-0.265207	0.317104	-0.836341	0.402963	0.977152
mmu-miR-378a-5p	590.174	0.236872	0.283694	0.834955	0.403743	0.977152
mmu-miR-409-5p	2065.67	0.246979	0.296536	0.832882	0.404911	0.977152
mmu-miR-3535	101.791	-0.288047	0.345864	-0.832833	0.404939	0.977152
mmu-miR-26a-1-3p	18.6947	-0.48833	0.590108	-0.827527	0.407938	0.977152
mmu-miR-532-3p	778.388	0.209728	0.254016	0.825647	0.409004	0.977152
mmu-miR-99b-3p	356.353	-0.239977	0.29265	-0.820012	0.412209	0.977152
mmu-miR-350-5p	183.559	0.234561	0.287789	0.815045	0.415047	0.977152
mmu-miR-450b-5p	23.4143	-0.412368	0.509411	-0.8095	0.418227	0.977152
mmu-miR-425-5p	1993.12	0.164896	0.203846	0.808928	0.418557	0.977152
mmu-miR-7021-5p	4.81644	0.773097	0.959253	0.805937	0.420279	0.977152
mmu-miR-145a-3p	3711.31	-0.186399	0.232854	-0.800498	0.423423	0.977152
mmu-miR-127-5p	309.191	0.229474	0.287554	0.798021	0.424858	0.977152
mmu-miR-6946-5p	7.40513	0.531709	0.667409	0.796676	0.425639	0.977152
mmu-miR-340-5p	1732.91	0.197807	0.248643	0.795546	0.426296	0.977152
mmu-miR-298-5p	840.075	0.262632	0.330866	0.79377	0.427329	0.977152
mmu-miR-1a-1-5p	47.1819	0.487953	0.614899	0.79355	0.427457	0.977152
mmu-miR-190a-3p	12.974	0.494878	0.625228	0.791516	0.428643	0.977152
mmu-miR-410-3p	131.926	0.311254	0.393442	0.791105	0.428883	0.977152
mmu-miR-17-3p	1513.74	-0.149577	0.190558	-0.784945	0.432486	0.977152
mmu-miR-674-3p	677.546	0.202353	0.258059	0.784134	0.432961	0.977152
mmu-miR-3102-5p.2-5p	12.4032	-0.396621	0.507268	-0.781878	0.434286	0.977152
mmu-miR-542-5p	166.36	-0.206803	0.264591	-0.781594	0.434453	0.977152
mmu-miR-30b-5p	2608.96	0.300458	0.386672	0.777036	0.437138	0.977152
mmu-miR-26a-5p	108802	-0.451557	0.581789	-0.776152	0.437659	0.977152
mmu-miR-3102-3p.2-3p	17.1984	0.355523	0.458887	0.774751	0.438487	0.977152
mmu-let-7j	999.468	0.162002	0.209269	0.774133	0.438852	0.977152
mmu-miR-466n-3p	11.6958	0.47448	0.614391	0.772276	0.439951	0.977152
mmu-miR-135a-5p	14.2755	0.768623	0.996174	0.771575	0.440366	0.977152
mmu-miR-185-5p	2761.35	-0.154067	0.200194	-0.769588	0.441544	0.977152
mmu-miR-1249-3p	233.151	-0.235661	0.306317	-0.769337	0.441693	0.977152
mmu-miR-377-5p	90.717	0.268959	0.350011	0.768431	0.442231	0.977152
mmu-miR-431-5p	1422.06	0.250036	0.328293	0.761623	0.446285	0.977152
mmu-miR-483-5p	38.3501	0.336191	0.443227	0.758507	0.448148	0.977152
mmu-miR-214-3p	73906.2	0.200169	0.264016	0.758168	0.448351	0.977152
mmu-miR-133a-3p	7845.92	-0.389208	0.514177	-0.756953	0.449078	0.977152
mmu-miR-382-5p	2022.27	0.20863	0.278616	0.748807	0.453974	0.977152
mmu-miR-30e-3p	2468.78	-0.200991	0.270588	-0.742793	0.457607	0.977152
mmu-miR-3082-5p	8.67614	0.436399	0.588031	0.742136	0.458005	0.977152
mmu-miR-3473d	18.9287	-0.352862	0.475673	-0.741817	0.458198	0.977152
mmu-miR-700-5p	47.0995	-0.267563	0.361995	-0.739135	0.459825	0.977152
mmu-miR-335-5p	5537.75	0.242029	0.327681	0.738611	0.460143	0.977152
mmu-miR-194-2-3p	10.4877	0.463291	0.628	0.737724	0.460682	0.977152
mmu-miR-93-5p	7580.15	-0.155803	0.211558	-0.736459	0.461452	0.977152
mmu-miR-3076-5p	12.3119	0.577699	0.784744	0.736162	0.461632	0.977152
mmu-miR-107-3p	2011.3	-0.191066	0.25972	-0.73566	0.461937	0.977152
mmu-miR-29a-5p	883.481	0.222454	0.302713	0.734869	0.462419	0.977152
mmu-miR-381-5p	33.5571	0.328247	0.447191	0.734021	0.462936	0.977152
mmu-miR-7219-3p	6.20505	0.484023	0.660472	0.732844	0.463654	0.977152
mmu-miR-1a-2-5p	3.56366	0.992382	1.35577	0.731972	0.464186	0.977152
mmu-miR-215-5p	8.69289	0.446926	0.614437	0.727376	0.466996	0.977152
mmu-miR-6951-5p	6.66741	-0.510258	0.702698	-0.726142	0.467752	0.977152
mmu-miR-3109-5p	9.58242	0.446589	0.618818	0.72168	0.470491	0.977152
mmu-miR-22-3p	7927.7	-0.179221	0.248357	-0.721626	0.470524	0.977152
mmu-miR-27b-3p	114346	-0.188206	0.260863	-0.721476	0.470617	0.977152
mmu-miR-361-3p	92.0956	0.280222	0.389285	0.719839	0.471624	0.977152
mmu-miR-3070-3p	3.00315	-0.841772	1.1747	-0.716583	0.473631	0.977152
mmu-miR-337-5p	1253.85	0.211937	0.29674	0.714219	0.475092	0.977152
mmu-miR-17-5p	11416.4	-0.194808	0.273343	-0.712687	0.476039	0.977152
mmu-miR-574-3p	1781.11	0.187416	0.265607	0.705615	0.480428	0.977152
mmu-miR-6546-3p	7.63106	0.48721	0.691089	0.704988	0.480817	0.977152
mmu-let-7g-5p	131564	-0.136713	0.194287	-0.703663	0.481643	0.977152
mmu-miR-425-3p	360.77	-0.16012	0.228078	-0.702043	0.482652	0.977152
mmu-miR-5134-5p	5.6345	-0.567612	0.809641	-0.701066	0.483262	0.977152
mmu-miR-139-5p	11498.5	-0.197414	0.283329	-0.696768	0.485948	0.977152
mmu-miR-140-5p	5378.49	-0.15529	0.223893	-0.693588	0.48794	0.977152
mmu-miR-1247-5p	60.1567	0.499545	0.72203	0.691863	0.489024	0.977152
mmu-miR-323-5p	5.52739	-0.67746	0.979778	-0.691442	0.489288	0.977152
mmu-miR-484	4285.66	0.176273	0.255284	0.690498	0.489881	0.977152
mmu-miR-361-5p	7076.31	-0.16818	0.244381	-0.688187	0.491335	0.977152
mmu-miR-485-3p	185.982	0.310387	0.45223	0.686348	0.492494	0.977152
mmu-miR-216b-5p	14.4866	0.530522	0.776159	0.683523	0.494276	0.977152
mmu-let-7c-2-3p	350.518	0.215761	0.31608	0.682615	0.49485	0.977152
mmu-miR-143-5p	32.5752	0.360623	0.530138	0.680242	0.496351	0.977152
mmu-miR-147-3p	51.815	0.254194	0.375997	0.676053	0.499007	0.977152
mmu-miR-351-5p	3510.79	-0.228022	0.339083	-0.672466	0.501287	0.977152
mmu-miR-350-3p	567.604	0.22227	0.330642	0.672235	0.501434	0.977152
mmu-miR-499-5p	90.5767	0.213035	0.317055	0.671918	0.501636	0.977152
mmu-miR-331-5p	11.0773	0.379843	0.566356	0.670679	0.502425	0.977152
mmu-miR-3102-3p	107.853	0.243397	0.364851	0.667112	0.504701	0.977152
mmu-miR-7007-5p	6.4038	-0.561475	0.844227	-0.665076	0.506002	0.977152
mmu-miR-669f-3p	5.35776	0.677416	1.02098	0.663495	0.507013	0.977152
mmu-miR-376a-3p	1744.37	0.251558	0.379517	0.662838	0.507434	0.977152
mmu-miR-25-5p	73.3732	-0.193564	0.293892	-0.658623	0.510138	0.977152
mmu-miR-132-5p	117.78	0.231847	0.352442	0.657831	0.510647	0.977152
mmu-miR-6538	20.6435	0.344108	0.525217	0.655173	0.512356	0.977152
mmu-miR-5104	60.2511	0.191779	0.294277	0.651696	0.514597	0.977152
mmu-miR-7026-5p	4.02484	0.655603	1.00766	0.650622	0.515291	0.977152
mmu-miR-1949	23.655	-0.256318	0.394163	-0.650283	0.515509	0.977152
mmu-miR-744-5p	1735.67	-0.254238	0.392176	-0.648275	0.516807	0.977152
mmu-miR-28a-5p	5884.39	0.135335	0.209319	0.64655	0.517923	0.977152
mmu-miR-18a-3p	85.5176	0.180416	0.280559	0.643059	0.520186	0.977152
mmu-miR-381-3p	335.078	0.187333	0.294162	0.636838	0.524231	0.977152
mmu-miR-3084-3p	11.0547	-0.501875	0.78882	-0.636234	0.524624	0.977152
mmu-miR-483-3p	100.371	0.266446	0.419293	0.635464	0.525126	0.977152
mmu-miR-369-3p	2260.54	0.227418	0.36008	0.631576	0.527664	0.977152
mmu-miR-32-5p	121.955	0.304742	0.485333	0.627904	0.530067	0.977152
mmu-miR-133b-3p	509.777	0.217337	0.346423	0.627377	0.530412	0.977152
mmu-miR-486a-5p	32723.3	-0.137212	0.2201	-0.623406	0.533018	0.977152
mmu-miR-30a-5p	4107.72	-0.170674	0.273914	-0.623093	0.533223	0.977152
mmu-let-7g-3p	4.10114	0.656306	1.05588	0.621574	0.534222	0.977152
mmu-miR-20a-5p	12403.6	-0.159339	0.256998	-0.620001	0.535257	0.977152
mmu-miR-701-3p	11.1167	0.41133	0.663436	0.62	0.535258	0.977152
mmu-miR-144-5p	65.2458	0.309002	0.49888	0.619392	0.535658	0.977152
mmu-miR-539-5p	267.906	-0.1465	0.237381	-0.617151	0.537135	0.977152
mmu-miR-99a-3p	42.1957	-0.245876	0.399642	-0.615242	0.538395	0.977152
mmu-miR-1306-3p	62.3986	-0.221431	0.360813	-0.6137	0.539414	0.977152
mmu-miR-330-5p	93.6858	-0.17303	0.282628	-0.612216	0.540395	0.977152
mmu-miR-7680-3p	6.43038	0.484048	0.792896	0.610481	0.541543	0.977152
mmu-miR-690	67.6459	-0.221095	0.362824	-0.609371	0.542278	0.977152
mmu-miR-3473b	219.701	0.260438	0.428483	0.607815	0.54331	0.977152
mmu-miR-18a-5p	5219.04	0.127939	0.212343	0.602511	0.546834	0.977152
mmu-miR-652-3p	20534.4	-0.143101	0.23853	-0.599927	0.548555	0.977152
mmu-miR-3057-5p	18.7784	0.337581	0.565549	0.596909	0.550568	0.977152
mmu-miR-494-3p	1585.12	0.195892	0.328784	0.595807	0.551304	0.977152
mmu-miR-709	58.5033	-0.231109	0.388102	-0.595486	0.551518	0.977152
mmu-miR-450b-3p	612.516	-0.141407	0.237712	-0.594868	0.551931	0.977152
mmu-miR-495-5p	40.9818	0.286762	0.482551	0.594262	0.552337	0.977152
mmu-miR-5129-5p	20.4855	-0.336477	0.568034	-0.592354	0.553614	0.977152
mmu-miR-455-3p	4533.2	0.203449	0.343764	0.591827	0.553966	0.977152
mmu-miR-155-5p	950.84	0.148033	0.253669	0.583566	0.559512	0.977152
mmu-miR-136-3p	101.817	0.237694	0.410839	0.578557	0.562888	0.977152
mmu-miR-205-3p	1888.21	-0.179588	0.310951	-0.577545	0.563571	0.977152
mmu-miR-27a-5p	385.906	-0.163423	0.283688	-0.576067	0.56457	0.977152
mmu-miR-136-5p	122.028	0.214382	0.373445	0.574066	0.565923	0.977152
mmu-miR-450a-1-3p	61.9437	-0.173951	0.308974	-0.562995	0.573438	0.977152
mmu-miR-195a-3p	93.5432	0.150565	0.268015	0.561778	0.574267	0.977152
mmu-miR-505-3p	13.448	0.279286	0.497898	0.56093	0.574845	0.977152
mmu-miR-26b-3p	107.767	0.201695	0.362382	0.556581	0.577814	0.977152
mmu-let-7c-1-3p	56.727	-0.234173	0.42319	-0.553353	0.580022	0.977152
mmu-miR-342-5p	227.506	-0.208228	0.376924	-0.552441	0.580647	0.977152
mmu-let-7f-5p	112497	0.513099	0.92937	0.552094	0.580884	0.977152
mmu-miR-3064-5p	6.18484	0.487811	0.88631	0.550384	0.582056	0.977152
mmu-miR-323-3p	202.501	0.182702	0.333883	0.547202	0.58424	0.977152
mmu-miR-379-5p	2408.19	-0.122936	0.224923	-0.546572	0.584673	0.977152
mmu-miR-224-5p	3812.72	-0.119859	0.22044	-0.543727	0.586629	0.977152
mmu-miR-3060-3p	24.8856	-0.232585	0.428017	-0.543402	0.586853	0.977152
mmu-miR-669o-5p	198.724	0.133404	0.247004	0.540089	0.589135	0.977152
mmu-miR-877-3p	22.6402	0.27934	0.518172	0.539087	0.589827	0.977152
mmu-miR-19b-1-5p	5.65024	0.39733	0.738763	0.537832	0.590693	0.977152
mmu-miR-1941-5p	95.3648	-0.202453	0.38408	-0.527112	0.598116	0.977152
mmu-miR-351-3p	85.018	-0.200672	0.383614	-0.523109	0.600899	0.977152
mmu-miR-92a-3p	14470.7	0.0933577	0.17863	0.522633	0.60123	0.977152
mmu-miR-370-5p	35.1001	-0.260504	0.499015	-0.522036	0.601645	0.977152
mmu-miR-452-3p	3.38801	-0.508141	0.976105	-0.52058	0.602659	0.977152
mmu-miR-493-5p	107.443	0.146178	0.281612	0.519075	0.603708	0.977152
mmu-miR-377-3p	211.757	0.212698	0.412323	0.515853	0.605957	0.977152
mmu-let-7i-5p	90233.7	0.0869706	0.16941	0.513374	0.607689	0.977152
mmu-miR-210-5p	39.8367	0.1695	0.331474	0.511353	0.609104	0.977152
mmu-miR-138-5p	1802.34	0.174087	0.340749	0.510894	0.609426	0.977152
mmu-miR-29b-3p	3911.91	0.441303	0.864991	0.510182	0.609924	0.977152
mmu-miR-223-3p	65458.9	0.180429	0.356375	0.50629	0.612653	0.977152
mmu-miR-6418-3p	6.13302	0.455298	0.903607	0.503868	0.614354	0.977152
mmu-miR-503-5p	2391.6	-0.167476	0.335466	-0.499233	0.617615	0.977152
mmu-miR-182-5p	1097.48	-0.14032	0.28254	-0.496637	0.619445	0.977152
mmu-miR-28a-3p	1236.2	-0.140132	0.283707	-0.493931	0.621355	0.977152
mmu-miR-15a-5p	19552.9	0.107691	0.218382	0.49313	0.621921	0.977152
mmu-miR-188-5p	223.868	-0.111632	0.229028	-0.487419	0.625962	0.977152
mmu-miR-98-3p	35.1099	0.208297	0.432539	0.481568	0.630113	0.977152
mmu-miR-429-3p	4259.37	-0.119468	0.25237	-0.473383	0.63594	0.977152
mmu-miR-148b-3p	3171.06	0.0942891	0.200392	0.470523	0.637982	0.977152
mmu-miR-758-3p	7.87006	-0.394279	0.838427	-0.47026	0.638169	0.977152
mmu-miR-297a-5p	5.70427	0.339185	0.724157	0.468386	0.639508	0.977152
mmu-miR-98-5p	7201.47	-0.0744027	0.15913	-0.46756	0.6401	0.977152
mmu-miR-3470a	11.5793	0.306095	0.654917	0.467379	0.640228	0.977152
mmu-miR-376a-5p	20.6983	0.199266	0.428989	0.464502	0.642288	0.977152
mmu-miR-770-3p	24.6216	-0.229805	0.494832	-0.464409	0.642355	0.977152
mmu-let-7d-5p	91342.8	-0.0819938	0.176596	-0.464301	0.642432	0.977152
mmu-miR-100-3p	23.9356	0.211445	0.456045	0.463649	0.642899	0.977152
mmu-miR-296-3p	102.697	0.189386	0.41003	0.461884	0.644164	0.977152
mmu-miR-30c-5p	4592.11	0.268327	0.584626	0.458972	0.646254	0.977152
mmu-miR-211-5p	122.708	0.180934	0.395057	0.457995	0.646956	0.977152
mmu-miR-151-5p	7315.75	-0.111862	0.244968	-0.45664	0.64793	0.977152
mmu-miR-7043-3p	18.9112	-0.202007	0.443166	-0.455827	0.648515	0.977152
mmu-miR-149-3p	8.84909	-0.326524	0.721341	-0.452663	0.650791	0.977152
mmu-miR-5121	64.4914	-0.160623	0.355216	-0.452185	0.651136	0.977152
mmu-miR-679-3p	25.823	-0.207393	0.459206	-0.451634	0.651533	0.977152
mmu-miR-3968	1073.5	0.101702	0.225932	0.450143	0.652607	0.977152
mmu-miR-6540-5p	23.1137	-0.179835	0.40144	-0.447976	0.654171	0.977152
mmu-miR-3963	1468.27	0.124354	0.280293	0.443656	0.657292	0.977152
mmu-miR-496a-3p	396.531	0.164626	0.371354	0.443312	0.65754	0.977152
mmu-miR-380-3p	639.38	0.17926	0.415192	0.431751	0.665922	0.977152
mmu-miR-369-5p	789.023	0.117038	0.271214	0.431533	0.666081	0.977152
mmu-miR-204-5p	368.727	-0.192198	0.449888	-0.427212	0.669225	0.977152
mmu-miR-29a-3p	13702.9	0.100947	0.23776	0.424575	0.671146	0.977152
mmu-miR-376c-3p	3205.25	0.128101	0.302638	0.42328	0.672091	0.977152
mmu-miR-1193-3p	327.725	0.176928	0.42019	0.421067	0.673706	0.977152
mmu-miR-129b-3p	14.6427	-0.244472	0.582338	-0.419811	0.674624	0.977152
mmu-miR-206-5p	8.72692	0.292304	0.696647	0.419587	0.674787	0.977152
mmu-miR-433-3p	969.304	0.150559	0.361687	0.416269	0.677213	0.977152
mmu-miR-183-5p	666.608	-0.104917	0.253444	-0.413964	0.678901	0.977152
mmu-miR-300-3p	849.799	0.121748	0.294203	0.413824	0.679003	0.977152
mmu-miR-138-2-3p	18.7157	-0.233177	0.571002	-0.408364	0.683007	0.977152
mmu-miR-146a-5p	16648.1	-0.123183	0.303692	-0.405616	0.685024	0.977152
mmu-let-7e-5p	26380.6	-0.0804097	0.199458	-0.40314	0.686845	0.977152
mmu-miR-451a	14210.2	0.198241	0.493156	0.401985	0.687695	0.977152
mmu-miR-10a-3p	138.522	-0.115684	0.28958	-0.399488	0.689533	0.977152
mmu-miR-1839-5p	2080.09	-0.0756149	0.189305	-0.399435	0.689573	0.977152
mmu-miR-1843a-5p	429.383	-0.106053	0.265955	-0.398762	0.690069	0.977152
mmu-miR-5130	3.32304	0.496504	1.24645	0.398336	0.690383	0.977152
mmu-miR-497a-5p	15038	0.084791	0.213049	0.397989	0.690639	0.977152
mmu-miR-181b-5p	1656.66	0.0889462	0.224008	0.397066	0.691319	0.977152
mmu-miR-20a-3p	558.307	0.0924046	0.233934	0.395002	0.692841	0.977152
mmu-miR-467d-5p	381.517	0.0900049	0.227921	0.394895	0.69292	0.977152
mmu-miR-181d-3p	7.97288	-0.354396	0.897546	-0.39485	0.692954	0.977152
mmu-miR-186-3p	52.7584	0.126438	0.32114	0.393714	0.693792	0.977152
mmu-miR-8112	66.4915	-0.139684	0.355364	-0.393074	0.694264	0.977152
mmu-miR-8114	60.4018	-0.11912	0.303623	-0.392328	0.694816	0.977152
mmu-miR-1a-3p	38669.2	-0.329305	0.840592	-0.391753	0.695241	0.977152
mmu-miR-92a-1-5p	39.793	-0.142261	0.364025	-0.3908	0.695945	0.977152
mmu-miR-3474	10.2577	-0.219027	0.562085	-0.389668	0.696782	0.977152
mmu-miR-345-3p	94.6828	-0.111847	0.287512	-0.389015	0.697265	0.977152
mmu-miR-5126	8.71079	-0.222926	0.575084	-0.38764	0.698282	0.977152
mmu-miR-20b-5p	118.166	-0.147228	0.380746	-0.386683	0.698991	0.977152
mmu-miR-467e-5p	1028.81	0.0761495	0.197801	0.384981	0.700252	0.977152
mmu-miR-542-3p	167.852	0.143657	0.373392	0.384735	0.700434	0.977152
mmu-miR-12188-5p	34.8076	-0.164028	0.432398	-0.379346	0.704431	0.977152
mmu-miR-5132-5p	5.95463	-0.275728	0.727973	-0.378761	0.704865	0.977152
mmu-miR-32-3p	122.988	-0.0859255	0.228761	-0.375613	0.707205	0.977152
mmu-miR-3066-5p	14.2699	-0.221919	0.592473	-0.374564	0.707985	0.977152
mmu-miR-467c-5p	435.93	0.0843531	0.225627	0.373861	0.708508	0.977152
mmu-miR-29c-5p	128.372	-0.131526	0.352477	-0.373147	0.709039	0.977152
mmu-miR-3084-5p	39.15	0.279847	0.758378	0.369007	0.712122	0.977152
mmu-miR-205-5p	27777.2	0.11778	0.321686	0.366133	0.714266	0.977152
mmu-miR-3960	8.93239	0.225356	0.616494	0.365544	0.714705	0.977152
mmu-miR-1955-5p	17.5212	-0.169151	0.463315	-0.365089	0.715045	0.977152
mmu-miR-466f-3p	47.813	0.141135	0.38805	0.363704	0.716079	0.977152
mmu-miR-3082-3p	5.2485	0.409407	1.12754	0.363097	0.716532	0.977152
mmu-miR-150-5p	7213.29	0.11644	0.321788	0.361854	0.717461	0.977152
mmu-miR-210-3p	3146.19	0.0686278	0.189914	0.361363	0.717828	0.977152
mmu-miR-148a-3p	27504.7	0.0738109	0.207379	0.355922	0.721899	0.977152
mmu-miR-1195	59.1971	0.140984	0.396447	0.355618	0.722127	0.977152
mmu-miR-129-5p	22.1052	-0.236337	0.665694	-0.355023	0.722573	0.977152
mmu-miR-200b-3p	18162	0.10607	0.300952	0.352448	0.724502	0.977152
mmu-miR-296-5p	73.0498	-0.115519	0.328472	-0.351687	0.725073	0.977152
mmu-miR-5113	49.8805	-0.106937	0.304808	-0.350833	0.725714	0.977152
mmu-miR-1843a-3p	58.1958	0.109687	0.312675	0.350803	0.725736	0.977152
mmu-miR-196b-5p	519.907	0.149621	0.427191	0.350245	0.726155	0.977152
mmu-miR-328-3p	457.948	-0.0963431	0.275367	-0.349871	0.726435	0.977152
mmu-miR-186-5p	1303.62	0.0661024	0.189718	0.348425	0.727521	0.977152
mmu-miR-3068-3p	70.7914	-0.114842	0.330375	-0.347611	0.728132	0.977152
mmu-miR-134-5p	637.398	0.105518	0.304546	0.346477	0.728984	0.977152
mmu-miR-6944-3p	4.53115	-0.410448	1.18795	-0.34551	0.729711	0.977152
mmu-miR-201-5p	41.5205	0.131832	0.383562	0.343704	0.731069	0.977152
mmu-miR-540-3p	369.167	0.0938954	0.27922	0.336278	0.736661	0.977152
mmu-miR-673-5p	53.7251	0.102726	0.305533	0.336218	0.736707	0.977152
mmu-miR-485-5p	29.5643	0.135076	0.401847	0.336139	0.736766	0.977152
mmu-miR-127-3p	24749.1	0.08098	0.241488	0.335337	0.737371	0.977152
mmu-miR-409-3p	1004.76	0.108255	0.323959	0.334162	0.738257	0.977152
mmu-miR-30e-5p	1960.9	0.060803	0.182673	0.332852	0.739246	0.977152
mmu-miR-31-3p	108.614	-0.103137	0.310094	-0.332598	0.739438	0.977152
mmu-miR-30d-3p	53.6655	-0.124644	0.375801	-0.331676	0.740134	0.977152
mmu-miR-192-5p	500.464	0.10098	0.306321	0.329652	0.741663	0.977152
mmu-miR-5107-5p	6.06391	0.265111	0.808385	0.327951	0.742948	0.977152
mmu-miR-12205-5p	4.23088	0.325408	1.00373	0.3242	0.745787	0.977152
mmu-miR-21a-3p	676.116	0.0871761	0.269443	0.323542	0.746285	0.977152
mmu-miR-466i-5p	157.582	0.120842	0.378156	0.319556	0.749305	0.977152
mmu-miR-1964-5p	6.42507	-0.260899	0.817642	-0.319086	0.749661	0.977152
mmu-miR-199b-5p	247.219	0.0907259	0.286449	0.316726	0.751452	0.977152
mmu-miR-7083-5p	5.05812	0.2712	0.863407	0.314105	0.753441	0.977152
mmu-miR-187-5p	5.25067	-0.325606	1.0379	-0.313718	0.753735	0.977152
mmu-miR-667-3p	143.645	0.112254	0.361854	0.310219	0.756394	0.977152
mmu-miR-3061-3p	7.05466	-0.217761	0.705319	-0.308741	0.757519	0.977152
mmu-miR-29c-3p	834.992	0.0996843	0.326538	0.305277	0.760155	0.977152
mmu-miR-421-3p	375.922	-0.10059	0.336664	-0.298783	0.765105	0.977152
mmu-miR-1198-5p	1368.08	-0.0766163	0.256916	-0.298216	0.765538	0.977152
mmu-miR-3109-3p	17.6261	-0.151331	0.510273	-0.296568	0.766796	0.977152
mmu-miR-6240	325.124	0.118595	0.401072	0.295696	0.767462	0.977152
mmu-miR-494-5p	14.1761	0.137324	0.466242	0.294533	0.768351	0.977152
mmu-miR-151-3p	2231.7	0.0925759	0.314596	0.294269	0.768552	0.977152
mmu-miR-3473h-5p	13.0666	0.155459	0.52918	0.293773	0.768931	0.977152
mmu-miR-1941-3p	47.2814	-0.099915	0.342371	-0.291833	0.770414	0.977152
mmu-miR-423-5p	1990.16	-0.077843	0.267467	-0.291038	0.771022	0.977152
mmu-miR-1258-3p	12.3167	0.131399	0.465188	0.282464	0.777587	0.977152
mmu-miR-874-3p	56.6089	-0.105596	0.375375	-0.281309	0.778473	0.977152
mmu-miR-93-3p	490.87	-0.0622678	0.222689	-0.279618	0.779771	0.977152
mmu-miR-874-5p	9.0244	-0.182581	0.660038	-0.276622	0.782071	0.977152
mmu-miR-130a-5p	11.4692	0.164272	0.597869	0.274762	0.783499	0.977152
mmu-let-7f-1-3p	160.365	0.0833036	0.303306	0.274652	0.783584	0.977152
mmu-miR-384-5p	8.09022	0.248748	0.906706	0.274343	0.783821	0.977152
mmu-miR-676-5p	67.6112	0.080875	0.296832	0.27246	0.785268	0.977152
mmu-miR-452-5p	39.9191	-0.0922743	0.33872	-0.272421	0.785298	0.977152
mmu-miR-365-2-5p	16.4558	-0.183364	0.679189	-0.269974	0.78718	0.977152
mmu-miR-152-3p	63159.3	-0.0519236	0.19296	-0.269091	0.78786	0.977152
mmu-miR-330-3p	214.979	-0.0805411	0.302204	-0.266512	0.789845	0.977152
mmu-miR-1b-3p	6.30092	0.19206	0.724798	0.264984	0.791022	0.977152
mmu-miR-145a-5p	32007.4	0.0645779	0.244268	0.264374	0.791492	0.977152
mmu-miR-30d-5p	12567.4	-0.0615067	0.233195	-0.263757	0.791967	0.977152
mmu-miR-140-3p	2675.68	0.0463535	0.180995	0.256104	0.797871	0.977152
mmu-miR-101b-3p	2881.42	0.0522116	0.206937	0.252307	0.800803	0.977152
mmu-miR-135b-5p	14.9243	0.145912	0.592416	0.2463	0.80545	0.977152
mmu-miR-99b-5p	18363.4	0.0402406	0.164504	0.244618	0.806752	0.977152
mmu-miR-708-3p	95.1388	-0.092339	0.383266	-0.240926	0.809612	0.977152
mmu-miR-7061-5p	2.82893	-0.284866	1.18897	-0.239591	0.810648	0.977152
mmu-miR-3068-5p	474.347	0.0623291	0.260209	0.239535	0.810691	0.977152
mmu-miR-450a-2-3p	9.77475	-0.155516	0.649254	-0.23953	0.810695	0.977152
mmu-miR-31-5p	32715.6	-0.0617364	0.260326	-0.237151	0.81254	0.977152
mmu-miR-203-5p	706.384	0.0984113	0.420053	0.234283	0.814765	0.977152
mmu-let-7e-3p	87.2194	0.072079	0.308907	0.233336	0.8155	0.977152
mmu-miR-3074-1-3p	42.0334	-0.100337	0.433528	-0.231444	0.81697	0.977152
mmu-miR-193b-3p	1173.49	-0.0723974	0.313164	-0.231181	0.817175	0.977152
mmu-miR-411-5p	3846.87	0.0616069	0.267712	0.230124	0.817996	0.977152
mmu-miR-671-3p	120.572	-0.0793086	0.345389	-0.229621	0.818386	0.977152
mmu-miR-2137	155.216	-0.116092	0.512339	-0.226592	0.820741	0.977152
mmu-miR-491-5p	31.8423	-0.115439	0.512867	-0.225085	0.821913	0.977152
mmu-miR-101a-3p	687.501	0.0755454	0.337627	0.223754	0.822949	0.977152
mmu-miR-1955-3p	8.13866	-0.152021	0.680818	-0.223291	0.823309	0.977152
mmu-miR-9-3p	51.667	-0.24415	1.09495	-0.222979	0.823551	0.977152
mmu-let-7b-3p	403.383	-0.0565156	0.253633	-0.222825	0.823672	0.977152
mmu-miR-222-5p	58.019	0.105961	0.475803	0.2227	0.823769	0.977152
mmu-miR-181a-1-3p	320.928	-0.0578194	0.261013	-0.221519	0.824689	0.977152
mmu-miR-501-5p	523.812	-0.0434211	0.197368	-0.220001	0.825871	0.977152
mmu-miR-6940-3p	4.13452	0.228884	1.04196	0.219666	0.826131	0.977152
mmu-miR-193a-5p	187.238	0.0810708	0.381496	0.212508	0.831711	0.977152
mmu-miR-3572-3p	8.55573	-0.125845	0.592547	-0.21238	0.831811	0.977152
mmu-miR-1981-5p	187.642	-0.0897702	0.423941	-0.211752	0.832301	0.977152
mmu-miR-27a-3p	126405	-0.055623	0.265408	-0.209575	0.833999	0.977152
mmu-miR-6994-5p	6.41389	-0.138736	0.670634	-0.206873	0.836109	0.977152
mmu-miR-449a-5p	109.207	0.051618	0.249526	0.206864	0.836116	0.977152
mmu-miR-431-3p	14.9991	-0.117787	0.575106	-0.20481	0.837721	0.977152
mmu-miR-500-5p	56.7223	-0.0759612	0.374911	-0.202611	0.839439	0.977152
mmu-miR-5624-3p	4.98757	0.187205	0.924572	0.202478	0.839543	0.977152
mmu-miR-672-5p	162.359	-0.0746993	0.382373	-0.195357	0.845113	0.977152
mmu-miR-362-5p	4988.5	0.0331871	0.170704	0.194414	0.845852	0.977152
mmu-miR-144-3p	1744.79	0.0792311	0.408009	0.19419	0.846027	0.977152
mmu-let-7k	43.2346	-0.0751561	0.388603	-0.193401	0.846645	0.977152
mmu-miR-24-1-5p	120.283	-0.07357	0.380787	-0.193205	0.846798	0.977152
mmu-miR-23a-5p	15.2875	0.110051	0.572802	0.192128	0.847642	0.977152
mmu-miR-3072-3p	53.3723	0.0870922	0.453611	0.191998	0.847744	0.977152
mmu-miR-6516-3p	9.58245	0.119925	0.627545	0.191102	0.848445	0.977152
mmu-miR-370-3p	108.985	0.0911564	0.479381	0.190155	0.849188	0.977152
mmu-miR-3076-3p	3.55378	0.219699	1.16664	0.188318	0.850628	0.977152
mmu-miR-96-5p	3230.05	0.0773465	0.414191	0.186741	0.851864	0.977152
mmu-miR-181b-2-3p	5.9855	-0.156277	0.838414	-0.186396	0.852134	0.977152
mmu-miR-199a-5p	10868.5	0.155549	0.841744	0.184794	0.853391	0.977152
mmu-miR-96-3p	9.97449	-0.104706	0.566665	-0.184776	0.853405	0.977152
mmu-miR-1983	1553.98	0.0486366	0.265185	0.183406	0.854479	0.977152
mmu-miR-374b-5p	9905.6	0.0346071	0.195948	0.176613	0.859812	0.977152
mmu-miR-674-5p	9092.39	-0.0392466	0.222234	-0.1766	0.859822	0.977152
mmu-miR-297b-3p	21.0472	0.100485	0.573343	0.175262	0.860874	0.977152
mmu-miR-1947-5p	6.99752	-0.119786	0.696359	-0.172018	0.863423	0.977152
mmu-miR-106b-3p	763.904	-0.0380101	0.221401	-0.17168	0.863689	0.977152
mmu-miR-501-3p	4092.63	-0.0443299	0.2598	-0.170631	0.864514	0.977152
mmu-miR-615-3p	935.488	0.044177	0.264849	0.166801	0.867527	0.977152
mmu-miR-466g	33.2266	-0.060909	0.366407	-0.166233	0.867974	0.977152
mmu-miR-217-5p	5.94229	0.192497	1.16176	0.165694	0.868398	0.977152
mmu-miR-1188-5p	28.2215	-0.0741546	0.448532	-0.165327	0.868687	0.977152
mmu-miR-433-5p	15.2551	-0.100915	0.618943	-0.163044	0.870484	0.977152
mmu-miR-1839-3p	53.8897	0.0740748	0.455604	0.162586	0.870844	0.977152
mmu-miR-122-5p	54.9042	0.0749578	0.482569	0.155331	0.876561	0.981923
mmu-miR-466a-5p	7.30664	0.0990297	0.669226	0.147977	0.882361	0.984599
mmu-miR-423-3p	338.617	0.0405861	0.280711	0.144583	0.88504	0.984599
mmu-miR-322-5p	27254.8	-0.0348343	0.242365	-0.143727	0.885716	0.984599
mmu-miR-125a-5p	41406.9	-0.024987	0.175718	-0.142199	0.886922	0.984599
mmu-let-7a-5p	47631.8	-0.123018	0.871381	-0.141176	0.887731	0.984599
mmu-miR-1943-5p	20.1172	0.0754409	0.53448	0.141148	0.887753	0.984599
mmu-miR-467b-5p	11.1053	0.0824824	0.619926	0.133052	0.894152	0.986929
mmu-miR-511-3p	1519.19	0.0246721	0.188331	0.131004	0.895772	0.986929
mmu-miR-103-3p	21451.1	0.139648	1.07617	0.129764	0.896753	0.986929
mmu-miR-378d	57.2726	0.0492717	0.382721	0.12874	0.897563	0.986929
mmu-miR-223-5p	663.596	-0.0327968	0.259081	-0.126589	0.899266	0.986929
mmu-miR-541-5p	11627.5	0.0322485	0.263158	0.122544	0.902468	0.986929
mmu-miR-199b-3p	586272	0.0241707	0.200805	0.120369	0.904191	0.986929
mmu-miR-7236-3p	3.7669	-0.126133	1.05017	-0.120107	0.904398	0.986929
mmu-miR-3074-5p	5.4352	-0.117304	0.984618	-0.119136	0.905167	0.986929
mmu-miR-503-3p	99.1576	-0.0365733	0.323513	-0.11305	0.909991	0.986929
mmu-miR-380-5p	18.2678	0.0651272	0.59042	0.110307	0.912166	0.986929
mmu-miR-744-3p	23.0564	0.0499969	0.458273	0.109098	0.913125	0.986929
mmu-miR-877-5p	69.9118	-0.0310712	0.289363	-0.107378	0.914489	0.986929
mmu-miR-26a-2-3p	43.711	-0.0439786	0.413263	-0.106418	0.915251	0.986929
mmu-miR-150-3p	23.935	0.0508197	0.479334	0.106022	0.915565	0.986929
mmu-miR-24-2-5p	2423.72	0.0215532	0.205247	0.105011	0.916367	0.986929
mmu-miR-496a-5p	16.1596	-0.0506862	0.484966	-0.104515	0.916761	0.986929
mmu-miR-302b-3p	3.87752	0.13893	1.34517	0.10328	0.917741	0.986929
mmu-miR-412-3p	6.5346	-0.0842499	0.816326	-0.103206	0.917799	0.986929
mmu-miR-221-5p	514.606	-0.0193349	0.212292	-0.0910769	0.927431	0.992075
mmu-miR-1982-3p	6.62367	0.0635922	0.722825	0.0879772	0.929895	0.992075
mmu-miR-7a-5p	347.302	0.0873582	1.01367	0.0861798	0.931323	0.992075
mmu-miR-7025-3p	7.47681	-0.053091	0.624762	-0.0849779	0.932279	0.992075
mmu-miR-106b-5p	7513.31	-0.014957	0.187059	-0.0799588	0.93627	0.992075
mmu-miR-487b-3p	370.557	-0.0252044	0.329192	-0.0765646	0.93897	0.992075
mmu-miR-342-3p	7688.71	0.0156192	0.213118	0.0732889	0.941576	0.992075
mmu-miR-671-5p	1068.53	-0.0208377	0.287507	-0.0724771	0.942222	0.992075
mmu-miR-341-3p	164.895	-0.0250874	0.354749	-0.0707187	0.943622	0.992075
mmu-miR-146b-5p	49624.1	0.0139877	0.200087	0.0699084	0.944267	0.992075
mmu-miR-532-5p	2778.85	0.0121268	0.173955	0.0697123	0.944423	0.992075
mmu-miR-301b-3p	81.5603	0.0194171	0.283076	0.0685933	0.945313	0.992075
mmu-miR-664-3p	284.13	-0.0181632	0.264863	-0.0685757	0.945327	0.992075
mmu-miR-679-5p	48.2449	0.0208928	0.30671	0.0681193	0.945691	0.992075
mmu-miR-195a-5p	41158.7	0.0146738	0.216904	0.0676511	0.946063	0.992075
mmu-miR-92b-3p	293.146	0.0192652	0.29662	0.064949	0.948215	0.992075
mmu-miR-29b-2-5p	121.186	-0.0208796	0.335206	-0.0622889	0.950333	0.992075
mmu-miR-300-5p	76.2253	-0.0202709	0.344513	-0.0588394	0.95308	0.992075
mmu-miR-200a-3p	8685.85	-0.0199986	0.343337	-0.0582478	0.953551	0.992075
mmu-miR-500-3p	3850	0.0102945	0.178707	0.0576053	0.954063	0.992075
mmu-miR-340-3p	474.524	0.013958	0.244076	0.0571872	0.954396	0.992075
mmu-miR-138-1-3p	21.9687	0.0239073	0.434356	0.0550408	0.956106	0.992075
mmu-miR-30c-2-3p	265.81	0.0186558	0.342735	0.0544321	0.956591	0.992075
mmu-miR-1948-5p	13.1986	-0.0296615	0.64089	-0.0462817	0.963086	0.993343
mmu-miR-23b-5p	49.0909	0.0152777	0.351966	0.0434068	0.965377	0.993343
mmu-miR-139-3p	50.6503	0.0220142	0.514222	0.0428106	0.965852	0.993343
mmu-miR-106a-5p	74.9876	0.0172426	0.40281	0.0428059	0.965856	0.993343
mmu-miR-412-5p	8.59517	-0.0245822	0.623045	-0.0394549	0.968528	0.993343
mmu-miR-152-5p	9.47138	-0.0247862	0.700048	-0.0354065	0.971756	0.993343
mmu-miR-3062-5p	7.79582	-0.0254508	0.725458	-0.0350823	0.972014	0.993343
mmu-miR-511-5p	35.2263	0.0150999	0.476293	0.031703	0.974709	0.993343
mmu-miR-677-5p	18.9896	0.0120362	0.432069	0.0278572	0.977776	0.993343
mmu-miR-669c-5p	409.153	0.00576142	0.208116	0.0276837	0.977914	0.993343
mmu-miR-339-3p	120.688	-0.00749687	0.275054	-0.027256	0.978256	0.993343
mmu-miR-22-5p	6527.99	-0.00541267	0.204595	-0.0264556	0.978894	0.993343
mmu-miR-221-3p	16374.1	0.00613419	0.2363	0.0259593	0.97929	0.993343
mmu-miR-15b-5p	78208.1	-0.00465657	0.183435	-0.0253854	0.979748	0.993343
mmu-miR-331-3p	100.598	-0.00768217	0.306736	-0.0250449	0.980019	0.993343
mmu-miR-669f-5p	107.753	0.00495537	0.240719	0.0205857	0.983576	0.995444
mmu-miR-33-3p	30.1847	0.00722047	0.486577	0.0148393	0.98816	0.998578
mmu-miR-450a-5p	320.676	0.00844887	0.937765	0.00900958	0.992811	0.998875
mmu-let-7d-3p	1056.63	-0.00250233	0.353604	-0.00707664	0.994354	0.998875
mmu-miR-134-3p	26.22	0.00323722	0.504463	0.00641717	0.99488	0.998875
mmu-miR-410-5p	8.11926	0.0042538	0.772417	0.00550713	0.995606	0.998875
mmu-miR-574-5p	2284.62	0.00149934	0.366054	0.00409596	0.996732	0.998875
mmu-miR-543-5p	203.725	-0.000581428	0.381592	-0.00152369	0.998784	0.998875
mmu-miR-130b-3p	583.443	-0.000299902	0.212727	-0.0014098	0.998875	0.998875
mmu-miR-669a-5p	53.2438	-4.32288	1.61111	-2.68316
mmu-miR-669a-3p	14.1406	6.27168	3.00051	2.0902

## Sheet: MSCs+Ag-H vs. wounded
miRNA	baseMean	log2FoldChange	lfcSE	stat	pvalue	padj
mmu-miR-770-5p	13.9196	1.92294	0.535151	3.59327	0.000326553	0.206374
mmu-miR-128-3p	1366.89	-0.931782	0.273228	-3.41027	0.000648975	0.206374
mmu-miR-9-5p	75.653	-2.19773	0.691893	-3.1764	0.00149116	0.262123
mmu-miR-194-5p	1007.84	-1.92406	0.61136	-3.14717	0.00164857	0.262123
mmu-miR-155-5p	1064.15	0.564268	0.187665	3.00678	0.00264032	0.289308
mmu-miR-1843b-3p	41.1784	-0.922684	0.307901	-2.99669	0.00272932	0.289308
mmu-miR-5101	6.06398	-2.31345	0.809528	-2.85778	0.00426618	0.387613
mmu-miR-124-3p	21.2976	-1.96057	0.735576	-2.66536	0.00769068	0.611409
mmu-miR-208b-3p	3.29771	-3.03388	1.17064	-2.59164	0.00955188	0.630883
mmu-miR-338-3p	3786.02	-1.06253	0.412053	-2.57862	0.00991954	0.630883
mmu-miR-204-3p	6.18986	-2.06154	0.823385	-2.50374	0.0122888	0.658502
mmu-miR-1a-3p	27926.6	-1.58494	0.634014	-2.49985	0.0124246	0.658502
mmu-miR-196a-5p	857.515	2.54657	1.05994	2.40256	0.0162806	0.754106
mmu-miR-8090	6.96516	1.63868	0.68744	2.38374	0.0171377	0.754106
mmu-miR-326-3p	130.607	0.560011	0.236286	2.37005	0.0177855	0.754106
mmu-miR-378b	46.2477	-1.06925	0.458313	-2.33301	0.0196477	0.780996
mmu-miR-203-3p	165456	-0.654957	0.28844	-2.27068	0.0231663	0.784755
mmu-miR-196b-5p	744.39	1.11304	0.493245	2.25656	0.0240356	0.784755
mmu-miR-1934-5p	12.8957	-1.10772	0.493928	-2.24268	0.0249176	0.784755
mmu-miR-133a-5p	137.587	-1.4169	0.63236	-2.24065	0.0250486	0.784755
mmu-miR-126a-5p	35387	-0.585535	0.263655	-2.22083	0.0263622	0.784755
mmu-miR-210-5p	46.5069	0.689367	0.316839	2.17576	0.0295729	0.784755
mmu-miR-125b-2-3p	562.012	-0.520489	0.240858	-2.16098	0.0306967	0.784755
mmu-miR-325-3p	10.8708	-1.7954	0.845595	-2.12323	0.0337342	0.784755
mmu-miR-34c-3p	157.27	0.656558	0.309372	2.12223	0.0338188	0.784755
mmu-miR-466h-3p	14.006	1.52392	0.71901	2.11947	0.0340508	0.784755
mmu-miR-375-3p	402.584	-1.01482	0.479923	-2.11454	0.0344694	0.784755
mmu-miR-433-3p	1103.33	0.610813	0.288991	2.11361	0.034549	0.784755
mmu-miR-5620-5p	4.62633	-1.7467	0.839915	-2.07961	0.0375613	0.789701
mmu-miR-5124a	4.98969	-2.81039	1.35798	-2.06955	0.0384948	0.789701
mmu-miR-467d-3p	113.353	0.879722	0.427382	2.0584	0.039552	0.789701
mmu-miR-7007-3p	14.6606	-1.44433	0.713726	-2.02365	0.0430058	0.789701
mmu-miR-598-3p	26.2341	-0.775012	0.385722	-2.00925	0.0445107	0.789701
mmu-miR-203-5p	554.371	-0.507705	0.253593	-2.00205	0.0452792	0.789701
mmu-miR-32-3p	102.187	-0.557297	0.280025	-1.99017	0.0465722	0.789701
mmu-miR-382-5p	2102.19	0.44493	0.22688	1.96108	0.0498695	0.789701
mmu-miR-107-3p	1759.62	-0.510614	0.260504	-1.9601	0.0499839	0.789701
mmu-miR-34b-3p	231.864	0.587536	0.308192	1.90639	0.0565991	0.789701
mmu-miR-34c-5p	1180.88	0.475526	0.249875	1.90305	0.0570337	0.789701
mmu-miR-182-5p	932.208	-0.550226	0.289221	-1.90244	0.0571133	0.789701
mmu-miR-33-5p	45.776	-0.797271	0.420357	-1.89665	0.0578736	0.789701
mmu-miR-187-3p	320.063	-0.652355	0.34534	-1.88902	0.058889	0.789701
mmu-miR-5106	3.5906	-2.41609	1.28648	-1.87806	0.0603732	0.789701
mmu-miR-666-5p	54.2046	0.812303	0.43577	1.86406	0.0623129	0.789701
mmu-miR-135b-5p	10.2025	-0.99455	0.533674	-1.86359	0.0623791	0.789701
mmu-miR-212-5p	34.3233	0.708764	0.383397	1.84864	0.0645099	0.789701
mmu-miR-652-5p	75.1187	-0.624823	0.338233	-1.84732	0.0647013	0.789701
mmu-miR-3475-3p	7.78261	-1.29338	0.700775	-1.84565	0.0649433	0.789701
mmu-miR-466n-3p	14.4944	1.09132	0.591599	1.84469	0.0650819	0.789701
mmu-miR-1188-5p	36.6903	0.72695	0.394888	1.8409	0.0656359	0.789701
mmu-miR-127-3p	25827.4	0.322167	0.175181	1.83906	0.0659064	0.789701
mmu-miR-379-5p	2851.55	0.444011	0.241954	1.8351	0.0664905	0.789701
mmu-miR-1306-5p	103.445	-0.52584	0.287198	-1.83093	0.0671106	0.789701
mmu-miR-193a-3p	27.1614	-0.699233	0.387708	-1.8035	0.0713094	0.789701
mmu-miR-103-2-5p	5.59287	1.84263	1.02285	1.80145	0.0716313	0.789701
mmu-miR-200a-3p	6965.54	-0.600131	0.333427	-1.79989	0.0718788	0.789701
mmu-let-7j	1020.86	0.34993	0.195002	1.7945	0.0727335	0.789701
mmu-miR-101a-3p	544.841	-0.509834	0.287118	-1.77569	0.0757837	0.789701
mmu-miR-7043-5p	4.75525	1.63484	0.921403	1.7743	0.0760139	0.789701
mmu-miR-667-3p	167.979	0.636409	0.359139	1.77204	0.0763876	0.789701
mmu-miR-708-3p	76.617	-0.68368	0.386396	-1.76938	0.0768309	0.789701
mmu-miR-183-5p	575.428	-0.450834	0.25493	-1.76846	0.0769834	0.789701
mmu-miR-96-5p	2633.37	-0.409974	0.233284	-1.7574	0.0788494	0.79463
mmu-miR-3473d	16.0269	-0.854113	0.487813	-1.7509	0.0799628	0.79463
mmu-miR-345-5p	147.668	0.418017	0.242786	1.72176	0.0851138	0.803332
mmu-miR-181a-2-3p	229.66	-0.653985	0.380585	-1.71837	0.0857297	0.803332
mmu-miR-10b-5p	82125.8	-0.551112	0.320818	-1.71783	0.0858269	0.803332
mmu-miR-350-5p	182.286	0.353362	0.206881	1.70804	0.0876282	0.803332
mmu-miR-669n	3.66399	-2.28881	1.3465	-1.69983	0.0891638	0.803332
mmu-miR-668-3p	59.7233	0.833592	0.494345	1.68625	0.0917471	0.803332
mmu-miR-6538	24.7918	0.929861	0.552959	1.68161	0.0926449	0.803332
mmu-miR-378c	5177.5	-0.568591	0.340835	-1.66823	0.0952698	0.803332
mmu-miR-16-5p	296022	1.15574	0.69492	1.66312	0.0962882	0.803332
mmu-miR-134-5p	685.235	0.424581	0.255511	1.66169	0.0965747	0.803332
mmu-miR-25-5p	64.3048	-0.505913	0.304992	-1.65877	0.0971618	0.803332
mmu-miR-181c-3p	331.224	-0.445734	0.268763	-1.65847	0.0972234	0.803332
mmu-miR-18a-3p	90.4783	0.463793	0.283445	1.63627	0.101782	0.803332
mmu-miR-188-5p	197.084	-0.390244	0.238996	-1.63285	0.102501	0.803332
mmu-miR-23b-3p	210798	-0.477267	0.292362	-1.63245	0.102585	0.803332
mmu-miR-181d-5p	1047.89	-0.550265	0.339047	-1.62298	0.104594	0.803332
mmu-let-7k	34.8305	-0.650554	0.401141	-1.62176	0.104855	0.803332
mmu-miR-485-3p	204.094	0.678942	0.418697	1.62156	0.104898	0.803332
mmu-miR-540-3p	392.371	0.382893	0.237531	1.61197	0.106968	0.803332
mmu-miR-411-5p	4031.9	0.313686	0.195065	1.6081	0.107812	0.803332
mmu-miR-541-3p	13.0875	0.875682	0.544921	1.60699	0.108057	0.803332
mmu-miR-129b-5p	12.7084	1.03882	0.648717	1.60134	0.109302	0.803332
mmu-miR-200b-3p	14888.3	-0.350007	0.2194	-1.59529	0.110647	0.803332
mmu-miR-26b-5p	79026.9	-0.393177	0.248213	-1.58403	0.113187	0.803332
mmu-miR-141-3p	14215.6	-0.566007	0.357546	-1.58303	0.113415	0.803332
mmu-miR-24-1-5p	103.063	-0.438208	0.277729	-1.57783	0.114606	0.803332
mmu-miR-592-5p	19.7476	0.685582	0.435177	1.57541	0.115163	0.803332
mmu-miR-3097-5p	29.9629	-0.612704	0.390286	-1.56988	0.116442	0.803332
mmu-miR-8112	84.6909	0.608916	0.388962	1.56549	0.117468	0.803332
mmu-miR-181a-5p	12219.9	-0.633635	0.411405	-1.54017	0.123518	0.835718
mmu-miR-3060-3p	20.4144	-0.827593	0.544749	-1.51922	0.128707	0.837149
mmu-miR-145a-3p	3320.41	-0.434294	0.288228	-1.50677	0.131869	0.837149
mmu-miR-667-5p	35.182	0.749473	0.497712	1.50583	0.13211	0.837149
mmu-miR-431-5p	1500.45	0.522838	0.348371	1.50081	0.133406	0.837149
mmu-miR-192-5p	412.884	-0.340111	0.227068	-1.49784	0.134175	0.837149
mmu-miR-139-3p	59.0441	0.548324	0.366605	1.49568	0.134737	0.837149
mmu-miR-384-3p	6.37531	-1.45039	0.97025	-1.49487	0.13495	0.837149
mmu-miR-132-3p	781.33	0.354891	0.237795	1.49242	0.135589	0.837149
mmu-miR-3102-3p	114.037	0.521194	0.351131	1.48433	0.137722	0.837149
mmu-miR-574-5p	2676	0.536997	0.363053	1.47911	0.13911	0.837149
mmu-miR-429-3p	3714.01	-0.434796	0.2952	-1.47288	0.140782	0.837149
mmu-miR-204-5p	317.544	-0.57709	0.39231	-1.47101	0.141289	0.837149
mmu-miR-154-5p	854.146	0.438141	0.298646	1.46709	0.142352	0.837149
mmu-miR-673-5p	57.5958	0.41283	0.282623	1.46071	0.144096	0.837149
mmu-let-7a-5p	69623.9	0.944268	0.650023	1.45267	0.146316	0.837149
mmu-miR-32-5p	87.8057	-0.520097	0.358344	-1.45139	0.146671	0.837149
mmu-miR-29c-3p	672.34	-0.421614	0.290698	-1.45035	0.146961	0.837149
mmu-miR-6951-5p	5.5124	-1.19743	0.829207	-1.44407	0.14872	0.837149
mmu-miR-483-3p	69.7804	-0.686066	0.475114	-1.444	0.148739	0.837149
mmu-miR-93-3p	434.866	-0.311463	0.21697	-1.43551	0.151142	0.837757
mmu-miR-770-3p	33.6218	0.705599	0.495328	1.42451	0.154299	0.837757
mmu-miR-5116	5.00475	1.16695	0.819909	1.42327	0.154658	0.837757
mmu-miR-23a-3p	478547	-0.397731	0.279905	-1.42095	0.155332	0.837757
mmu-miR-298-5p	849.046	0.430572	0.303092	1.4206	0.155433	0.837757
mmu-miR-184-3p	12.91	1.28672	0.913946	1.40787	0.15917	0.85069
mmu-miR-338-5p	696.761	-0.618518	0.441645	-1.40049	0.161368	0.855251
mmu-miR-369-5p	800.903	0.287391	0.207414	1.38559	0.165871	0.864788
mmu-miR-744-3p	17.3237	-0.762321	0.550197	-1.38554	0.165887	0.864788
mmu-miR-10a-5p	48235.2	-0.404003	0.293136	-1.37821	0.168137	0.869394
mmu-miR-29b-3p	2416.88	-0.872035	0.636054	-1.37101	0.170372	0.870674
mmu-miR-205-5p	23435.4	-0.241396	0.176381	-1.3686	0.171123	0.870674
mmu-miR-877-5p	58.8478	-0.436529	0.320077	-1.36382	0.172623	0.871334
mmu-miR-1981-5p	222.081	0.476274	0.352729	1.35026	0.176934	0.875126
mmu-miR-181a-1-3p	285.176	-0.292944	0.218264	-1.34216	0.179545	0.875126
mmu-miR-182-3p	6.77428	1.05368	0.788518	1.33628	0.181457	0.875126
mmu-miR-181c-5p	464.843	-0.468338	0.35069	-1.33548	0.181721	0.875126
mmu-miR-299a-3p	325.636	0.327733	0.24689	1.32744	0.184362	0.875126
mmu-miR-486b-5p	31.3368	-0.525624	0.396401	-1.32599	0.184843	0.875126
mmu-miR-24-2-5p	2108.6	-0.266581	0.201984	-1.31981	0.186898	0.875126
mmu-miR-541-5p	12173.8	0.280605	0.213118	1.31666	0.187951	0.875126
mmu-miR-100-5p	18835.3	-0.353861	0.269054	-1.31521	0.188441	0.875126
mmu-miR-191-3p	220.752	-0.241257	0.183546	-1.31442	0.188704	0.875126
mmu-miR-148a-3p	23538.6	-0.254108	0.194357	-1.30743	0.191068	0.875126
mmu-miR-25-3p	24729.8	-0.250528	0.192093	-1.3042	0.192164	0.875126
mmu-miR-493-3p	19.0153	0.611178	0.469884	1.3007	0.193362	0.875126
mmu-miR-147-3p	58.5656	0.687958	0.530512	1.29678	0.194707	0.875126
mmu-miR-1a-1-5p	31.2484	-0.532654	0.41105	-1.29584	0.195031	0.875126
mmu-miR-99a-5p	192070	-0.295178	0.228257	-1.29318	0.195949	0.875126
mmu-miR-706	7.83246	1.19135	0.926945	1.28524	0.198708	0.875126
mmu-miR-200b-5p	962.679	-0.478711	0.374144	-1.27948	0.200727	0.875126
mmu-miR-3572-3p	6.57979	-0.930506	0.727465	-1.27911	0.200859	0.875126
mmu-miR-223-5p	730.443	0.34298	0.26816	1.27901	0.200894	0.875126
mmu-miR-669l-5p	130.014	0.311404	0.246584	1.26287	0.206635	0.894012
mmu-miR-27b-3p	106058	-0.315126	0.250671	-1.25713	0.208707	0.894932
mmu-miR-350-3p	555.656	0.303995	0.244281	1.24445	0.213335	0.894932
mmu-miR-212-3p	84.7387	0.462849	0.373973	1.23765	0.215845	0.894932
mmu-miR-675-3p	4.34288	1.04952	0.848969	1.23623	0.216372	0.894932
mmu-miR-146b-3p	61.3294	0.426021	0.344816	1.2355	0.216644	0.894932
mmu-miR-132-5p	119.718	0.411683	0.334156	1.23201	0.217946	0.894932
mmu-miR-467c-5p	453.606	0.317594	0.258138	1.23033	0.218575	0.894932
mmu-miR-129-2-3p	43.8123	0.51759	0.421492	1.228	0.219449	0.894932
mmu-miR-337-5p	1266.46	0.373691	0.304553	1.22701	0.219817	0.894932
mmu-miR-210-3p	3228.42	0.264393	0.216521	1.2211	0.22205	0.894932
mmu-miR-30d-3p	47.7213	-0.371368	0.305724	-1.21472	0.224473	0.894932
mmu-miR-466i-5p	177.773	0.558954	0.461235	1.21186	0.225565	0.894932
mmu-miR-141-5p	549.287	-0.444247	0.368466	-1.20567	0.227946	0.894932
mmu-miR-1948-5p	10.127	-0.786556	0.657305	-1.19664	0.231448	0.894932
mmu-miR-3535	95.8022	-0.390174	0.326369	-1.1955	0.231891	0.894932
mmu-miR-122-5p	64.7733	0.626182	0.525273	1.19211	0.233219	0.894932
mmu-miR-700-3p	525.928	-0.260512	0.21858	-1.19184	0.233325	0.894932
mmu-miR-30e-3p	2297.2	-0.31818	0.267842	-1.18794	0.234858	0.894932
mmu-miR-148a-5p	11.2267	0.740536	0.62355	1.18761	0.234986	0.894932
mmu-miR-30a-3p	3949.09	-0.463052	0.389905	-1.1876	0.23499	0.894932
mmu-miR-29b-2-5p	105.898	-0.302068	0.256605	-1.17717	0.239128	0.902049
mmu-miR-30a-5p	3701.44	-0.387415	0.331602	-1.16832	0.24268	0.902049
mmu-miR-377-5p	90.3662	0.398708	0.343718	1.15999	0.246055	0.902049
mmu-miR-669c-5p	434.9	0.292702	0.25279	1.15789	0.246909	0.902049
mmu-miR-466f-5p	4.26996	1.2147	1.05019	1.15665	0.247416	0.902049
mmu-miR-99a-3p	37.3755	-0.555555	0.480761	-1.15557	0.247855	0.902049
mmu-miR-669d-5p	50.0194	0.684251	0.595505	1.14903	0.250545	0.902049
mmu-miR-3102-3p.2-3p	17.299	0.50615	0.445381	1.13644	0.255771	0.902049
mmu-miR-6937-5p	114.65	0.502574	0.443879	1.13223	0.257537	0.902049
mmu-miR-8098	11.2343	0.782018	0.695084	1.12507	0.260559	0.902049
mmu-miR-149-5p	7620.45	-0.306097	0.27246	-1.12346	0.261243	0.902049
mmu-miR-10b-3p	303.819	-0.369104	0.330158	-1.11796	0.263583	0.902049
mmu-miR-191-5p	92836.4	-0.292852	0.262067	-1.11747	0.263795	0.902049
mmu-miR-6940-3p	5.23449	0.954154	0.856376	1.11418	0.265204	0.902049
mmu-miR-665-3p	210.38	0.408765	0.367106	1.11348	0.265503	0.902049
mmu-miR-219a-1-3p	19.5586	0.481174	0.432206	1.1133	0.26558	0.902049
mmu-miR-331-5p	11.5645	0.622289	0.559446	1.11233	0.265996	0.902049
mmu-miR-1843b-5p	330.264	-0.336121	0.303717	-1.10669	0.268428	0.902049
mmu-miR-382-3p	104.8	0.429845	0.388791	1.10559	0.268902	0.902049
mmu-miR-679-5p	52.1167	0.349931	0.317776	1.10119	0.270814	0.902049
mmu-miR-106b-5p	6817.42	-0.178415	0.163914	-1.08847	0.276388	0.902049
mmu-miR-7057-5p	6.09711	0.752719	0.692378	1.08715	0.276971	0.902049
mmu-miR-3081-3p	3.66944	-1.6641	1.53843	-1.08168	0.279393	0.902049
mmu-miR-93-5p	7156.28	-0.217722	0.202097	-1.07731	0.281341	0.902049
mmu-miR-8117	7.31844	-0.989309	0.918885	-1.07664	0.281641	0.902049
mmu-miR-193b-3p	1053.75	-0.279684	0.260187	-1.07493	0.282404	0.902049
mmu-miR-30c-5p	3208.6	-0.685209	0.640887	-1.06916	0.284999	0.902049
mmu-miR-20a-3p	479.119	-0.224822	0.211153	-1.06474	0.286994	0.902049
mmu-let-7i-5p	88155.9	0.152144	0.143428	1.06077	0.288794	0.902049
mmu-miR-450a-1-3p	56.8591	-0.323739	0.307813	-1.05174	0.292919	0.902049
mmu-miR-3057-5p	19.0356	0.52073	0.495737	1.05042	0.293527	0.902049
mmu-miR-148b-3p	2703.64	-0.240055	0.229522	-1.04589	0.295611	0.902049
mmu-miR-486a-5p	30906.7	-0.197803	0.190491	-1.03839	0.299089	0.902049
mmu-miR-181d-3p	6.62363	-0.881662	0.853194	-1.03337	0.301432	0.902049
mmu-miR-3061-3p	5.72794	-0.836144	0.810342	-1.03184	0.302146	0.902049
mmu-miR-133b-3p	402.156	-0.323493	0.313705	-1.0312	0.302447	0.902049
mmu-miR-455-5p	44.5522	-0.362309	0.351952	-1.02943	0.30328	0.902049
mmu-miR-1943-5p	15.6985	-0.569512	0.553449	-1.02902	0.303469	0.902049
mmu-miR-188-3p	16.596	0.465786	0.45281	1.02866	0.303641	0.902049
mmu-miR-140-5p	5069.24	-0.226331	0.220658	-1.02571	0.305028	0.902049
mmu-miR-218-5p	1549.24	0.306297	0.299298	1.02339	0.306125	0.902049
mmu-miR-221-5p	460.342	-0.227835	0.223156	-1.02097	0.307269	0.902049
mmu-miR-34a-5p	2187.01	0.195336	0.191938	1.0177	0.308819	0.902049
mmu-miR-872-5p	4248.97	-0.250191	0.246045	-1.01685	0.309225	0.902049
mmu-miR-3473g	2.7499	-1.7687	1.74003	-1.01648	0.309402	0.902049
mmu-miR-496a-5p	19.5881	0.591875	0.588169	1.0063	0.31427	0.902049
mmu-miR-669b-5p	111.259	0.238784	0.237418	1.00576	0.314532	0.902049
mmu-miR-18b-5p	2.82699	1.38328	1.37649	1.00494	0.314928	0.902049
mmu-let-7c-1-3p	51.9875	-0.39737	0.396059	-1.00331	0.315712	0.902049
mmu-miR-877-3p	23.1008	0.473136	0.472091	1.00221	0.31624	0.902049
mmu-miR-195a-3p	77.2151	-0.268687	0.27015	-0.994583	0.319939	0.902049
mmu-miR-130a-3p	40122.2	-0.247724	0.249219	-0.993999	0.320223	0.902049
mmu-miR-690	60.923	-0.456393	0.459233	-0.993816	0.320313	0.902049
mmu-miR-186-5p	1135.12	-0.210311	0.211713	-0.993378	0.320526	0.902049
mmu-miR-543-5p	217.696	0.300729	0.303093	0.992203	0.321098	0.902049
mmu-miR-381-5p	24.2474	-0.474929	0.479612	-0.990237	0.322058	0.902049
mmu-miR-7007-5p	5.79203	-0.822386	0.830605	-0.990105	0.322123	0.902049
mmu-miR-361-3p	89.1635	0.341799	0.348729	0.980128	0.327023	0.902049
mmu-miR-195a-5p	36335.9	-0.228393	0.233372	-0.978666	0.327745	0.902049
mmu-miR-1187	14.4872	0.692326	0.710683	0.97417	0.329972	0.902049
mmu-miR-200a-5p	319.269	-0.392364	0.406176	-0.965994	0.334047	0.902049
mmu-miR-22-5p	5818.84	-0.22295	0.231201	-0.964313	0.334889	0.902049
mmu-miR-296-3p	103.173	0.342183	0.355226	0.963281	0.335406	0.902049
mmu-miR-494-3p	1573.57	0.313433	0.326044	0.961324	0.33639	0.902049
mmu-miR-504-5p	4.28563	-0.908058	0.945433	-0.960468	0.33682	0.902049
mmu-miR-708-5p	8516.28	-0.368454	0.384737	-0.957678	0.338225	0.902049
mmu-miR-5129-5p	26.1425	0.457595	0.478689	0.955932	0.339106	0.902049
mmu-miR-16-2-3p	37.966	0.529071	0.553881	0.955206	0.339473	0.902049
mmu-miR-3473a	39.1932	-0.314489	0.330341	-0.952015	0.341089	0.902049
mmu-miR-5103	11.3108	0.626347	0.661006	0.947565	0.343351	0.902049
mmu-miR-409-5p	1969.73	0.259643	0.274629	0.94543	0.344439	0.902049
mmu-miR-181b-2-3p	4.59347	-0.96488	1.02082	-0.945198	0.344558	0.902049
mmu-miR-6412	266.169	0.341192	0.362071	0.942335	0.346021	0.902049
mmu-miR-497a-5p	13137.6	-0.173758	0.18475	-0.940505	0.346959	0.902049
mmu-miR-1983	1347.41	-0.241365	0.258706	-0.932969	0.350836	0.902049
mmu-miR-34b-5p	17.2865	0.574567	0.619055	0.928135	0.353337	0.902049
mmu-miR-329-3p	940.667	0.376887	0.406617	0.926883	0.353987	0.902049
mmu-miR-3057-3p	5.13177	0.752503	0.81316	0.925405	0.354755	0.902049
mmu-miR-434-3p	1196.85	0.288181	0.311595	0.92486	0.355039	0.902049
mmu-miR-6238	175.143	0.459464	0.498407	0.921864	0.356599	0.902049
mmu-let-7g-5p	125212	-0.173271	0.188349	-0.919947	0.357601	0.902049
mmu-miR-137-3p	36.3431	-0.639018	0.69713	-0.916641	0.359331	0.902049
mmu-miR-1941-3p	41.6558	-0.374878	0.409898	-0.914565	0.36042	0.902049
mmu-miR-145a-5p	27731.3	-0.225894	0.247145	-0.914015	0.360709	0.902049
mmu-miR-24-3p	115845	0.535261	0.589224	0.908417	0.363658	0.902049
mmu-miR-151-3p	2286.22	0.285776	0.315138	0.906828	0.364498	0.902049
mmu-miR-21a-5p	196868	0.27512	0.304627	0.903137	0.366453	0.902049
mmu-miR-215-5p	8.5399	0.540325	0.600445	0.899873	0.368188	0.902049
mmu-miR-329-5p	33.6313	0.454402	0.509809	0.891318	0.372758	0.902049
mmu-miR-17-5p	10867.5	-0.237051	0.26733	-0.886736	0.375221	0.902049
mmu-miR-148b-5p	32.9403	-0.384475	0.434375	-0.885121	0.376091	0.902049
mmu-miR-676-3p	416.197	-0.282959	0.320331	-0.883333	0.377057	0.902049
mmu-miR-384-5p	9.03809	0.647658	0.737414	0.878283	0.37979	0.902049
mmu-miR-101b-3p	2534.92	-0.194502	0.221655	-0.877497	0.380217	0.902049
mmu-miR-125b-1-3p	242.307	-0.216222	0.247566	-0.873392	0.38245	0.902049
mmu-miR-143-5p	23.5301	-0.432555	0.496604	-0.871027	0.383739	0.902049
mmu-miR-466b-3p	15.4774	0.968493	1.1152	0.868451	0.385148	0.902049
mmu-miR-466h-5p	41.2847	0.322363	0.372731	0.864867	0.387112	0.902049
mmu-miR-491-5p	35.8155	0.331688	0.38512	0.861258	0.389096	0.902049
mmu-miR-9-3p	43.4978	-0.701077	0.814775	-0.860455	0.389538	0.902049
mmu-miR-434-5p	539.776	0.287642	0.33657	0.854627	0.392757	0.902049
mmu-miR-455-3p	4312.9	0.209279	0.244915	0.854497	0.39283	0.902049
mmu-miR-142a-3p	8880.5	0.29174	0.341802	0.853535	0.393363	0.902049
mmu-miR-669e-5p	11.1734	-0.441852	0.51786	-0.853228	0.393533	0.902049
mmu-miR-296-5p	80.9455	0.281926	0.331569	0.850278	0.395171	0.902049
mmu-miR-376a-3p	1670.34	0.27662	0.326276	0.847812	0.396543	0.902049
mmu-miR-409-3p	990.536	0.201502	0.237923	0.84692	0.39704	0.902049
mmu-miR-92b-5p	5.13743	1.06081	1.25975	0.842079	0.399744	0.902049
mmu-miR-339-3p	108.675	-0.189455	0.225019	-0.841951	0.399815	0.902049
mmu-miR-190b-5p	40.7367	-0.340175	0.405062	-0.839809	0.401015	0.902049
mmu-miR-500-3p	3509.04	-0.133385	0.15974	-0.83501	0.403712	0.902049
mmu-miR-3068-5p	416.86	-0.187193	0.224734	-0.832952	0.404872	0.902049
mmu-miR-23b-5p	42.1038	-0.310435	0.373749	-0.830597	0.406202	0.902049
mmu-miR-370-3p	114.556	0.358705	0.43202	0.830296	0.406371	0.902049
mmu-miR-495-3p	370.436	0.331986	0.403494	0.822778	0.410634	0.902049
mmu-miR-29a-3p	11756.7	-0.21301	0.259173	-0.821884	0.411143	0.902049
mmu-miR-615-3p	948.289	0.212096	0.259055	0.81873	0.41294	0.902049
mmu-miR-223-3p	68139.8	0.412115	0.50498	0.816101	0.414442	0.902049
mmu-miR-186-3p	52.6992	0.246922	0.306134	0.806583	0.419907	0.902049
mmu-miR-421-3p	353.455	-0.164819	0.204674	-0.805273	0.420662	0.902049
mmu-miR-136-3p	77.4255	-0.428939	0.533127	-0.804572	0.421066	0.902049
mmu-miR-342-5p	268.56	0.361261	0.449222	0.804194	0.421285	0.902049
mmu-miR-142a-5p	12749.8	0.259513	0.323614	0.801923	0.422597	0.902049
mmu-miR-664-3p	259.189	-0.165225	0.206987	-0.798239	0.424732	0.902049
mmu-miR-19a-3p	46.9912	0.3126	0.392103	0.797239	0.425312	0.902049
mmu-miR-6540-5p	26.8827	0.340625	0.427616	0.796567	0.425702	0.902049
mmu-miR-486a-3p	213.345	-0.274533	0.346886	-0.791422	0.428698	0.902049
mmu-miR-29b-1-5p	163.125	0.197407	0.249678	0.790647	0.42915	0.902049
mmu-miR-666-3p	9.20447	-0.513174	0.649417	-0.790207	0.429407	0.902049
mmu-miR-27a-3p	115671	-0.202922	0.257564	-0.78785	0.430784	0.902049
mmu-miR-675-5p	51.3184	-0.414722	0.526609	-0.787534	0.430969	0.902049
mmu-miR-543-3p	214.327	0.342464	0.436002	0.785464	0.432181	0.902049
mmu-miR-467e-5p	1017.96	0.172298	0.220533	0.781279	0.434639	0.902049
mmu-miR-143-3p	80029.2	-0.249979	0.319986	-0.78122	0.434673	0.902049
mmu-miR-1193-5p	25.4861	0.3104	0.398925	0.778091	0.436515	0.902049
mmu-miR-206-3p	16383.2	-0.354064	0.457354	-0.774157	0.438838	0.902049
mmu-miR-26a-1-3p	18.8396	-0.39159	0.506021	-0.773861	0.439013	0.902049
mmu-miR-362-3p	78.5817	0.30328	0.392041	0.773593	0.439171	0.902049
mmu-miR-200c-5p	53.3806	-0.320397	0.415188	-0.771693	0.440296	0.902049
mmu-miR-411-3p	1265.12	0.280213	0.36372	0.770409	0.441058	0.902049
mmu-miR-98-3p	27.7192	-0.338509	0.439548	-0.770128	0.441224	0.902049
mmu-miR-466f-3p	48.7291	0.325435	0.424281	0.767026	0.443066	0.902049
mmu-miR-323-3p	198.883	0.272901	0.356302	0.765926	0.44372	0.902049
mmu-miR-92a-1-5p	35.613	-0.3721	0.486463	-0.76491	0.444325	0.902049
mmu-miR-532-3p	732.048	0.184372	0.241935	0.762073	0.446016	0.902049
mmu-let-7d-5p	86052.8	-0.140989	0.185252	-0.761068	0.446616	0.902049
mmu-miR-26a-2-3p	47.9944	0.319457	0.420651	0.759435	0.447592	0.902049
mmu-miR-3061-5p	19.3115	0.358235	0.472911	0.757511	0.448744	0.902049
mmu-miR-351-3p	78.7095	-0.324995	0.429362	-0.756925	0.449095	0.902049
mmu-miR-138-2-3p	17.2215	-0.374679	0.496982	-0.753909	0.450904	0.902049
mmu-miR-29c-5p	120.068	-0.222592	0.296173	-0.751561	0.452315	0.902049
mmu-miR-379-3p	581.502	0.265592	0.355429	0.747244	0.454917	0.902049
mmu-miR-1964-5p	5.18203	-0.851047	1.13961	-0.746786	0.455193	0.902049
mmu-miR-19b-3p	223.116	0.359155	0.483779	0.742395	0.457848	0.902049
mmu-let-7f-1-3p	138.646	-0.213399	0.288031	-0.740889	0.458761	0.902049
mmu-miR-450b-3p	587.472	-0.15412	0.209791	-0.734638	0.46256	0.902049
mmu-miR-125a-5p	38397.6	-0.123542	0.168836	-0.731729	0.464334	0.902049
mmu-miR-493-5p	108.348	0.301351	0.413757	0.728328	0.466413	0.902049
mmu-miR-28a-3p	1345.35	0.209988	0.289887	0.72438	0.468832	0.902049
mmu-miR-12188-5p	31.8915	-0.335014	0.462788	-0.723903	0.469125	0.902049
mmu-miR-33-3p	25.9591	-0.341629	0.47207	-0.723684	0.46926	0.902049
mmu-miR-412-5p	6.98805	-0.54072	0.748165	-0.722729	0.469847	0.902049
mmu-miR-22-3p	7646.67	-0.18115	0.250656	-0.722705	0.469861	0.902049
mmu-miR-466a-3p	10.8204	0.38998	0.540305	0.721777	0.470431	0.902049
mmu-miR-7083-5p	5.37496	0.582789	0.812048	0.717678	0.472956	0.902049
mmu-miR-669f-3p	4.97962	0.68598	0.961634	0.713348	0.47563	0.902049
mmu-miR-181b-5p	1646.8	0.20162	0.285274	0.706757	0.479718	0.902049
mmu-miR-150-3p	25.654	0.348772	0.493585	0.706609	0.47981	0.902049
mmu-miR-6418-3p	6.2751	0.685215	0.970505	0.70604	0.480163	0.902049
mmu-miR-199a-3p	3483.97	0.141624	0.201173	0.703989	0.48144	0.902049
mmu-miR-381-3p	320.429	0.200595	0.287267	0.698288	0.484997	0.902049
mmu-miR-484	4025.68	0.143533	0.206081	0.696488	0.486123	0.902049
mmu-miR-300-3p	832.949	0.197391	0.284204	0.694541	0.487343	0.902049
mmu-miR-363-3p	38.8408	0.24368	0.350944	0.694357	0.487459	0.902049
mmu-miR-3075-5p	3.01291	0.830627	1.19894	0.692799	0.488436	0.902049
mmu-miR-6236	28.646	0.370153	0.535036	0.691829	0.489045	0.902049
mmu-miR-1955-5p	16.2677	-0.308586	0.446501	-0.691121	0.48949	0.902049
mmu-miR-496a-3p	393.711	0.278345	0.405277	0.686801	0.492208	0.902049
mmu-miR-744-5p	1974.84	0.218369	0.318236	0.686185	0.492597	0.902049
mmu-miR-144-3p	1474.78	-0.289838	0.422861	-0.685422	0.493078	0.902049
mmu-miR-674-5p	9306.07	0.146211	0.214172	0.68268	0.494809	0.902049
mmu-miR-3968	1051.7	0.175555	0.25872	0.678553	0.497421	0.902049
mmu-miR-5134-5p	5.4978	-0.536422	0.791034	-0.678128	0.49769	0.902049
mmu-miR-449a-5p	109.33	0.17716	0.261595	0.677232	0.498259	0.902049
mmu-miR-5114	8.83639	0.434897	0.647308	0.671855	0.501676	0.902049
mmu-miR-12191-3p	5.66894	-0.62702	0.934969	-0.670633	0.502455	0.902049
mmu-miR-28a-5p	5550.76	0.110369	0.164923	0.669213	0.50336	0.902049
mmu-miR-376a-5p	20.4983	0.303254	0.45541	0.665892	0.50548	0.902049
mmu-miR-299a-5p	1349.12	0.221695	0.333865	0.664026	0.506674	0.902049
mmu-miR-126a-3p	103009	-0.132571	0.200036	-0.662732	0.507502	0.902049
mmu-miR-5104	57.7254	0.211397	0.320248	0.660104	0.509187	0.902049
mmu-miR-301a-3p	752.872	-0.197435	0.299627	-0.658938	0.509935	0.902049
mmu-miR-201-5p	34.9745	-0.224951	0.342152	-0.65746	0.510885	0.902049
mmu-miR-1191a	30.8389	-0.312287	0.476471	-0.655418	0.512199	0.902049
mmu-miR-1247-3p	3.76167	0.846595	1.29962	0.651418	0.514777	0.902049
mmu-miR-487b-3p	383.562	0.191194	0.293554	0.651306	0.514849	0.902049
mmu-miR-6994-5p	7.6522	0.455777	0.712465	0.639718	0.522356	0.909278
mmu-miR-127-5p	289.668	0.194019	0.303858	0.638519	0.523136	0.909278
mmu-miR-206-5p	6.41544	-0.478462	0.750092	-0.637871	0.523558	0.909278
mmu-miR-673-3p	56.8804	-0.22874	0.359582	-0.636128	0.524693	0.909278
mmu-miR-376c-3p	3134.55	0.198019	0.313825	0.630987	0.528049	0.912607
mmu-miR-370-5p	34.0175	-0.249316	0.399219	-0.624508	0.532294	0.91745
mmu-miR-433-5p	17.9224	0.449186	0.722329	0.621858	0.534035	0.917952
mmu-miR-214-5p	120.388	0.19688	0.318757	0.617648	0.536807	0.917952
mmu-miR-466c-5p	31.5502	0.376797	0.610214	0.617484	0.536916	0.917952
mmu-miR-672-5p	172.603	0.217251	0.353311	0.6149	0.538621	0.918121
mmu-miR-324-3p	122.426	0.156763	0.257149	0.609617	0.542115	0.918121
mmu-miR-679-3p	24.7704	-0.234559	0.385061	-0.609149	0.542426	0.918121
mmu-miR-501-3p	4167.26	0.129889	0.214865	0.604514	0.545502	0.918121
mmu-miR-7a-1-3p	128.75	0.195886	0.324356	0.603922	0.545895	0.918121
mmu-miR-3074-1-3p	44.963	0.207357	0.344778	0.601422	0.547559	0.918121
mmu-miR-17-3p	1476.62	-0.111438	0.185839	-0.599647	0.548742	0.918121
mmu-miR-378a-3p	41072	-0.254913	0.425529	-0.599049	0.54914	0.918121
mmu-miR-374b-5p	9027.32	-0.108764	0.182607	-0.595617	0.551431	0.918121
mmu-miR-410-5p	9.23569	0.461491	0.774848	0.595589	0.55145	0.918121
mmu-miR-222-3p	2182.08	-0.0900461	0.152105	-0.591998	0.553852	0.919353
mmu-miR-146a-5p	15696	-0.184954	0.315566	-0.586101	0.557808	0.919353
mmu-miR-547-3p	215.535	-0.244658	0.421318	-0.580697	0.561445	0.919353
mmu-miR-129b-3p	17.7187	0.38428	0.662616	0.579944	0.561952	0.919353
mmu-miR-30e-5p	1756.94	-0.128148	0.221897	-0.577512	0.563594	0.919353
mmu-miR-133a-3p	9522.41	0.263823	0.457713	0.576394	0.564349	0.919353
mmu-miR-328-3p	485.1	0.183438	0.322131	0.569451	0.56905	0.919353
mmu-miR-29a-5p	737.21	-0.150337	0.264108	-0.569224	0.569204	0.919353
mmu-miR-378a-5p	492.397	-0.130213	0.229286	-0.567907	0.570098	0.919353
mmu-miR-5123	8.65039	0.363336	0.64247	0.56553	0.571714	0.919353
mmu-miR-450a-2-3p	8.59795	-0.452684	0.804251	-0.562864	0.573528	0.919353
mmu-miR-7a-5p	403.131	0.593446	1.05647	0.561724	0.574304	0.919353
mmu-miR-106a-5p	65.7815	-0.241821	0.432604	-0.558989	0.576169	0.919353
mmu-let-7i-3p	19.362	0.230403	0.412358	0.558745	0.576336	0.919353
mmu-miR-7041-5p	2.41074	0.848439	1.52453	0.556524	0.577853	0.919353
mmu-miR-669p-5p	90.7642	0.283334	0.509279	0.556342	0.577977	0.919353
mmu-miR-128-1-5p	5.79294	-0.544495	0.983701	-0.553516	0.57991	0.919353
mmu-miR-423-5p	2031.18	0.0990842	0.179482	0.552058	0.580909	0.919353
mmu-miR-574-3p	1531.13	-0.0973157	0.176392	-0.551703	0.581152	0.919353
mmu-miR-701-5p	10.6039	0.319299	0.579307	0.551174	0.581515	0.919353
mmu-miR-467d-5p	367.84	0.119399	0.217566	0.548793	0.583148	0.919353
mmu-miR-676-5p	59.2761	-0.178706	0.326992	-0.546515	0.584712	0.919353
mmu-miR-6516-5p	45.3544	-0.27133	0.497433	-0.54546	0.585437	0.919353
mmu-miR-1839-3p	54.4034	0.219315	0.404071	0.542763	0.587293	0.919996
mmu-miR-139-5p	12413.6	0.130097	0.248721	0.523064	0.60093	0.934509
mmu-miR-6996-5p	6.05598	-0.423346	0.809496	-0.522975	0.600992	0.934509
mmu-miR-15b-5p	72427.9	-0.104161	0.199442	-0.522264	0.601487	0.934509
mmu-miR-582-5p	105.708	0.207527	0.402963	0.515002	0.606552	0.934509
mmu-miR-1843a-3p	56.4233	0.155112	0.303257	0.511487	0.60901	0.934509
mmu-miR-431-3p	13.593	-0.293233	0.576185	-0.508921	0.610808	0.934509
mmu-let-7g-3p	3.5776	0.529953	1.04354	0.507842	0.611564	0.934509
mmu-miR-511-5p	31.506	-0.191588	0.377352	-0.507717	0.611652	0.934509
mmu-miR-92b-3p	268.016	-0.110524	0.218098	-0.506764	0.612321	0.934509
mmu-miR-3473b	205.047	0.209047	0.413881	0.50509	0.613495	0.934509
mmu-miR-412-3p	7.40397	0.397507	0.793059	0.501233	0.616207	0.934509
mmu-miR-300-5p	78.6276	0.187996	0.376911	0.49878	0.617934	0.934509
mmu-miR-152-3p	59861.5	-0.0900222	0.180685	-0.498228	0.618323	0.934509
mmu-miR-200c-3p	66824.8	-0.165248	0.331962	-0.497793	0.61863	0.934509
mmu-miR-3076-5p	8.2557	-0.321155	0.64724	-0.496191	0.619759	0.934509
mmu-let-7c-5p	137975	0.263496	0.531505	0.495755	0.620067	0.934509
mmu-miR-1895	14.5926	-0.297158	0.605237	-0.490978	0.623442	0.937373
mmu-miR-134-3p	27.309	0.231171	0.476183	0.485466	0.627346	0.941019
mmu-miR-221-3p	15223.8	-0.0787643	0.163356	-0.482164	0.629689	0.942311
mmu-miR-194-2-3p	7.41386	-0.32107	0.670357	-0.478953	0.631972	0.943507
mmu-miR-5624-3p	5.15002	0.410891	0.864478	0.475305	0.634569	0.943551
mmu-let-7b-5p	116898	-0.145845	0.307206	-0.474745	0.634968	0.943551
mmu-miR-423-3p	304.864	-0.133103	0.283631	-0.469284	0.638867	0.947131
mmu-miR-301b-3p	73.9929	-0.145016	0.3118	-0.465094	0.641864	0.947521
mmu-miR-19b-1-5p	3.90275	-0.521724	1.12814	-0.462463	0.643749	0.947521
mmu-miR-7669-3p	5.6139	0.456369	0.98959	0.46117	0.644676	0.947521
mmu-miR-217-5p	5.9295	0.352869	0.767134	0.459984	0.645528	0.947521
mmu-miR-325-5p	4.43572	0.481708	1.05057	0.45852	0.646579	0.947521
mmu-miR-183-3p	87.6869	-0.136606	0.300732	-0.454246	0.649652	0.948184
mmu-miR-26a-5p	112376	-0.265203	0.584476	-0.453744	0.650013	0.948184
mmu-miR-542-5p	178.126	0.100723	0.223443	0.450777	0.65215	0.949028
mmu-miR-27a-5p	408.098	0.107551	0.240242	0.44768	0.654384	0.949028
mmu-miR-3470b	17.0412	0.292151	0.653974	0.446732	0.655068	0.949028
mmu-miR-505-5p	62.1492	0.114798	0.265981	0.431602	0.66603	0.960708
mmu-miR-130a-5p	11.356	0.265556	0.616834	0.430514	0.666822	0.960708
mmu-miR-15a-5p	17416.6	-0.0902648	0.210231	-0.429359	0.667662	0.960708
mmu-miR-340-5p	1623.73	0.15969	0.377752	0.422737	0.672487	0.963695
mmu-miR-10a-3p	132.905	-0.125708	0.297637	-0.422352	0.672768	0.963695
mmu-miR-193b-5p	60.3942	-0.165791	0.397389	-0.417201	0.676531	0.964432
mmu-let-7e-5p	26806.2	0.0826011	0.202959	0.406984	0.684019	0.964432
mmu-miR-125b-5p	40628.6	0.261306	0.645726	0.404669	0.68572	0.964432
mmu-miR-337-3p	57.4146	0.227077	0.561367	0.404507	0.68584	0.964432
mmu-miR-3470a	11.1533	0.344503	0.851695	0.404492	0.685851	0.964432
mmu-miR-5126	9.7041	0.209163	0.52592	0.397708	0.690845	0.964432
mmu-miR-451a	11808.5	-0.191125	0.483896	-0.394971	0.692865	0.964432
mmu-miR-362-5p	4612.63	-0.0644086	0.164426	-0.391717	0.695267	0.964432
mmu-miR-345-3p	91.2455	-0.104725	0.267929	-0.390868	0.695895	0.964432
mmu-miR-154-3p	326.688	0.180225	0.463906	0.388496	0.697649	0.964432
mmu-miR-136-5p	113.268	0.145232	0.375172	0.387107	0.698677	0.964432
mmu-miR-376b-5p	586.407	0.0952749	0.246958	0.385795	0.699649	0.964432
mmu-miR-503-5p	2336.26	-0.123405	0.320782	-0.3847	0.70046	0.964432
mmu-miR-539-5p	260.459	-0.119372	0.3133	-0.381013	0.703194	0.964432
mmu-miR-758-3p	7.93346	-0.270696	0.716255	-0.377933	0.70548	0.964432
mmu-miR-151-5p	7107.36	-0.0809012	0.214419	-0.377304	0.705948	0.964432
mmu-miR-7025-3p	7.82226	0.247003	0.658669	0.375002	0.707659	0.964432
mmu-miR-365-2-5p	18.3476	0.239534	0.638777	0.374988	0.707669	0.964432
mmu-miR-1955-3p	7.47679	-0.29359	0.783548	-0.374693	0.707889	0.964432
mmu-miR-1981-3p	25.4504	0.159543	0.428893	0.371989	0.709901	0.964432
mmu-miR-190a-3p	11.0164	0.219359	0.590824	0.371276	0.710432	0.964432
mmu-miR-27b-5p	776.519	-0.110905	0.299082	-0.370819	0.710772	0.964432
mmu-miR-701-3p	9.82984	0.226282	0.612301	0.36956	0.711711	0.964432
mmu-miR-466g	34.2467	0.141166	0.38391	0.367707	0.713092	0.964432
mmu-miR-330-5p	92.1561	-0.107351	0.295758	-0.362968	0.716629	0.964432
mmu-miR-92a-3p	13086.3	-0.0588658	0.162361	-0.362562	0.716932	0.964432
mmu-miR-378d	51.7799	-0.119652	0.330767	-0.361741	0.717546	0.964432
mmu-miR-671-5p	1066.05	0.097257	0.269239	0.361229	0.717928	0.964432
mmu-let-7b-3p	381.295	-0.10426	0.293521	-0.355205	0.722436	0.964432
mmu-miR-224-5p	3911.02	0.0654708	0.184374	0.355097	0.722517	0.964432
mmu-miR-130b-5p	70.6727	0.13711	0.386852	0.354426	0.72302	0.964432
mmu-miR-410-3p	116.698	0.131053	0.37007	0.354131	0.723241	0.964432
mmu-miR-1930-5p	18.1635	0.174771	0.493966	0.353812	0.72348	0.964432
mmu-miR-1839-5p	2000.82	-0.0706552	0.201445	-0.350742	0.725782	0.964432
mmu-miR-3064-5p	5.33361	0.288104	0.825108	0.349171	0.726961	0.964432
mmu-miR-5100	412.265	0.108174	0.315559	0.342801	0.731748	0.964432
mmu-miR-1982-3p	5.50304	-0.329284	0.967433	-0.340369	0.733579	0.964432
mmu-miR-339-5p	172.101	-0.0996946	0.294807	-0.338168	0.735236	0.964432
mmu-miR-376b-3p	1204.21	0.123964	0.368442	0.336454	0.736528	0.964432
mmu-miR-323-5p	7.51893	0.327308	0.97526	0.335611	0.737164	0.964432
mmu-miR-500-5p	53.4901	-0.13751	0.412162	-0.333631	0.738658	0.964432
mmu-miR-1193-3p	307.337	0.137575	0.41418	0.332163	0.739766	0.964432
mmu-miR-365-1-5p	7.75553	0.217896	0.65613	0.332092	0.73982	0.964432
mmu-miR-99b-3p	383.956	0.085472	0.266121	0.321177	0.748076	0.964432
mmu-miR-495-5p	37.3767	0.191685	0.598039	0.320523	0.748572	0.964432
mmu-let-7c-2-3p	297.763	-0.100747	0.319752	-0.315079	0.752701	0.964432
mmu-miR-3109-3p	19.0631	0.173677	0.551702	0.314801	0.752913	0.964432
mmu-miR-511-3p	1477.16	0.0709583	0.228036	0.311171	0.755671	0.964432
mmu-miR-205-3p	1867.39	-0.104871	0.337178	-0.311026	0.75578	0.964432
mmu-miR-216b-5p	10.4507	-0.19254	0.621755	-0.309672	0.75681	0.964432
mmu-miR-130b-3p	546.017	-0.0670991	0.217314	-0.308765	0.7575	0.964432
mmu-miR-98-5p	6972.49	-0.0509042	0.165045	-0.308427	0.757758	0.964432
mmu-miR-1306-3p	67.3129	0.10807	0.354299	0.305026	0.760347	0.964432
mmu-miR-483-5p	30.4186	-0.151865	0.502138	-0.302437	0.762319	0.964432
mmu-miR-149-3p	10.381	0.223526	0.741445	0.301474	0.763053	0.964432
mmu-miR-5113	51.9091	0.107921	0.359299	0.300367	0.763898	0.964432
mmu-miR-3074-5p	4.82732	-0.349171	1.18487	-0.294692	0.768229	0.964432
mmu-miR-20a-5p	12293.7	-0.0743394	0.255858	-0.290549	0.771396	0.964432
mmu-miR-351-5p	3748.9	0.0740906	0.255459	0.29003	0.771794	0.964432
mmu-miR-361-5p	7051.3	-0.0678998	0.234231	-0.289884	0.771905	0.964432
mmu-miR-125a-3p	398.302	0.0579912	0.200618	0.289064	0.772533	0.964432
mmu-miR-8114	58.1913	-0.100734	0.349978	-0.28783	0.773477	0.964432
mmu-miR-26b-3p	97.8444	0.0727709	0.258471	0.281544	0.778293	0.964432
mmu-miR-224-3p	14.4254	0.131409	0.470682	0.279189	0.7801	0.964432
mmu-miR-1941-5p	94.4742	-0.120167	0.431843	-0.278265	0.780809	0.964432
mmu-miR-6390	23.2302	0.121863	0.442414	0.27545	0.78297	0.964432
mmu-miR-532-5p	2601.22	-0.0511927	0.185869	-0.275424	0.782991	0.964432
mmu-miR-5099	1792.96	0.0886129	0.321814	0.275354	0.783044	0.964432
mmu-miR-294-3p	35.3783	0.107996	0.401031	0.269295	0.787702	0.964432
mmu-miR-103-3p	17476.8	-0.300037	1.1181	-0.268346	0.788433	0.964432
mmu-miR-3066-5p	15.7111	0.147235	0.552561	0.266459	0.789886	0.964432
mmu-miR-671-3p	115.064	-0.0887939	0.337855	-0.262817	0.792692	0.964432
mmu-miR-297b-3p	20.2274	0.120443	0.462333	0.260513	0.794468	0.964432
mmu-miR-1198-5p	1374.07	0.0561349	0.217367	0.258249	0.796215	0.964432
mmu-miR-669o-5p	184.953	0.0669958	0.259922	0.257753	0.796597	0.964432
mmu-miR-425-3p	360.47	-0.0512654	0.199624	-0.25681	0.797326	0.964432
mmu-miR-5132-5p	6.66742	0.193284	0.757545	0.255145	0.798611	0.964432
mmu-miR-450b-5p	25.0001	-0.128266	0.510318	-0.251346	0.801547	0.964432
mmu-miR-335-3p	793.556	0.0948383	0.382988	0.247627	0.804423	0.964432
mmu-miR-501-5p	500.505	-0.0554217	0.22441	-0.246966	0.804935	0.964432
mmu-miR-664-5p	173.709	-0.0888977	0.361138	-0.24616	0.805559	0.964432
mmu-miR-214-3p	66335.4	0.0453626	0.184343	0.246078	0.805622	0.964432
mmu-miR-193a-5p	179.029	0.0914821	0.374183	0.244485	0.806855	0.964432
mmu-miR-129-5p	21.8375	-0.165675	0.680237	-0.243555	0.807576	0.964432
mmu-miR-140-3p	2479.83	-0.0431914	0.178813	-0.241546	0.809132	0.964432
mmu-miR-2137	161.756	0.105593	0.439913	0.240033	0.810305	0.964432
mmu-miR-199b-3p	547619	-0.0462191	0.19441	-0.237741	0.812082	0.964432
mmu-miR-3109-5p	7.20976	-0.147544	0.620806	-0.237666	0.81214	0.964432
mmu-miR-341-3p	164.401	0.0855984	0.363529	0.235465	0.813847	0.964432
mmu-miR-3068-3p	72.8284	0.0753553	0.322033	0.233999	0.814986	0.964432
mmu-miR-340-3p	462.953	0.067204	0.288876	0.232639	0.816042	0.964432
mmu-miR-6546-3p	6.26027	0.18199	0.791006	0.230074	0.818034	0.964432
mmu-miR-1195	51.8059	-0.101193	0.439959	-0.230007	0.818087	0.964432
mmu-miR-374b-3p	2.47984	-0.415555	1.82617	-0.227556	0.819991	0.964432
mmu-miR-709	59.1543	-0.0782505	0.344329	-0.227255	0.820225	0.964432
mmu-miR-3473h-5p	11.1651	-0.150893	0.666885	-0.226265	0.820995	0.964432
mmu-miR-669f-5p	104.894	0.0534581	0.236959	0.2256	0.821512	0.964432
mmu-miR-3084-5p	32.3021	-0.117099	0.523292	-0.223773	0.822934	0.964432
mmu-miR-450a-5p	290.533	-0.147046	0.658909	-0.223166	0.823406	0.964432
mmu-miR-31-5p	32719.5	0.0592263	0.268194	0.220833	0.825222	0.964746
mmu-miR-874-3p	57.9044	0.0757547	0.347035	0.218291	0.827202	0.964746
mmu-miR-144-5p	53.1861	-0.110141	0.515224	-0.213772	0.830725	0.964746
mmu-miR-322-3p	5185.09	-0.0404149	0.189552	-0.213212	0.831161	0.964746
mmu-miR-1964-3p	4.96579	0.21237	0.996639	0.213087	0.831259	0.964746
mmu-miR-99b-5p	17525	0.0345778	0.166131	0.208136	0.835123	0.965376
mmu-miR-100-3p	21.8739	0.107795	0.518385	0.207945	0.835272	0.965376
mmu-miR-152-5p	9.65188	0.147295	0.715671	0.205813	0.836937	0.965376
mmu-miR-3072-3p	50.8724	0.0934758	0.456838	0.204615	0.837873	0.965376
mmu-miR-1968-5p	21.3527	-0.10354	0.518803	-0.199575	0.841813	0.966969
mmu-miR-425-5p	1760.08	-0.0451374	0.232624	-0.194036	0.846148	0.966969
mmu-miR-20b-5p	116.232	-0.086335	0.445052	-0.193989	0.846185	0.966969
mmu-miR-3062-5p	7.13279	-0.155159	0.800674	-0.193786	0.846344	0.966969
mmu-miR-652-3p	21059.4	0.044569	0.23239	0.191785	0.84791	0.966969
mmu-miR-185-5p	2767.66	-0.0363133	0.189935	-0.191187	0.848379	0.966969
mmu-miR-7043-3p	19.0519	-0.0877158	0.464548	-0.18882	0.850234	0.96735
mmu-miR-369-3p	2023.41	0.0646043	0.358479	0.180217	0.856982	0.972757
mmu-miR-322-5p	26072.1	-0.0407164	0.228364	-0.178296	0.85849	0.972757
mmu-miR-467b-5p	10.6566	0.0975839	0.553365	0.176346	0.860022	0.972757
mmu-miR-342-3p	7394.73	0.0312683	0.178708	0.174969	0.861104	0.972757
mmu-miR-452-5p	38.8201	-0.0556261	0.327951	-0.169617	0.865311	0.975777
mmu-miR-6240	302.433	0.0613384	0.377528	0.162474	0.870933	0.977213
mmu-miR-1b-3p	5.84607	0.126944	0.78701	0.161299	0.871858	0.977213
mmu-miR-380-3p	583.292	0.065383	0.407791	0.160334	0.872618	0.977213
mmu-miR-3070-3p	3.51649	-0.221516	1.39948	-0.158284	0.874233	0.977213
mmu-miR-135a-5p	10.9506	0.280384	1.77189	0.15824	0.874268	0.977213
mmu-miR-485-5p	26.2127	-0.0644024	0.412927	-0.155965	0.87606	0.977499
mmu-miR-6239	12.5568	-0.0860573	0.574322	-0.149842	0.880889	0.977776
mmu-miR-199b-5p	225.557	-0.0388724	0.267387	-0.145379	0.884412	0.977776
mmu-miR-677-3p	4.48371	-0.168037	1.15941	-0.144932	0.884764	0.977776
mmu-miR-6516-3p	9.11336	0.0876371	0.607684	0.144215	0.885331	0.977776
mmu-miR-150-5p	6704.57	0.0447022	0.311433	0.143537	0.885866	0.977776
mmu-miR-377-3p	190.033	0.0540795	0.377982	0.143074	0.886232	0.977776
mmu-miR-3102-5p.2-5p	14.1136	0.103333	0.727635	0.142012	0.88707	0.977776
mmu-miR-138-5p	1586.98	-0.0545157	0.402597	-0.13541	0.892288	0.980783
mmu-miR-199a-5p	9937.91	0.0464628	0.345044	0.134658	0.892882	0.980783
mmu-miR-3960	8.00952	0.0879061	0.669588	0.131284	0.895551	0.982018
mmu-miR-1948-3p	23.8395	-0.0638758	0.50281	-0.127038	0.898911	0.984005
mmu-miR-5121	64.756	-0.0463725	0.389177	-0.119155	0.905152	0.986681
mmu-miR-380-5p	16.7635	-0.0650295	0.547596	-0.118754	0.90547	0.986681
mmu-miR-677-5p	18.5653	0.0547276	0.464698	0.11777	0.90625	0.986681
mmu-miR-218-1-3p	35.724	-0.0562301	0.484255	-0.116117	0.90756	0.986681
mmu-miR-30c-2-3p	249.434	-0.0384754	0.33788	-0.113873	0.909338	0.986927
mmu-miR-106b-3p	736.578	-0.020129	0.183164	-0.109896	0.912492	0.987479
mmu-miR-324-5p	4169.53	-0.031248	0.285852	-0.109315	0.912953	0.987479
mmu-miR-499-5p	80.4699	0.0275348	0.276167	0.0997036	0.92058	0.990389
mmu-miR-700-5p	50.3677	0.0369232	0.372446	0.099137	0.921029	0.990389
mmu-miR-674-3p	594.238	-0.0213993	0.228387	-0.0936975	0.925349	0.990389
mmu-miR-96-3p	10.1372	0.0463073	0.529032	0.0875322	0.930248	0.990389
mmu-miR-466d-3p	58.063	0.0282347	0.323152	0.087373	0.930375	0.990389
mmu-miR-330-3p	210.227	-0.0270023	0.316811	-0.0852316	0.932077	0.990389
mmu-miR-211-5p	108.401	-0.0247973	0.292706	-0.0847175	0.932486	0.990389
mmu-miR-3084-3p	13.0406	0.0781372	0.929693	0.0840463	0.93302	0.990389
mmu-miR-503-3p	95.3635	-0.0238432	0.285013	-0.0836564	0.93333	0.990389
mmu-miR-21a-3p	622.042	-0.0172362	0.225796	-0.0763352	0.939152	0.990389
mmu-miR-138-1-3p	21.1243	0.0335474	0.444723	0.0754344	0.939869	0.990389
mmu-miR-3474	10.8997	0.0509856	0.70882	0.0719303	0.942657	0.990389
mmu-miR-1843a-5p	425.019	-0.0185624	0.260731	-0.0711937	0.943244	0.990389
mmu-miR-466i-3p	6.39717	-0.0571788	0.836714	-0.0683373	0.945517	0.990389
mmu-miR-1947-5p	7.04233	0.0481472	0.706775	0.0681224	0.945688	0.990389
mmu-miR-15b-3p	358.09	0.0242722	0.356553	0.0680747	0.945726	0.990389
mmu-miR-190a-5p	136.954	-0.0222179	0.341253	-0.0651067	0.948089	0.990389
mmu-miR-18a-5p	4773.95	0.0121829	0.18757	0.0649513	0.948213	0.990389
mmu-miR-146b-5p	47476.6	0.0137064	0.213051	0.0643341	0.948704	0.990389
mmu-miR-874-5p	9.18262	-0.0368077	0.574436	-0.0640762	0.94891	0.990389
mmu-miR-30d-5p	12255.5	-0.0141809	0.229775	-0.0617163	0.950789	0.990389
mmu-miR-542-3p	152.9	0.0217191	0.35411	0.0613345	0.951093	0.990389
mmu-let-7d-3p	1006.58	-0.0187455	0.307931	-0.0608754	0.951458	0.990389
mmu-miR-365-3p	827.638	-0.0252768	0.443835	-0.056951	0.954584	0.990953
mmu-miR-30c-1-3p	86.7699	-0.0167247	0.297597	-0.0561992	0.955183	0.990953
mmu-miR-335-5p	4838.02	0.0156868	0.288751	0.0543266	0.956675	0.990953
mmu-miR-1247-5p	47.2915	0.0217058	0.415057	0.0522959	0.958293	0.991015
mmu-miR-331-3p	96.9996	0.0127693	0.259121	0.0492793	0.960697	0.991217
mmu-miR-187-5p	5.56075	-0.0458886	0.953253	-0.0481389	0.961606	0.991217
mmu-miR-582-3p	20.6392	0.0185759	0.448437	0.0414236	0.966958	0.991934
mmu-miR-30b-5p	2220.86	0.00883911	0.219625	0.0402463	0.967897	0.991934
mmu-miR-101a-5p	8.65677	-0.0292465	0.75386	-0.0387957	0.969053	0.991934
mmu-miR-7044-5p	6.79485	0.0305136	0.832399	0.0366575	0.970758	0.991934
mmu-miR-1949	24.9844	0.0143547	0.396707	0.0361845	0.971135	0.991934
mmu-miR-31-3p	108.392	0.0120806	0.340026	0.0355285	0.971658	0.991934
mmu-miR-222-5p	53.0768	-0.0138262	0.457022	-0.0302528	0.975865	0.993075
mmu-miR-466a-5p	6.80072	0.0217137	0.797858	0.027215	0.978288	0.993075
mmu-miR-1258-3p	11.1868	-0.0129711	0.53251	-0.0243584	0.980567	0.993075
mmu-miR-30b-3p	133.566	0.00833385	0.351445	0.0237131	0.981081	0.993075
mmu-miR-505-3p	11.4935	0.0131194	0.559869	0.023433	0.981305	0.993075
mmu-miR-3963	1335.81	-0.00652366	0.291499	-0.0223797	0.982145	0.993075
mmu-miR-494-5p	12.8186	0.011484	0.588037	0.0195295	0.984419	0.993794
mmu-miR-320-3p	3600.05	-0.00382516	0.280124	-0.0136552	0.989105	0.994472
mmu-let-7e-3p	81.106	-0.00292435	0.251014	-0.0116501	0.990705	0.994472
mmu-miR-23a-5p	13.9849	-0.00618868	0.556867	-0.0111134	0.991133	0.994472
mmu-miR-1249-3p	243.173	0.00312468	0.290332	0.0107624	0.991413	0.994472
mmu-miR-872-3p	80.7658	-0.0031616	0.355705	-0.00888828	0.992908	0.994472
mmu-miR-7680-3p	5.01414	-0.0010585	1.01248	-0.00104545	0.999166	0.999166
mmu-let-7f-5p	138710	1.11005	0.807291	1.37503
mmu-miR-669a-5p	59.4	-3.42239	1.57831	-2.16839
mmu-miR-467a-5p	38.9517	4.66231	1.64294	2.83779
mmu-miR-203b-3p	22.2768	0.791325	0.957076	0.826816

## Sheet: MSCs+Ag-L vs. wounded
miRNA	baseMean	log2FoldChange	lfcSE	stat	pvalue	padj
mmu-miR-467a-5p	62.3705	5.35662	1.36218	3.93238	8.41095e-05	0.0543348
mmu-miR-338-3p	3584	-1.34072	0.371505	-3.60888	0.000307519	0.0881386
mmu-miR-19b-3p	356.34	1.39331	0.394258	3.53401	0.000409312	0.0881386
mmu-miR-5124a	4.52413	-4.92492	1.43836	-3.42398	0.000617109	0.0996631
mmu-miR-466h-3p	18.7611	2.047	0.618956	3.30717	0.00094242	0.121761
mmu-miR-124-3p	20.9847	-2.12683	0.710894	-2.99176	0.00277371	0.298636
mmu-miR-675-3p	7.91582	2.20872	0.765017	2.88715	0.0038875	0.358761
mmu-miR-196a-5p	914.879	2.65227	0.960363	2.76174	0.00574939	0.421288
mmu-miR-34b-5p	27.2389	1.53691	0.557862	2.75499	0.00586934	0.421288
mmu-miR-103-2-5p	6.82622	2.19398	0.883918	2.48211	0.0130608	0.665533
mmu-miR-155-5p	1164.55	0.761877	0.308271	2.47145	0.0134567	0.665533
mmu-miR-9-5p	74.1626	-2.40485	0.973219	-2.47103	0.0134725	0.665533
mmu-miR-466f-5p	7.06957	2.18286	0.884443	2.46806	0.0135847	0.665533
mmu-miR-196b-5p	705.906	0.992817	0.405804	2.44654	0.0144233	0.665533
mmu-miR-1843b-3p	42.2188	-0.848403	0.357594	-2.37253	0.0176666	0.711787
mmu-miR-375-3p	410.546	-0.951544	0.406078	-2.34326	0.0191162	0.711787
mmu-miR-212-5p	40.9323	1.09216	0.466117	2.3431	0.0191245	0.711787
mmu-miR-204-5p	304.04	-0.754247	0.332118	-2.27102	0.0231459	0.711787
mmu-miR-210-3p	3874.29	0.702193	0.31297	2.24364	0.0248556	0.711787
mmu-miR-34c-5p	1250.88	0.60242	0.268634	2.24253	0.0249269	0.711787
mmu-miR-203-3p	170440	-0.563815	0.251621	-2.24073	0.0250436	0.711787
mmu-miR-34c-3p	170.466	0.831534	0.37288	2.23003	0.0257452	0.711787
mmu-miR-6976-5p	2.96204	3.33131	1.49468	2.22877	0.025829	0.711787
mmu-let-7i-3p	25.9957	0.934128	0.422412	2.21141	0.0270072	0.711787
mmu-miR-669n	3.53133	-2.68984	1.22318	-2.19906	0.0278737	0.711787
mmu-miR-338-5p	650.126	-0.904348	0.417625	-2.16545	0.0303531	0.711787
mmu-miR-181a-2-3p	213.911	-0.954709	0.445636	-2.14235	0.0321653	0.711787
mmu-miR-770-5p	10.1931	1.30228	0.608904	2.13872	0.0324582	0.711787
mmu-miR-34b-3p	243.198	0.688329	0.326139	2.11054	0.0348118	0.711787
mmu-miR-199b-5p	340.43	0.976961	0.463287	2.10876	0.0349655	0.711787
mmu-miR-194-5p	1197.67	-1.02558	0.487005	-2.10589	0.035214	0.711787
mmu-miR-378b	48.4923	-0.887382	0.421484	-2.10537	0.0352588	0.711787
mmu-miR-350-3p	701.049	0.851064	0.411431	2.06855	0.0385887	0.755402
mmu-miR-7669-5p	4.45501	1.96674	0.963673	2.04088	0.0412629	0.783995
mmu-miR-433-3p	1110.6	0.609447	0.302156	2.017	0.043696	0.789039
mmu-miR-337-3p	90.1868	1.26275	0.627918	2.01101	0.0443239	0.789039
mmu-miR-5100	327.214	-0.647515	0.323296	-2.00286	0.0451927	0.789039
mmu-miR-203b-3p	11.3972	-1.35131	0.684548	-1.97402	0.0483793	0.796103
mmu-miR-30a-3p	3802.82	-0.611925	0.310705	-1.96947	0.0488988	0.796103
mmu-miR-382-5p	2187.26	0.52933	0.269237	1.96604	0.0492943	0.796103
mmu-miR-139-5p	10312.3	-0.455982	0.233821	-1.95014	0.0511599	0.80608
mmu-miR-1934-5p	12.6974	-1.25286	0.657693	-1.90494	0.056788	0.873454
mmu-miR-541-3p	14.2739	1.06965	0.575188	1.85966	0.0629343	0.885526
mmu-miR-673-3p	50.1961	-0.691236	0.376043	-1.83818	0.0660354	0.885526
mmu-miR-582-5p	130.042	0.714469	0.393454	1.81589	0.0693874	0.885526
mmu-miR-592-5p	22.4715	0.973765	0.538562	1.80808	0.0705935	0.885526
mmu-miR-455-5p	67.8744	0.761696	0.422036	1.80481	0.0711041	0.885526
mmu-miR-466a-3p	14.4855	1.05993	0.591276	1.79262	0.0730342	0.885526
mmu-miR-182-3p	8.00304	1.3687	0.770559	1.77625	0.0756922	0.885526
mmu-miR-411-5p	4143.11	0.369281	0.208386	1.7721	0.0763784	0.885526
mmu-miR-708-5p	8039.95	-0.585593	0.331832	-1.76473	0.0776097	0.885526
mmu-miR-133a-5p	152.484	-0.940979	0.536192	-1.75493	0.0792714	0.885526
mmu-miR-467d-3p	109.298	0.785791	0.448726	1.75116	0.0799185	0.885526
mmu-miR-669p-5p	106.049	0.646802	0.372761	1.73517	0.0827114	0.885526
mmu-miR-1943-5p	14.6789	-0.838599	0.483822	-1.73328	0.0830458	0.885526
mmu-miR-3102-3p	113.924	0.503293	0.292144	1.72275	0.0849333	0.885526
mmu-miR-381-3p	372.402	0.569517	0.330897	1.72113	0.0852276	0.885526
mmu-miR-504-5p	3.65961	-1.75677	1.02181	-1.71927	0.0855659	0.885526
mmu-miR-27a-5p	339.553	-0.477859	0.278654	-1.71488	0.0863667	0.885526
mmu-miR-540-3p	400.852	0.421327	0.246087	1.7121	0.0868779	0.885526
mmu-miR-132-3p	803.932	0.414162	0.242181	1.71013	0.0872413	0.885526
mmu-miR-1a-3p	31040.3	-1.05423	0.626277	-1.68333	0.0923112	0.885526
mmu-miR-467e-3p	2.9276	2.34023	1.39111	1.68228	0.0925155	0.885526
mmu-miR-204-3p	7.09647	-1.27199	0.760626	-1.67229	0.0944676	0.885526
mmu-miR-92b-5p	7.09779	1.70116	1.02493	1.65977	0.0969598	0.885526
mmu-miR-362-3p	95.6972	0.778605	0.469935	1.65684	0.0975524	0.885526
mmu-miR-222-5p	43.3447	-0.699719	0.423992	-1.65031	0.0988797	0.885526
mmu-miR-7007-3p	16.4726	-0.905323	0.549184	-1.64849	0.0992528	0.885526
mmu-miR-495-3p	439.705	0.738651	0.448589	1.64661	0.0996382	0.885526
mmu-miR-130a-5p	16.2628	1.10311	0.6713	1.64324	0.100333	0.885526
mmu-miR-5133	4.06557	1.69647	1.03803	1.63432	0.102191	0.885526
mmu-miR-15a-3p	7.65864	1.06899	0.660097	1.61945	0.105351	0.885526
mmu-let-7k	35.34	-0.622282	0.386801	-1.60879	0.107662	0.885526
mmu-miR-19a-3p	56.0351	0.740901	0.46296	1.60036	0.10952	0.885526
mmu-miR-709	50.0273	-0.662623	0.415529	-1.59465	0.110791	0.885526
mmu-miR-690	57.4984	-0.67895	0.426733	-1.59104	0.1116	0.885526
mmu-miR-107-5p	5.38693	1.61219	1.01658	1.5859	0.112761	0.885526
mmu-miR-326-3p	126.85	0.479173	0.305502	1.56848	0.11677	0.885526
mmu-miR-296-3p	117.038	0.63552	0.407619	1.5591	0.118972	0.885526
mmu-miR-10b-3p	295.554	-0.480375	0.308984	-1.55469	0.12002	0.885526
mmu-miR-376c-5p	4.31574	1.71573	1.11685	1.53622	0.124486	0.885526
mmu-miR-23b-5p	37.3179	-0.767636	0.499914	-1.53554	0.124652	0.885526
mmu-miR-708-3p	79.4023	-0.566957	0.36973	-1.53343	0.125169	0.885526
mmu-miR-181d-3p	6.06032	-1.3505	0.881239	-1.5325	0.125399	0.885526
mmu-miR-1195	44.2364	-0.647693	0.424983	-1.52404	0.127498	0.885526
mmu-miR-1193-5p	29.8087	0.672584	0.441341	1.52396	0.12752	0.885526
mmu-miR-676-3p	396.218	-0.464956	0.30591	-1.51991	0.128533	0.885526
mmu-miR-345-5p	162.429	0.643978	0.424605	1.51665	0.129355	0.885526
mmu-miR-365-1-5p	10.6901	0.955719	0.634497	1.50626	0.132	0.885526
mmu-miR-294-3p	28.3248	-0.617146	0.410383	-1.50383	0.132625	0.885526
mmu-miR-466m-3p	2.61429	1.9816	1.31819	1.50327	0.132769	0.885526
mmu-miR-187-3p	332.349	-0.536729	0.357313	-1.50212	0.133065	0.885526
mmu-miR-181c-3p	329.54	-0.481059	0.321535	-1.49613	0.13462	0.885526
mmu-miR-337-5p	1281.73	0.390392	0.260955	1.49601	0.13465	0.885526
mmu-miR-30b-5p	2676.97	0.492053	0.330251	1.48994	0.136241	0.885526
mmu-miR-210-5p	44.2874	0.556857	0.37548	1.48306	0.138059	0.885526
mmu-miR-379-3p	676.759	0.631876	0.427281	1.47883	0.139186	0.885526
mmu-miR-378c	5325.52	-0.479777	0.324442	-1.47878	0.1392	0.885526
mmu-miR-6516-5p	40.4806	-0.685102	0.464632	-1.47451	0.140345	0.885526
mmu-miR-324-3p	141.025	0.508767	0.347698	1.46324	0.143401	0.885526
mmu-miR-410-3p	142.671	0.630748	0.432972	1.45679	0.145175	0.885526
mmu-miR-181a-5p	12621.2	-0.542618	0.372785	-1.45558	0.145509	0.885526
mmu-miR-466f-3p	54.6356	0.593179	0.409944	1.44698	0.147904	0.885526
mmu-miR-325-3p	12.4829	-1.10482	0.767712	-1.43911	0.150119	0.885526
mmu-miR-5123	10.7413	0.870722	0.606919	1.43466	0.151384	0.885526
mmu-miR-3102-3p.2-3p	18.9399	0.710366	0.496958	1.42943	0.152881	0.885526
mmu-miR-31-3p	141.73	0.688411	0.483273	1.42448	0.154309	0.885526
mmu-miR-329-3p	1000.36	0.518212	0.367386	1.41054	0.158381	0.885526
mmu-miR-218-1-3p	30.1645	-0.616601	0.438113	-1.4074	0.159308	0.885526
mmu-miR-1941-3p	40.4104	-0.498638	0.355672	-1.40196	0.160927	0.885526
mmu-miR-193a-5p	150.336	-0.470455	0.335685	-1.40148	0.161071	0.885526
mmu-miR-1964-5p	4.70939	-1.36639	0.977212	-1.39825	0.162038	0.885526
mmu-miR-300-3p	904.647	0.398744	0.285514	1.39658	0.16254	0.885526
mmu-miR-374b-3p	1.63776	-2.62349	1.88007	-1.39542	0.16289	0.885526
mmu-miR-434-3p	1308.11	0.500459	0.359832	1.39081	0.164282	0.885526
mmu-let-7a-5p	66973.7	0.853335	0.614433	1.38882	0.164888	0.885526
mmu-miR-152-5p	13.8392	1.00093	0.721941	1.38644	0.165612	0.885526
mmu-miR-138-2-3p	15.6365	-0.745683	0.538292	-1.38528	0.165968	0.885526
mmu-miR-136-3p	115.078	0.662327	0.479431	1.38149	0.167129	0.885526
mmu-miR-100-5p	18822.9	-0.371789	0.269359	-1.38027	0.167503	0.885526
mmu-miR-134-5p	668.094	0.343553	0.249147	1.37892	0.16792	0.885526
mmu-miR-3473g	2.63077	-2.08264	1.52326	-1.36723	0.171554	0.885526
mmu-miR-376b-3p	1404.51	0.508917	0.372317	1.36689	0.171659	0.885526
mmu-miR-128-3p	1554.65	-0.461843	0.339333	-1.36103	0.173504	0.885526
mmu-miR-21a-5p	212906	0.463389	0.340623	1.36042	0.173698	0.885526
mmu-miR-23a-3p	478074	-0.418181	0.307884	-1.35824	0.174388	0.885526
mmu-let-7j	1007.55	0.303503	0.2246	1.3513	0.176598	0.885526
mmu-miR-145a-3p	3349	-0.420675	0.311406	-1.35089	0.176731	0.885526
mmu-miR-329-5p	37.6767	0.717293	0.531101	1.35058	0.176831	0.885526
mmu-miR-9-3p	40.6956	-0.993419	0.747404	-1.32916	0.183795	0.913321
mmu-miR-667-5p	33.102	0.581763	0.442759	1.31395	0.188863	0.920217
mmu-miR-299a-3p	329.584	0.345819	0.263334	1.31323	0.189104	0.920217
mmu-miR-223-3p	50038.8	-0.514409	0.392521	-1.31052	0.190019	0.920217
mmu-miR-137-3p	36.2619	-0.648847	0.498383	-1.30191	0.192948	0.920217
mmu-miR-382-3p	110.709	0.555481	0.42735	1.29983	0.193661	0.920217
mmu-miR-377-3p	228.638	0.526206	0.407845	1.29021	0.196978	0.920217
mmu-miR-486b-5p	31.9327	-0.484925	0.376969	-1.28638	0.198311	0.920217
mmu-miR-434-5p	572.862	0.426852	0.332786	1.28266	0.19961	0.920217
mmu-miR-3535	95.0533	-0.428844	0.338538	-1.26675	0.205243	0.920217
mmu-miR-26b-5p	80588.2	-0.34424	0.27262	-1.26271	0.206694	0.920217
mmu-miR-32-3p	110.339	-0.32104	0.254302	-1.26244	0.206792	0.920217
mmu-miR-138-1-3p	17.4301	-0.590636	0.47302	-1.24865	0.211793	0.920217
mmu-miR-411-3p	1377.69	0.483253	0.387188	1.24811	0.211991	0.920217
mmu-miR-143-3p	78053.9	-0.345709	0.277976	-1.24366	0.213623	0.920217
mmu-miR-872-3p	93.9382	0.396345	0.320391	1.23706	0.216063	0.920217
mmu-miR-5104	62.3176	0.401586	0.328878	1.22108	0.222057	0.920217
mmu-miR-10b-5p	85276.8	-0.436301	0.357932	-1.21895	0.222863	0.920217
mmu-miR-666-5p	47.1843	0.461526	0.378917	1.21801	0.223219	0.920217
mmu-miR-127-3p	25284.5	0.250643	0.207211	1.2096	0.226432	0.920217
mmu-miR-485-5p	32.6247	0.503819	0.416696	1.20908	0.226633	0.920217
mmu-miR-1930-5p	13.8072	-0.707273	0.585117	-1.20877	0.22675	0.920217
mmu-miR-494-3p	1623.8	0.379292	0.314029	1.20783	0.227114	0.920217
mmu-miR-6951-5p	5.77526	-1.06181	0.879331	-1.20752	0.227232	0.920217
mmu-miR-200b-3p	15284.3	-0.281043	0.233479	-1.20372	0.228698	0.920217
mmu-miR-22-5p	5593.99	-0.362992	0.302183	-1.20123	0.229661	0.920217
mmu-miR-668-3p	51.5895	0.468016	0.390579	1.19826	0.230815	0.920217
mmu-miR-669l-5p	132.835	0.354316	0.296724	1.19409	0.232442	0.920217
mmu-miR-1187	14.527	0.690183	0.581843	1.1862	0.235543	0.920217
mmu-miR-431-5p	1386.11	0.307731	0.262981	1.17016	0.241935	0.920217
mmu-miR-212-3p	83.674	0.419052	0.361385	1.15957	0.246224	0.920217
mmu-miR-344b-3p	3.80661	1.53037	1.3309	1.14988	0.250195	0.920217
mmu-miR-669d-5p	50.8264	0.713814	0.622429	1.14682	0.251456	0.920217
mmu-miR-664-5p	152.76	-0.528946	0.461815	-1.14536	0.252059	0.920217
mmu-miR-107-3p	1876.79	-0.311423	0.272219	-1.14402	0.252616	0.920217
mmu-miR-132-5p	118.741	0.378751	0.332477	1.13918	0.254629	0.920217
mmu-miR-582-3p	25.845	0.604405	0.533224	1.13349	0.257008	0.920217
mmu-miR-133b-3p	543.521	0.505024	0.446103	1.13208	0.257601	0.920217
mmu-miR-219a-1-3p	19.7633	0.501308	0.447387	1.12052	0.26249	0.920217
mmu-miR-667-3p	154.946	0.42279	0.377365	1.12038	0.262554	0.920217
mmu-miR-216b-5p	8.94245	-0.753016	0.672389	-1.11991	0.262752	0.920217
mmu-miR-6418-3p	6.74271	0.813537	0.729427	1.11531	0.264718	0.920217
mmu-miR-10a-5p	49024.4	-0.366146	0.329389	-1.11159	0.266313	0.920217
mmu-miR-6540-5p	28.4683	0.46799	0.42171	1.10974	0.267109	0.920217
mmu-miR-429-3p	3859.65	-0.321382	0.289721	-1.10928	0.267308	0.920217
mmu-miR-211-5p	126.072	0.369909	0.334073	1.10727	0.268177	0.920217
mmu-miR-511-3p	1627.37	0.318201	0.288855	1.1016	0.270637	0.920217
mmu-miR-28c	4.76484	1.14484	1.04046	1.10032	0.271191	0.920217
mmu-miR-154-5p	831.398	0.357751	0.325532	1.09897	0.27178	0.920217
mmu-miR-1843a-5p	389.535	-0.301168	0.274168	-1.09848	0.271995	0.920217
mmu-miR-5106	4.47137	-1.07538	0.984587	-1.09221	0.274741	0.920217
mmu-miR-125b-2-3p	604.221	-0.295885	0.271202	-1.09101	0.275267	0.920217
mmu-miR-379-5p	2674.6	0.265637	0.24372	1.08993	0.275745	0.920217
mmu-miR-205-5p	28602.1	0.311303	0.286453	1.08675	0.277146	0.920217
mmu-miR-1958	6.53746	0.839204	0.772739	1.08601	0.277473	0.920217
mmu-miR-125a-5p	36530.9	-0.295753	0.274259	-1.07837	0.280867	0.920217
mmu-miR-1306-5p	107.295	-0.429716	0.398811	-1.0775	0.281259	0.920217
mmu-miR-103-3p	14381.5	-1.06159	0.989685	-1.07266	0.283424	0.920217
mmu-miR-3094-5p	4.68649	1.07232	1.00028	1.07202	0.28371	0.920217
mmu-miR-22-3p	7429.82	-0.286078	0.2679	-1.06785	0.285586	0.920217
mmu-miR-200a-5p	318.734	-0.414898	0.389147	-1.06617	0.286345	0.920217
mmu-miR-191-3p	217.816	-0.304161	0.286284	-1.06244	0.288035	0.920217
mmu-miR-129b-3p	12.3996	-0.698263	0.657254	-1.06239	0.288057	0.920217
mmu-miR-378a-5p	570.642	0.273638	0.258653	1.05794	0.290085	0.920217
mmu-miR-7043-3p	16.6696	-0.539771	0.511	-1.0563	0.29083	0.920217
mmu-miR-218-5p	1269.3	-0.279879	0.265775	-1.05307	0.292311	0.920217
mmu-miR-673-5p	56.6058	0.351602	0.337199	1.04271	0.297082	0.920217
mmu-miR-409-5p	1990.18	0.272212	0.261559	1.04073	0.298001	0.920217
mmu-miR-130a-3p	39880.4	-0.284597	0.27349	-1.04061	0.298056	0.920217
mmu-miR-466h-5p	42.9304	0.409259	0.393443	1.0402	0.298248	0.920217
mmu-miR-23b-3p	220603	-0.342712	0.330577	-1.03671	0.299871	0.920217
mmu-miR-30c-1-3p	78.0983	-0.361443	0.349604	-1.03386	0.3012	0.920217
mmu-miR-877-3p	23.8088	0.522518	0.50703	1.03055	0.302754	0.920217
mmu-miR-15b-5p	69651.6	-0.242631	0.236042	-1.02791	0.30399	0.920217
mmu-miR-136-5p	125.845	0.413166	0.402302	1.02701	0.304418	0.920217
mmu-miR-7a-1-3p	136.593	0.343983	0.335792	1.02439	0.305649	0.920217
mmu-miR-33-3p	34.6032	0.465576	0.455938	1.02114	0.307189	0.920217
mmu-miR-3572-3p	6.85568	-0.760478	0.749694	-1.01438	0.310399	0.920217
mmu-miR-5134-5p	5.15004	-0.85231	0.843133	-1.01088	0.312072	0.920217
mmu-miR-547-3p	209.599	-0.348998	0.346827	-1.00626	0.314291	0.920217
mmu-miR-130b-5p	77.6844	0.374156	0.373051	1.00296	0.315879	0.920217
mmu-miR-1981-5p	211.794	0.342555	0.342264	1.00085	0.3169	0.920217
mmu-miR-99a-5p	195311	-0.257347	0.257198	-1.00058	0.317031	0.920217
mmu-miR-190a-5p	158.603	0.369154	0.369492	0.999085	0.317754	0.920217
mmu-miR-214-5p	132.18	0.428194	0.429215	0.997622	0.318463	0.920217
mmu-miR-802-5p	4.17047	1.07909	1.08175	0.997535	0.318505	0.920217
mmu-miR-127-5p	305.29	0.32045	0.3246	0.987213	0.323538	0.920217
mmu-miR-301a-3p	922.542	0.358629	0.363419	0.986818	0.323732	0.920217
mmu-miR-26a-2-3p	49.5922	0.399558	0.408681	0.977677	0.328234	0.920217
mmu-miR-133a-3p	10315.9	0.450796	0.461485	0.976838	0.328649	0.920217
mmu-miR-188-3p	11.4092	-0.647561	0.664041	-0.975183	0.32947	0.920217
mmu-miR-190a-3p	13.0564	0.622613	0.639514	0.973572	0.330269	0.920217
mmu-miR-3109-3p	15.0595	-0.576804	0.592706	-0.97317	0.330469	0.920217
mmu-miR-30e-3p	2354.74	-0.254621	0.262794	-0.968901	0.332595	0.920217
mmu-miR-29a-5p	882.016	0.338667	0.349685	0.968491	0.332799	0.920217
mmu-miR-208b-3p	4.58187	-0.874383	0.90686	-0.964188	0.334951	0.920217
mmu-miR-145a-5p	27915.6	-0.221747	0.230362	-0.962605	0.335746	0.920217
mmu-miR-19b-1-5p	6.13801	0.755675	0.787543	0.959536	0.337289	0.920217
mmu-miR-376a-5p	22.3815	0.51753	0.543685	0.951893	0.341151	0.920217
mmu-miR-31-5p	29765.4	-0.240063	0.252344	-0.95133	0.341437	0.920217
mmu-let-7e-3p	91.689	0.32101	0.338437	0.948505	0.342872	0.920217
mmu-miR-32-5p	116.83	0.322017	0.340985	0.944373	0.344979	0.920217
mmu-miR-1968-5p	19.1963	-0.466202	0.494421	-0.942925	0.345719	0.920217
mmu-miR-466i-3p	8.60072	0.695047	0.740815	0.938219	0.348132	0.920217
mmu-miR-199a-3p	3585.33	0.204541	0.218323	0.936878	0.348821	0.920217
mmu-miR-3062-5p	6.08853	-0.72729	0.777734	-0.93514	0.349716	0.920217
mmu-miR-21a-3p	696.367	0.276941	0.298787	0.926883	0.353987	0.920217
mmu-let-7g-5p	124726	-0.200609	0.2185	-0.918121	0.358556	0.920217
mmu-miR-135a-5p	7.50551	-0.978103	1.06555	-0.91793	0.358655	0.920217
mmu-miR-1933-5p	3.14932	1.11648	1.22087	0.9145	0.360454	0.920217
mmu-miR-190b-5p	40.6694	-0.351154	0.384774	-0.912622	0.361441	0.920217
mmu-miR-154-3p	364.035	0.447397	0.491398	0.910457	0.362581	0.920217
mmu-miR-1258-3p	9.39035	-0.608693	0.668669	-0.910305	0.362662	0.920217
mmu-miR-335-5p	5289.04	0.244583	0.269192	0.908584	0.36357	0.920217
mmu-miR-181c-5p	486.412	-0.330488	0.363932	-0.908105	0.363823	0.920217
mmu-miR-148a-5p	10.5422	0.583509	0.643607	0.906624	0.364606	0.920217
mmu-miR-679-5p	52.6435	0.36487	0.402878	0.905658	0.365117	0.920217
mmu-miR-200a-3p	7660.69	-0.289909	0.320909	-0.9034	0.366314	0.920217
mmu-miR-376a-3p	1683.3	0.280727	0.310982	0.902713	0.366678	0.920217
mmu-miR-92a-3p	12528.8	-0.206733	0.229304	-0.901566	0.367287	0.920217
mmu-miR-25-3p	25212.6	-0.206775	0.229589	-0.900628	0.367786	0.920217
mmu-miR-221-3p	14684.6	-0.205494	0.228782	-0.898208	0.369075	0.920217
mmu-miR-6238	175.5	0.44585	0.497243	0.896644	0.369909	0.920217
mmu-miR-425-5p	1940.21	0.212417	0.238245	0.891588	0.372614	0.920217
mmu-miR-193b-5p	56.2705	-0.420422	0.471575	-0.891527	0.372646	0.920217
mmu-miR-148b-5p	32.9644	-0.397998	0.450399	-0.883656	0.376882	0.920217
mmu-miR-144-5p	66.9416	0.502742	0.569283	0.883114	0.377175	0.920217
mmu-miR-24-1-5p	109.614	-0.253871	0.290316	-0.874466	0.381865	0.920217
mmu-miR-99b-5p	19068.5	0.251865	0.288475	0.873094	0.382612	0.920217
mmu-miR-341-3p	175.555	0.248564	0.286397	0.867901	0.385448	0.920217
mmu-miR-541-5p	11848.3	0.191217	0.221184	0.864513	0.387306	0.920217
mmu-miR-350-5p	175.514	0.239737	0.278216	0.861694	0.388856	0.920217
mmu-miR-665-3p	204.912	0.326812	0.380108	0.859786	0.389907	0.920217
mmu-miR-671-3p	107.789	-0.315951	0.368147	-0.85822	0.390771	0.920217
mmu-miR-335-3p	883.538	0.364436	0.428255	0.850979	0.394781	0.920217
mmu-miR-505-5p	54.8938	-0.276049	0.325431	-0.848255	0.396296	0.920217
mmu-miR-6937-5p	110.975	0.397009	0.470425	0.843938	0.398704	0.920217
mmu-miR-486a-3p	212.457	-0.305237	0.361801	-0.843659	0.39886	0.920217
mmu-miR-141-5p	575.864	-0.303784	0.360102	-0.843603	0.398891	0.920217
mmu-miR-3473a	39.569	-0.290063	0.344196	-0.842727	0.399381	0.920217
mmu-miR-296-5p	83.954	0.363065	0.43263	0.839204	0.401355	0.920217
mmu-miR-450a-2-3p	8.29971	-0.573831	0.688601	-0.833328	0.40466	0.920217
mmu-miR-139-3p	43.4022	-0.328695	0.3956	-0.830877	0.406043	0.920217
mmu-miR-652-5p	83.8616	-0.273883	0.330364	-0.829034	0.407085	0.920217
mmu-miR-1949	22.2103	-0.370358	0.448419	-0.82592	0.40885	0.920217
mmu-miR-5114	9.28832	0.522357	0.633544	0.8245	0.409655	0.920217
mmu-miR-452-5p	44.2047	0.298	0.361949	0.823321	0.410325	0.920217
mmu-miR-140-3p	2731.4	0.213029	0.259683	0.820343	0.41202	0.920217
mmu-miR-146b-3p	59.6186	0.33674	0.412252	0.81683	0.414026	0.920217
mmu-miR-144-3p	1873.57	0.375754	0.460769	0.815492	0.414791	0.920217
mmu-miR-12188-5p	31.7638	-0.358595	0.440064	-0.81487	0.415147	0.920217
mmu-miR-363-3p	40.9107	0.364488	0.447478	0.814538	0.415337	0.920217
mmu-miR-3068-3p	64.8713	-0.284039	0.348843	-0.814231	0.415512	0.920217
mmu-miR-185-5p	2640.39	-0.194007	0.23828	-0.814198	0.415531	0.920217
mmu-miR-7a-5p	448.939	0.832768	1.02364	0.813534	0.415912	0.920217
mmu-miR-15a-5p	19418.8	0.203935	0.254018	0.802837	0.422069	0.920217
mmu-miR-126a-3p	102075	-0.17508	0.218125	-0.802659	0.422172	0.920217
mmu-miR-12191-3p	8.8286	0.641402	0.799707	0.802047	0.422526	0.920217
mmu-miR-376b-5p	624.891	0.253798	0.316646	0.80152	0.422831	0.920217
mmu-miR-451a	14674.2	0.399492	0.499796	0.799311	0.42411	0.920217
mmu-miR-135b-5p	11.7758	-0.462551	0.578772	-0.799194	0.424178	0.920217
mmu-miR-466n-5p	4.06469	0.988618	1.2379	0.798626	0.424507	0.920217
mmu-miR-3097-5p	32.9913	-0.314467	0.395402	-0.79531	0.426433	0.920217
mmu-miR-6960-5p	4.18093	0.82864	1.04469	0.793195	0.427664	0.920217
mmu-let-7d-5p	85459.6	-0.177965	0.224856	-0.791461	0.428675	0.920217
mmu-miR-193a-3p	37.5754	0.301638	0.382261	0.789089	0.43006	0.920217
mmu-miR-365-3p	1133.46	0.76882	0.981297	0.783473	0.433349	0.920217
mmu-miR-467c-5p	441	0.227935	0.291355	0.782326	0.434023	0.920217
mmu-miR-378a-3p	40805.1	-0.290151	0.372332	-0.779279	0.435816	0.920217
mmu-miR-6236	29.11	0.385457	0.500151	0.770681	0.440896	0.920217
mmu-let-7g-3p	4.37709	0.971347	1.26397	0.768491	0.442195	0.920217
mmu-miR-5121	59.3155	-0.326052	0.425115	-0.766974	0.443097	0.920217
mmu-miR-370-3p	114.432	0.338603	0.442923	0.764475	0.444584	0.920217
mmu-miR-1955-3p	6.9278	-0.598482	0.783811	-0.763554	0.445133	0.920217
mmu-miR-615-3p	967.239	0.246321	0.322754	0.763186	0.445352	0.920217
mmu-miR-30c-2-3p	234.953	-0.236478	0.309859	-0.76318	0.445356	0.920217
mmu-miR-3475-3p	9.22778	-0.606232	0.795322	-0.762246	0.445913	0.920217
mmu-miR-1843a-3p	48.9583	-0.281	0.369249	-0.761003	0.446655	0.920217
mmu-miR-323-3p	198.449	0.249843	0.328513	0.760528	0.446939	0.920217
mmu-miR-206-3p	16843.1	-0.281801	0.371258	-0.759045	0.447826	0.920217
mmu-miR-543-3p	215.234	0.340521	0.448697	0.758911	0.447906	0.920217
mmu-miR-151-5p	6910.74	-0.182094	0.240107	-0.758389	0.448218	0.920217
mmu-miR-20b-5p	136.388	0.340509	0.449181	0.758068	0.448411	0.920217
mmu-miR-16-1-3p	3.19189	0.87958	1.1619	0.757019	0.449038	0.920217
mmu-miR-30c-5p	4514.89	0.340606	0.450962	0.755287	0.450077	0.920217
mmu-miR-134-3p	28.8744	0.366534	0.485757	0.754562	0.450512	0.920217
mmu-miR-96-5p	3275.82	0.225809	0.299319	0.75441	0.450603	0.920217
mmu-miR-33-5p	52.3548	-0.330171	0.438582	-0.752814	0.451562	0.920217
mmu-let-7c-5p	144245	0.365944	0.487807	0.750183	0.453145	0.920493
mmu-miR-12205-5p	4.96545	0.83498	1.12024	0.745357	0.456056	0.920493
mmu-miR-342-3p	7805.86	0.164328	0.221263	0.742684	0.457673	0.920493
mmu-miR-7007-5p	6.15975	-0.631957	0.858869	-0.735801	0.461852	0.920493
mmu-miR-669f-3p	4.99214	0.668314	0.911839	0.73293	0.463601	0.920493
mmu-miR-92b-3p	258.528	-0.243007	0.333175	-0.729368	0.465777	0.920493
mmu-miR-193b-3p	1099.31	-0.164372	0.226429	-0.725929	0.467882	0.920493
mmu-miR-25-5p	68.7025	-0.308565	0.425398	-0.725355	0.468234	0.920493
mmu-miR-1247-5p	55.708	0.445977	0.616857	0.722982	0.469691	0.920493
mmu-miR-574-5p	2376.85	0.218177	0.302692	0.720789	0.471039	0.920493
mmu-miR-7680-3p	3.91673	-0.846265	1.17607	-0.719569	0.47179	0.920493
mmu-let-7d-3p	930.004	-0.277446	0.388306	-0.714503	0.474916	0.920493
mmu-miR-3064-5p	6.13181	0.610298	0.854793	0.713971	0.475245	0.920493
mmu-miR-674-5p	9428.99	0.164976	0.231226	0.713483	0.475547	0.920493
mmu-miR-16-2-3p	36.648	0.436643	0.615169	0.709795	0.477832	0.920493
mmu-miR-3081-3p	4.29828	-0.967745	1.36408	-0.709448	0.478047	0.920493
mmu-miR-376c-3p	3159.94	0.205645	0.290576	0.707716	0.479122	0.920493
mmu-miR-3057-5p	13.7813	-0.416185	0.590897	-0.704327	0.481229	0.920493
mmu-miR-5620-5p	5.99086	-0.601195	0.85529	-0.702913	0.48211	0.920493
mmu-miR-674-3p	641.472	0.176868	0.253315	0.698211	0.485045	0.920493
mmu-miR-361-3p	87.3375	0.277506	0.399175	0.695199	0.486931	0.920493
mmu-miR-450b-3p	579.06	-0.214888	0.309196	-0.69499	0.487062	0.920493
mmu-miR-149-5p	7783.69	-0.255562	0.367924	-0.694606	0.487302	0.920493
mmu-miR-361-5p	6829.82	-0.18202	0.263107	-0.691812	0.489056	0.920493
mmu-miR-125a-3p	421.45	0.198083	0.28651	0.691364	0.489337	0.920493
mmu-miR-381-5p	31.7104	0.310557	0.449636	0.690686	0.489763	0.920493
mmu-miR-1249-3p	226.12	-0.23791	0.344778	-0.690039	0.49017	0.920493
mmu-miR-409-3p	996.933	0.202715	0.296319	0.684109	0.493906	0.923557
mmu-miR-495-5p	39.6629	0.333419	0.490376	0.679925	0.496552	0.923557
mmu-miR-182-5p	1229.23	0.271869	0.40049	0.67884	0.497239	0.923557
mmu-miR-206-5p	8.9932	0.486332	0.716884	0.678397	0.49752	0.923557
mmu-miR-200c-3p	66283.7	-0.207748	0.307438	-0.67574	0.499206	0.924031
mmu-miR-30e-5p	1961.8	0.173702	0.258736	0.671348	0.501999	0.924069
mmu-miR-486a-5p	31350.8	-0.169091	0.25238	-0.669986	0.502866	0.924069
mmu-miR-351-5p	3463.04	-0.180333	0.27101	-0.665411	0.505788	0.924069
mmu-miR-29b-1-5p	165.598	0.226367	0.342076	0.661745	0.508134	0.924069
mmu-miR-384-3p	7.86133	-0.570484	0.864763	-0.659699	0.509447	0.924069
mmu-miR-369-3p	2163.24	0.233489	0.354833	0.658026	0.510521	0.924069
mmu-miR-874-5p	10.7039	0.379601	0.579126	0.655471	0.512164	0.924069
mmu-miR-298-5p	781.417	0.198977	0.305753	0.650777	0.515191	0.924069
mmu-miR-30a-5p	3955.86	-0.188689	0.290043	-0.650557	0.515333	0.924069
mmu-miR-339-3p	109.111	-0.197145	0.303636	-0.649279	0.516158	0.924069
mmu-miR-677-5p	20.3317	0.300204	0.462551	0.649018	0.516327	0.924069
mmu-miR-297b-3p	22.3367	0.382339	0.597769	0.63961	0.522426	0.924069
mmu-miR-2137	179.021	0.36616	0.573013	0.639008	0.522817	0.924069
mmu-miR-6946-5p	6.97756	0.509324	0.798996	0.637455	0.523828	0.924069
mmu-miR-3473b	175.992	-0.247336	0.389459	-0.635075	0.52538	0.924069
mmu-miR-669b-5p	109.524	0.184425	0.291235	0.633251	0.52657	0.924069
mmu-miR-770-3p	28.6463	0.290467	0.466153	0.623114	0.533209	0.924069
mmu-miR-455-3p	4369.84	0.225981	0.36323	0.622142	0.533849	0.924069
mmu-miR-142a-3p	8555.75	0.177241	0.285277	0.621296	0.534405	0.924069
mmu-miR-466n-3p	10.8659	0.426107	0.686568	0.620633	0.534841	0.924069
mmu-let-7b-3p	372.444	-0.192221	0.311226	-0.617624	0.536823	0.924069
mmu-miR-34a-5p	2169.62	0.158957	0.257638	0.616979	0.537249	0.924069
mmu-miR-3072-3p	45.483	-0.260427	0.42605	-0.611258	0.541029	0.924069
mmu-miR-653-5p	4.42316	0.603288	0.987049	0.611203	0.541065	0.924069
mmu-miR-380-3p	624.218	0.236465	0.387763	0.609818	0.541982	0.924069
mmu-miR-142a-5p	12293.1	0.145251	0.238488	0.609051	0.542491	0.924069
mmu-miR-183-3p	85.4537	-0.243594	0.401642	-0.606496	0.544185	0.924069
mmu-miR-150-3p	26.0433	0.3749	0.62244	0.602307	0.54697	0.924069
mmu-miR-1983	1399.54	-0.14192	0.236056	-0.601214	0.547697	0.924069
mmu-miR-1941-5p	91.0352	-0.258433	0.431277	-0.599229	0.54902	0.924069
mmu-miR-300-5p	80.2558	0.232039	0.3885	0.597269	0.550328	0.924069
mmu-miR-106a-5p	79.5234	0.282434	0.474201	0.595599	0.551443	0.924069
mmu-miR-106b-3p	711.388	-0.139999	0.236948	-0.590842	0.554627	0.924069
mmu-miR-191-5p	96288.6	-0.195552	0.332138	-0.588766	0.556018	0.924069
mmu-miR-449a-5p	111.193	0.20936	0.355786	0.588442	0.556236	0.924069
mmu-miR-706	5.76499	0.512863	0.87356	0.587095	0.55714	0.924069
mmu-miR-503-3p	107.127	0.279575	0.476551	0.586663	0.55743	0.924069
mmu-miR-148a-3p	24441.5	-0.153944	0.262612	-0.586203	0.557739	0.924069
mmu-miR-365-2-5p	15.0362	-0.366821	0.627198	-0.584856	0.558644	0.924069
mmu-miR-330-3p	197.744	-0.230308	0.39379	-0.584849	0.558649	0.924069
mmu-miR-6516-3p	10.0526	0.363035	0.620866	0.584723	0.558734	0.924069
mmu-miR-466c-5p	30.7812	0.297754	0.511341	0.582301	0.560364	0.924069
mmu-let-7i-5p	87912.4	0.130124	0.225936	0.575933	0.564661	0.924069
mmu-miR-6996-5p	5.93109	-0.521675	0.907078	-0.575116	0.565213	0.924069
mmu-miR-339-5p	190.723	0.177588	0.308938	0.574834	0.565403	0.924069
mmu-miR-1843b-5p	348.123	-0.184953	0.32208	-0.574248	0.5658	0.924069
mmu-miR-129b-5p	6.88869	-0.582358	1.02186	-0.569899	0.568746	0.924069
mmu-miR-6538	19.6353	0.352733	0.62194	0.56715	0.570612	0.924069
mmu-miR-15b-3p	386.019	0.219193	0.387707	0.565357	0.571831	0.924069
mmu-miR-30b-3p	126.403	-0.171215	0.303821	-0.56354	0.573067	0.924069
mmu-miR-7062-5p	3.23724	0.62118	1.10692	0.561181	0.574674	0.924069
mmu-miR-5099	1646.42	-0.174071	0.310416	-0.560766	0.574957	0.924069
mmu-miR-423-5p	1849.1	-0.193522	0.345557	-0.560029	0.575459	0.924069
mmu-miR-5101	9.01691	-0.382109	0.684111	-0.558547	0.576471	0.924069
mmu-miR-874-3p	60.9092	0.201362	0.366414	0.549549	0.582629	0.925429
mmu-miR-181b-2-3p	5.12449	-0.527938	0.965816	-0.546623	0.584637	0.925429
mmu-miR-664-3p	262.541	-0.140713	0.258297	-0.544773	0.58591	0.925429
mmu-miR-152-3p	64899	0.125779	0.2309	0.544735	0.585936	0.925429
mmu-miR-138-5p	1515.41	-0.204826	0.377856	-0.542073	0.587768	0.925429
mmu-miR-130b-3p	595.928	0.16258	0.300277	0.541434	0.588208	0.925429
mmu-miR-99a-3p	41.0789	-0.254529	0.471373	-0.539973	0.589216	0.925429
mmu-miR-6239	11.6576	-0.349847	0.648721	-0.539288	0.589688	0.925429
mmu-miR-8098	9.6225	0.388295	0.721028	0.538529	0.590212	0.925429
mmu-miR-29b-2-5p	112.046	-0.141834	0.268039	-0.529153	0.596699	0.932722
mmu-miR-493-5p	104.017	0.173764	0.329325	0.527638	0.59775	0.932722
mmu-miR-18a-3p	81.6547	0.181799	0.346369	0.524872	0.599672	0.933316
mmu-miR-484	4029.27	0.130049	0.249644	0.520939	0.602409	0.933316
mmu-miR-669o-5p	190.889	0.140894	0.271973	0.518045	0.604427	0.933316
mmu-miR-30d-5p	11887.6	-0.120502	0.233208	-0.516717	0.605354	0.933316
mmu-let-7f-5p	106031	0.505945	0.979157	0.516715	0.605355	0.933316
mmu-miR-1947-5p	6.06794	-0.455662	0.898078	-0.507374	0.611892	0.940753
mmu-miR-485-3p	172.099	0.235237	0.465203	0.505666	0.613091	0.940753
mmu-miR-501-3p	4216.65	0.143618	0.286617	0.501078	0.616316	0.94346
mmu-miR-8114	57.1213	-0.182861	0.369824	-0.494454	0.620985	0.948361
mmu-miR-297a-5p	5.60958	0.423236	0.874068	0.484214	0.628234	0.956613
mmu-miR-129-2-3p	39.3806	0.245403	0.510771	0.480456	0.630903	0.956613
mmu-miR-26a-1-3p	19.663	-0.257469	0.53794	-0.478619	0.63221	0.956613
mmu-miR-3079-3p	4.2225	0.509634	1.10734	0.460235	0.645348	0.956613
mmu-miR-340-3p	435.757	-0.12599	0.274653	-0.458724	0.646432	0.956613
mmu-miR-496a-3p	383.326	0.19156	0.418203	0.458056	0.646913	0.956613
mmu-miR-101b-3p	2613.64	-0.114399	0.250764	-0.456203	0.648244	0.956613
mmu-miR-7057-5p	5.20938	0.368803	0.81372	0.453231	0.650383	0.956613
mmu-miR-872-5p	4471	-0.109007	0.24149	-0.451393	0.651707	0.956613
mmu-miR-1188-5p	29.7954	0.190764	0.423211	0.450754	0.652167	0.956613
mmu-miR-126a-5p	40606.4	-0.146359	0.326857	-0.447777	0.654314	0.956613
mmu-miR-450a-5p	354.461	0.381675	0.858815	0.44442	0.656739	0.956613
mmu-miR-6390	24.0194	0.194486	0.442079	0.439934	0.659985	0.956613
mmu-miR-3084-3p	14.4133	0.331736	0.75588	0.438873	0.660753	0.956613
mmu-miR-669f-5p	99.0657	-0.125081	0.287675	-0.434798	0.663709	0.956613
mmu-miR-5129-5p	20.6426	-0.226262	0.521421	-0.433933	0.664337	0.956613
mmu-miR-324-5p	4432.25	0.125108	0.289058	0.432813	0.665151	0.956613
mmu-miR-423-3p	306.821	-0.132161	0.307234	-0.430165	0.667076	0.956613
mmu-miR-466a-5p	7.60598	0.325631	0.768657	0.423637	0.671831	0.956613
mmu-miR-331-5p	10.0392	0.248428	0.588096	0.422429	0.672712	0.956613
mmu-miR-1198-5p	1306.13	-0.110659	0.26211	-0.422186	0.672889	0.956613
mmu-miR-467b-5p	11.4882	0.280514	0.670161	0.418578	0.675525	0.956613
mmu-miR-3061-3p	8.2685	0.317222	0.758883	0.418012	0.675939	0.956613
mmu-miR-431-3p	13.8309	-0.270844	0.650952	-0.416074	0.677356	0.956613
mmu-miR-542-5p	166.694	-0.111302	0.268352	-0.414761	0.678317	0.956613
mmu-miR-122-5p	47.9271	-0.205893	0.497876	-0.413543	0.679209	0.956613
mmu-miR-201-5p	35.8629	-0.165198	0.402511	-0.410417	0.6815	0.956613
mmu-miR-493-3p	16.169	0.185768	0.455086	0.408205	0.683123	0.956613
mmu-miR-224-3p	12.8072	-0.236907	0.583081	-0.406302	0.684521	0.956613
mmu-miR-700-5p	53.2307	0.176852	0.436525	0.405137	0.685377	0.956613
mmu-miR-181a-1-3p	304.736	-0.103644	0.255943	-0.40495	0.685514	0.956613
mmu-miR-3061-5p	15.8473	-0.219101	0.54424	-0.402582	0.687256	0.956613
mmu-miR-200b-5p	1068.91	-0.15804	0.393354	-0.401775	0.68785	0.956613
mmu-miR-3963	1297.77	-0.109672	0.273176	-0.40147	0.688074	0.956613
mmu-miR-149-3p	8.58003	-0.376168	0.937974	-0.401043	0.688388	0.956613
mmu-miR-340-5p	1481.89	-0.117058	0.294905	-0.396936	0.691415	0.956613
mmu-let-7b-5p	118541	-0.121431	0.306297	-0.396451	0.691773	0.956613
mmu-miR-320-3p	3799.41	0.132072	0.334327	0.39504	0.692814	0.956613
mmu-miR-483-3p	82.2958	-0.161383	0.413553	-0.390235	0.696363	0.956613
mmu-miR-186-5p	1271.64	0.108428	0.278428	0.38943	0.696958	0.956613
mmu-miR-17-3p	1491.03	-0.0985285	0.253094	-0.389296	0.697057	0.956613
mmu-miR-1895	17.513	0.226865	0.583411	0.38886	0.69738	0.956613
mmu-miR-450b-5p	24.2664	-0.22722	0.59051	-0.384785	0.700397	0.956613
mmu-miR-3074-1-3p	39.7563	-0.15463	0.40384	-0.382899	0.701795	0.956613
mmu-miR-1964-3p	5.27228	0.344676	0.905639	0.380588	0.703509	0.956613
mmu-miR-1839-5p	1999.1	-0.0885652	0.234413	-0.377817	0.705566	0.956613
mmu-miR-1948-3p	23.215	-0.152547	0.404991	-0.376667	0.706421	0.956613
mmu-miR-100-3p	22.7068	0.198308	0.526736	0.376485	0.706556	0.956613
mmu-miR-6412	247.172	0.122736	0.327797	0.374427	0.708087	0.956613
mmu-miR-181b-5p	1483.4	-0.112659	0.30447	-0.370016	0.71137	0.956613
mmu-let-7f-1-3p	142.739	-0.137636	0.372839	-0.369158	0.71201	0.956613
mmu-miR-6944-3p	5.64599	0.322135	0.875741	0.367842	0.712991	0.956613
mmu-miR-1191a	36.2696	0.152958	0.416285	0.367435	0.713295	0.956613
mmu-miR-146b-5p	45994.8	-0.0959838	0.263435	-0.364355	0.715593	0.956613
mmu-miR-322-3p	5113.5	-0.100478	0.277657	-0.361877	0.717444	0.956613
mmu-miR-505-3p	12.643	0.259221	0.723641	0.358217	0.720181	0.956613
mmu-miR-744-3p	23.0494	0.167673	0.470256	0.356557	0.721424	0.956613
mmu-miR-224-5p	3962.07	0.0859893	0.241937	0.355421	0.722275	0.956613
mmu-miR-150-5p	6892.5	0.106735	0.300612	0.355058	0.722546	0.956613
mmu-miR-700-3p	556.973	-0.103744	0.293718	-0.353208	0.723933	0.956613
mmu-miR-125b-5p	33027	-0.348022	0.987714	-0.352351	0.724575	0.956613
mmu-let-7c-1-3p	56.6956	-0.146187	0.423266	-0.345379	0.72981	0.956613
mmu-miR-20a-3p	535.736	0.0903969	0.263576	0.342963	0.731626	0.956613
mmu-miR-3070-3p	3.39812	-0.368167	1.08122	-0.340509	0.733473	0.956613
mmu-miR-3060-3p	24.8862	-0.153324	0.452866	-0.338563	0.734939	0.956613
mmu-miR-30d-3p	51.5903	-0.139586	0.415648	-0.335829	0.737	0.956613
mmu-miR-666-3p	11.7252	0.216464	0.648491	0.333796	0.738533	0.956613
mmu-miR-17-5p	11418.3	-0.10151	0.305546	-0.332224	0.73972	0.956613
mmu-miR-3102-5p.2-5p	12.9022	-0.193327	0.58267	-0.331794	0.740045	0.956613
mmu-miR-1948-5p	12.0775	-0.216166	0.65421	-0.330424	0.74108	0.956613
mmu-miR-669e-5p	13.7515	0.16343	0.508216	0.321577	0.747773	0.956613
mmu-miR-369-5p	746.412	0.0807639	0.25207	0.320403	0.748663	0.956613
mmu-miR-28a-5p	5237.31	-0.0724897	0.226749	-0.319692	0.749202	0.956613
mmu-miR-3066-5p	14.0043	-0.197176	0.619269	-0.318402	0.75018	0.956613
mmu-miR-669c-5p	407.442	0.0994449	0.313375	0.317335	0.75099	0.956613
mmu-miR-27a-3p	120547	-0.090814	0.28673	-0.316723	0.751454	0.956613
mmu-miR-29b-3p	2963.57	-0.163014	0.516695	-0.315494	0.752387	0.956613
mmu-miR-205-3p	1880.19	-0.0970822	0.308854	-0.31433	0.75327	0.956613
mmu-miR-543-5p	190.754	-0.0856199	0.273858	-0.312644	0.754551	0.956613
mmu-miR-98-5p	6973.55	-0.0655719	0.20987	-0.31244	0.754706	0.956613
mmu-miR-301b-3p	75.5155	-0.100415	0.321621	-0.312214	0.754878	0.956613
mmu-miR-758-3p	9.40175	0.218632	0.720433	0.303473	0.761529	0.956613
mmu-miR-676-5p	60.7812	-0.110513	0.365711	-0.302186	0.762511	0.956613
mmu-miR-877-5p	65.7601	-0.106096	0.353747	-0.299921	0.764238	0.956613
mmu-miR-323-5p	7.35364	0.248555	0.837376	0.296826	0.766599	0.956613
mmu-miR-192-5p	449.795	-0.0871971	0.294145	-0.296442	0.766892	0.956613
mmu-miR-345-3p	92.3631	-0.0859446	0.290115	-0.296244	0.767044	0.956613
mmu-miR-412-3p	5.85518	-0.267412	0.905366	-0.295364	0.767716	0.956613
mmu-miR-1a-1-5p	35.2726	-0.138213	0.475844	-0.290459	0.771465	0.956613
mmu-miR-148b-3p	2875.97	-0.0685467	0.236766	-0.289512	0.772189	0.956613
mmu-miR-5132-5p	6.95743	0.256194	0.896109	0.285896	0.774957	0.956613
mmu-miR-181d-5p	1207.43	-0.105202	0.369047	-0.285065	0.775594	0.956613
mmu-miR-27b-3p	115029	-0.0786706	0.281533	-0.279436	0.77991	0.956613
mmu-miR-331-3p	93.7093	-0.105338	0.377879	-0.278762	0.780428	0.956613
mmu-miR-3968	972.247	-0.0639873	0.234829	-0.272485	0.785249	0.956613
mmu-miR-3074-5p	4.93944	-0.298528	1.10772	-0.269498	0.787546	0.956613
mmu-miR-93-3p	472.238	-0.0722175	0.268852	-0.268615	0.788226	0.956613
mmu-miR-222-3p	2201.35	-0.0810803	0.302424	-0.268101	0.788621	0.956613
mmu-miR-29c-3p	748.673	-0.0923891	0.346515	-0.266623	0.789759	0.956613
mmu-miR-410-5p	7.21057	-0.225706	0.854156	-0.264244	0.791592	0.956613
mmu-miR-466b-3p	9.7044	-0.254144	0.967557	-0.262666	0.792808	0.956613
mmu-miR-380-5p	18.0953	0.141022	0.537336	0.262447	0.792977	0.956613
mmu-miR-542-3p	147.371	-0.100326	0.386367	-0.259665	0.795122	0.956613
mmu-miR-183-5p	689.137	0.0895599	0.345795	0.258997	0.795637	0.956613
mmu-miR-1839-3p	52.5807	0.126497	0.500557	0.252713	0.80049	0.956613
mmu-miR-499-5p	77.8056	-0.0869461	0.3455	-0.251653	0.801309	0.956613
mmu-miR-466k	4.54569	-0.207675	0.826134	-0.251382	0.801519	0.956613
mmu-miR-3473h-5p	11.164	-0.171367	0.683381	-0.250764	0.801997	0.956613
mmu-miR-1193-3p	304.635	0.0968586	0.38703	0.250261	0.802386	0.956613
mmu-miR-106b-5p	7138.54	-0.0552827	0.221302	-0.249807	0.802736	0.956613
mmu-miR-199b-3p	570826	0.0580201	0.233501	0.248479	0.803764	0.956613
mmu-miR-342-5p	229.672	-0.0905923	0.368592	-0.245779	0.805853	0.956613
mmu-miR-101a-5p	8.32303	-0.164253	0.674213	-0.243622	0.807524	0.956613
mmu-miR-3473d	19.9881	-0.116435	0.485947	-0.239604	0.810638	0.956613
mmu-miR-7025-3p	7.68165	0.173401	0.728188	0.238126	0.811783	0.956613
mmu-miR-328-3p	446.573	-0.068267	0.286784	-0.238043	0.811848	0.956613
mmu-miR-29c-5p	126.638	-0.0730407	0.308534	-0.236735	0.812862	0.956613
mmu-miR-221-5p	489.915	-0.0589093	0.249596	-0.236018	0.813418	0.956613
mmu-miR-466d-3p	59.5449	0.092883	0.397438	0.233704	0.815215	0.956613
mmu-miR-1982-3p	6.65599	0.185914	0.798771	0.23275	0.815956	0.956613
mmu-miR-671-5p	1059.69	0.0622294	0.268009	0.232192	0.816389	0.956613
mmu-miR-433-5p	16.0623	0.131139	0.568303	0.230755	0.817505	0.956613
mmu-miR-701-5p	9.89497	0.13079	0.567792	0.230349	0.817821	0.956613
mmu-miR-5103	9.40923	0.142775	0.62324	0.229085	0.818803	0.956613
mmu-miR-322-5p	27192.9	0.0635307	0.278224	0.228344	0.819379	0.956613
mmu-miR-6240	310.229	0.107289	0.472177	0.227223	0.820251	0.956613
mmu-miR-3068-5p	457.762	0.0746605	0.328919	0.226988	0.820433	0.956613
mmu-miR-92a-1-5p	39.1377	-0.0889753	0.392989	-0.226407	0.820885	0.956613
mmu-let-7c-2-3p	318.468	0.0812745	0.359374	0.226156	0.82108	0.956613
mmu-miR-501-5p	523.463	0.0568733	0.251726	0.225933	0.821254	0.956613
mmu-miR-151-3p	2122.64	0.0671333	0.297785	0.225442	0.821635	0.956613
mmu-miR-679-3p	27.8631	0.0995683	0.44222	0.225156	0.821858	0.956613
mmu-miR-532-5p	2611.63	-0.0552054	0.247365	-0.223174	0.8234	0.956684
mmu-miR-27b-5p	793.474	-0.0624123	0.296465	-0.210522	0.83326	0.964833
mmu-miR-141-3p	16503.5	-0.094721	0.45032	-0.210342	0.833401	0.964833
mmu-miR-5113	48.694	-0.0843144	0.409911	-0.205689	0.837034	0.967305
mmu-miR-3470a	10.3896	0.14101	0.695094	0.202864	0.839241	0.96735
mmu-miR-8112	69.2541	0.0772699	0.384813	0.200799	0.840856	0.96735
mmu-miR-496a-5p	16.3666	0.117336	0.591082	0.198511	0.842645	0.96735
mmu-miR-28a-3p	1280.64	0.057071	0.288268	0.197979	0.843062	0.96735
mmu-miR-450a-1-3p	62.3875	-0.061512	0.32377	-0.189987	0.84932	0.972802
mmu-miR-701-3p	8.5903	-0.12709	0.682211	-0.186291	0.852216	0.974393
mmu-miR-675-5p	60.5766	0.074803	0.410801	0.182091	0.855512	0.976432
mmu-miR-598-3p	32.4207	-0.0735205	0.408838	-0.179828	0.857288	0.976733
mmu-miR-500-5p	57.629	0.0664346	0.377985	0.17576	0.860483	0.978007
mmu-miR-299a-5p	1231.58	-0.0489844	0.280801	-0.174445	0.861516	0.978007
mmu-miR-574-3p	1568.06	-0.0453591	0.265678	-0.17073	0.864436	0.978007
mmu-miR-744-5p	1878.01	0.0639029	0.374363	0.170698	0.864461	0.978007
mmu-miR-125b-1-3p	257.723	-0.0495345	0.304536	-0.162656	0.870789	0.983373
mmu-miR-214-3p	64820.4	-0.0388205	0.241419	-0.160801	0.87225	0.983373
mmu-miR-29a-3p	12883.1	0.0472417	0.299773	0.157592	0.874779	0.983373
mmu-miR-466g	33.6543	0.080746	0.514506	0.156939	0.875293	0.983373
mmu-miR-3076-5p	9.65586	0.103157	0.685283	0.150532	0.880345	0.986313
mmu-miR-98-3p	30.218	-0.0762732	0.509344	-0.149748	0.880963	0.986313
mmu-miR-129-5p	24.0823	0.103157	0.700458	0.147271	0.882918	0.986525
mmu-miR-147-3p	44.019	-0.0652691	0.448161	-0.145638	0.884207	0.986525
mmu-miR-10a-3p	137.393	-0.0427975	0.318714	-0.134282	0.89318	0.992211
mmu-miR-93-5p	7837.67	0.0368147	0.275316	0.133718	0.893625	0.992211
mmu-miR-195a-3p	83.5099	-0.0462688	0.349758	-0.132288	0.894756	0.992211
mmu-miR-483-5p	31.5583	-0.0603269	0.464958	-0.129747	0.896767	0.992211
mmu-miR-26a-5p	120154	-0.0727104	0.561586	-0.129473	0.896983	0.992211
mmu-miR-5624-3p	4.27881	-0.110843	0.884985	-0.125249	0.900327	0.994207
mmu-miR-494-5p	13.2829	0.0706354	0.575479	0.122742	0.902312	0.994698
mmu-miR-18a-5p	4818.24	0.0231171	0.218591	0.105755	0.915777	0.99834
mmu-miR-539-5p	276.324	0.040503	0.390271	0.103782	0.917343	0.99834
mmu-miR-467e-5p	971.734	0.0266591	0.261069	0.102115	0.918665	0.99834
mmu-miR-384-5p	7.22477	0.0725581	0.719485	0.100847	0.919672	0.99834
mmu-miR-1955-5p	18.4936	0.0479055	0.482789	0.0992265	0.920958	0.99834
mmu-miR-7044-5p	6.5964	-0.0774957	0.789534	-0.0981538	0.92181	0.99834
mmu-miR-26b-3p	96.9251	0.0290842	0.296677	0.0980333	0.921906	0.99834
mmu-miR-1981-3p	24.5028	0.0410751	0.44463	0.0923805	0.926396	0.99834
mmu-miR-99b-3p	371.653	-0.0264926	0.290315	-0.0912547	0.92729	0.99834
mmu-miR-672-5p	159.378	-0.0249076	0.276635	-0.0900378	0.928257	0.99834
mmu-miR-374b-5p	9341.31	-0.0228851	0.257308	-0.0889407	0.929129	0.99834
mmu-miR-8117	9.57169	-0.0610149	0.700585	-0.0870914	0.930599	0.99834
mmu-miR-199a-5p	10123.3	0.0781572	0.901367	0.0867096	0.930902	0.99834
mmu-miR-184-3p	7.31194	-0.0727572	0.848876	-0.08571	0.931697	0.99834
mmu-miR-3960	8.04693	0.0677339	0.807745	0.0838555	0.933171	0.99834
mmu-miR-194-2-3p	8.12228	-0.0556084	0.68973	-0.0806236	0.935741	0.99834
mmu-miR-362-5p	4711.71	-0.0182627	0.230896	-0.079095	0.936957	0.99834
mmu-miR-503-5p	2477.19	0.0293573	0.39243	0.0748089	0.940367	0.99834
mmu-miR-20a-5p	12579.4	-0.0220245	0.298151	-0.0738705	0.941113	0.99834
mmu-miR-378d	54.6666	0.0240488	0.332725	0.0722783	0.94238	0.99834
mmu-miR-377-5p	77.6632	-0.0284977	0.404966	-0.0703706	0.943899	0.99834
mmu-miR-3082-5p	7.10048	0.0491235	0.701787	0.0699978	0.944195	0.99834
mmu-miR-330-5p	97.064	0.0216615	0.310894	0.069675	0.944452	0.99834
mmu-miR-3109-5p	7.67718	0.0444734	0.645096	0.0689408	0.945037	0.99834
mmu-miR-652-3p	20735.4	-0.0184004	0.267244	-0.0688526	0.945107	0.99834
mmu-miR-16-5p	181258	-0.069635	1.02778	-0.0677525	0.945983	0.99834
mmu-miR-412-5p	8.53133	0.0470996	0.713136	0.0660458	0.947341	0.99834
mmu-miR-500-3p	3673.77	-0.0136155	0.224936	-0.0605306	0.951733	0.999488
mmu-miR-96-3p	9.94714	-0.034633	0.592677	-0.0584349	0.953402	0.999488
mmu-miR-195a-5p	39605.9	0.0157039	0.270724	0.0580071	0.953743	0.999488
mmu-miR-23a-5p	14.3097	0.0287858	0.518498	0.0555176	0.955726	0.999488
mmu-miR-487b-3p	362.176	0.0143418	0.260924	0.0549653	0.956166	0.999488
mmu-miR-370-5p	37.5268	0.0211498	0.399811	0.0528996	0.957812	0.999539
mmu-miR-466i-5p	143.755	-0.0197906	0.410125	-0.0482551	0.961513	0.999539
mmu-miR-425-3p	367.415	-0.0111739	0.244108	-0.0457745	0.96349	0.999539
mmu-miR-101a-3p	638.708	-0.0180523	0.39533	-0.045664	0.963578	0.999539
mmu-miR-146a-5p	16717.9	-0.0144015	0.334744	-0.0430224	0.965684	0.999539
mmu-miR-3470b	15.5761	0.0245134	0.614454	0.0398946	0.968177	0.999539
mmu-miR-24-2-5p	2306.21	-0.0102337	0.265561	-0.0385361	0.96926	0.999539
mmu-miR-203-5p	656.574	0.0104162	0.317537	0.032803	0.973832	0.999539
mmu-miR-1306-3p	65.0176	-0.0105049	0.363927	-0.0288653	0.976972	0.999539
mmu-miR-200c-5p	59.4368	-0.0104977	0.388858	-0.0269962	0.978463	0.999539
mmu-miR-3084-5p	34.008	0.0173379	0.729711	0.02376	0.981044	0.999539
mmu-miR-140-5p	5502.57	0.00435059	0.2577	0.0168824	0.98653	0.999539
mmu-miR-24-3p	95888	0.0084299	0.500315	0.0168492	0.986557	0.999539
mmu-miR-188-5p	225.189	0.00408694	0.248648	0.0164367	0.986886	0.999539
mmu-miR-223-5p	646.844	-0.00438837	0.314713	-0.013944	0.988875	0.999539
mmu-let-7e-5p	26216.7	0.00285754	0.217541	0.0131357	0.98952	0.999539
mmu-miR-421-3p	376.479	0.0037466	0.30155	0.0124245	0.990087	0.999539
mmu-miR-491-5p	31.8417	-0.00560559	0.471633	-0.0118855	0.990517	0.999539
mmu-miR-351-3p	88.2716	0.00357299	0.43726	0.00817133	0.99348	0.999539
mmu-miR-532-3p	688.864	-0.00221463	0.288718	-0.00767058	0.99388	0.999539
mmu-miR-143-5p	27.0962	0.00304361	0.474957	0.00640817	0.994887	0.999539
mmu-miR-3474	10.7553	0.00361634	0.62175	0.00581639	0.995359	0.999539
mmu-miR-5619-3p	5.89888	0.00447007	0.835359	0.00535108	0.99573	0.999539
mmu-miR-186-3p	48.3013	-0.00171184	0.352126	-0.00486143	0.996121	0.999539
mmu-miR-511-5p	33.7892	-0.00124071	0.386406	-0.00321091	0.997438	0.999539
mmu-miR-467d-5p	354.85	0.000476127	0.232658	0.00204646	0.998367	0.999539
mmu-miR-497a-5p	13995.5	0.000234372	0.256906	0.000912286	0.999272	0.999539
mmu-miR-6546-3p	5.93066	0.000428964	0.743176	0.000577204	0.999539	0.999539
mmu-miR-669a-5p	75.4721	-1.42105	1.87761	-0.75684
mmu-miR-669a-3p	10.4501	6.04058	2.4954	2.42069

## Sheet: Ag-H vs. wounded
miRNA	baseMean	log2FoldChange	lfcSE	stat	pvalue	padj
mmu-miR-124-3p	18.543	-2.70899	0.626336	-4.32514	1.52435e-05	0.00967961
mmu-miR-196a-5p	1004.72	2.90464	0.79584	3.64978	0.000262463	0.0833319
mmu-miR-467a-5p	36.6555	4.64333	1.49804	3.0996	0.0019378	0.373785
mmu-miR-770-5p	12.0489	1.74902	0.575066	3.04143	0.00235455	0.373785
mmu-miR-5122	4.15018	4.01929	1.3683	2.93744	0.00330932	0.420283
mmu-miR-669a-3p	8.62154	5.84205	2.0437	2.85857	0.00425557	0.450381
mmu-miR-5124a	4.51463	-3.48803	1.33247	-2.61771	0.00885222	0.803022
mmu-miR-2137	109.311	-1.04167	0.422674	-2.46448	0.0137213	0.997019
mmu-miR-196b-5p	672.778	1.01559	0.444029	2.28721	0.0221838	0.997019
mmu-miR-669n	3.11405	-3.53329	1.54549	-2.28619	0.0222429	0.997019
mmu-miR-1187	16.9362	1.15338	0.506533	2.277	0.0227863	0.997019
mmu-miR-669d-5p	54.5704	1.00796	0.449613	2.24184	0.0249718	0.997019
mmu-miR-5620-5p	4.1294	-2.18362	1.00989	-2.16223	0.0306005	0.997019
mmu-miR-103-2-5p	5.50054	1.91344	0.906733	2.11026	0.0348361	0.997019
mmu-miR-34b-5p	21.136	1.14489	0.55377	2.06745	0.0386922	0.997019
mmu-miR-155-5p	981.01	0.492005	0.239195	2.05692	0.039694	0.997019
mmu-miR-19b-3p	239.539	0.668755	0.333808	2.00342	0.0451328	0.997019
mmu-miR-664-5p	137.256	-0.713172	0.367917	-1.93841	0.0525737	0.997019
mmu-miR-12182-3p	1.87211	3.54521	1.8635	1.90244	0.0571132	0.997019
mmu-miR-466f-5p	5.54449	1.8316	0.967451	1.89322	0.058328	0.997019
mmu-miR-210-3p	3432.69	0.551199	0.29216	1.88664	0.0592093	0.997019
mmu-miR-675-3p	5.32988	1.56477	0.83965	1.8636	0.0623776	0.997019
mmu-let-7a-5p	68350.3	1.01287	0.554202	1.82762	0.0676061	0.997019
mmu-miR-3473f	4.21611	1.84878	1.05572	1.7512	0.0799116	0.997019
mmu-miR-652-5p	72.5538	-0.577273	0.332923	-1.73395	0.0829261	0.997019
mmu-miR-486b-5p	28.2329	-0.726706	0.425799	-1.70669	0.08788	0.997019
mmu-miR-26a-2-3p	52.2369	0.667028	0.391138	1.70535	0.0881287	0.997019
mmu-miR-199a-5p	6164.04	-1.60956	0.96439	-1.66899	0.095119	0.997019
mmu-miR-3473g	2.24055	-3.02454	1.82973	-1.653	0.0983317	0.997019
mmu-miR-3960	10.9996	0.989494	0.600911	1.64666	0.0996284	0.997019
mmu-miR-6240	228.932	-0.691396	0.420438	-1.64446	0.100081	0.997019
mmu-miR-33-3p	21.5678	-0.801511	0.489342	-1.63794	0.101435	0.997019
mmu-miR-148b-5p	27.8292	-0.789344	0.482314	-1.63658	0.101718	0.997019
mmu-miR-6538	22.3171	0.802171	0.495852	1.61776	0.105714	0.997019
mmu-miR-503-3p	77.362	-0.526887	0.327104	-1.61076	0.107232	0.997019
mmu-miR-370-5p	27.8928	-0.76521	0.486492	-1.57291	0.115739	0.997019
mmu-miR-345-5p	144.466	0.498061	0.317296	1.5697	0.116484	0.997019
mmu-miR-323-5p	4.22677	-1.52352	0.998474	-1.52585	0.127048	0.997019
mmu-miR-12180-3p	7.22212	1.09136	0.720136	1.5155	0.129647	0.997019
mmu-miR-1955-3p	5.50341	-1.29363	0.879082	-1.47157	0.141138	0.997019
mmu-miR-365-3p	1038.87	0.698257	0.480863	1.45209	0.146476	0.997019
mmu-miR-365-1-5p	10.0457	0.942465	0.65423	1.44057	0.149706	0.997019
mmu-miR-1a-3p	28728.5	-1.15165	0.801009	-1.43775	0.150505	0.997019
mmu-miR-511-5p	25.8162	-0.689865	0.481219	-1.43358	0.151693	0.997019
mmu-miR-3081-3p	2.84158	-4.18103	2.93529	-1.4244	0.154331	0.997019
mmu-miR-5104	62.9235	0.564726	0.397119	1.42206	0.155009	0.997019
mmu-miR-6418-3p	7.01027	1.02224	0.730559	1.39926	0.161735	0.997019
mmu-miR-709	48.6794	-0.55327	0.399807	-1.38384	0.166407	0.997019
mmu-miR-351-3p	69.2446	-0.589777	0.430604	-1.36965	0.170796	0.997019
mmu-miR-24-3p	117561	0.677836	0.496833	1.36431	0.172469	0.997019
mmu-miR-27a-5p	326.456	-0.414788	0.306477	-1.35341	0.175925	0.997019
mmu-miR-466i-5p	160.194	0.427316	0.316374	1.35067	0.176803	0.997019
mmu-miR-25-5p	62.3541	-0.437725	0.325548	-1.34458	0.178762	0.997019
mmu-miR-466h-3p	9.87455	0.900232	0.671754	1.34012	0.180206	0.997019
mmu-miR-3470a	13.1443	0.867105	0.650032	1.33394	0.182223	0.997019
mmu-miR-29b-1-5p	169.114	0.43088	0.324056	1.32965	0.183634	0.997019
mmu-miR-1930-5p	12.9589	-0.715492	0.545727	-1.31108	0.189831	0.997019
mmu-miR-467e-3p	2.36232	2.06115	1.59313	1.29377	0.195745	0.997019
mmu-miR-450a-5p	236.555	-0.679555	0.527614	-1.28798	0.197754	0.997019
mmu-miR-3473d	15.9737	-0.675295	0.525758	-1.28442	0.198995	0.997019
mmu-miR-138-5p	1807.78	0.452003	0.354048	1.27667	0.201718	0.997019
mmu-miR-325-5p	5.453	1.08733	0.868036	1.25263	0.210339	0.997019
mmu-miR-129b-5p	11.5685	0.965899	0.775908	1.24486	0.213182	0.997019
mmu-miR-23b-5p	37.8603	-0.493001	0.39609	-1.24467	0.213254	0.997019
mmu-miR-3082-5p	9.1196	0.837211	0.673619	1.24286	0.213921	0.997019
mmu-miR-3057-3p	5.37506	0.958589	0.774768	1.23726	0.215991	0.997019
mmu-miR-1934-5p	13.483	-0.730343	0.590588	-1.23664	0.216222	0.997019
mmu-miR-155-3p	5.21853	1.16134	0.954808	1.21631	0.223866	0.997019
mmu-miR-194-2-3p	10.7923	0.810884	0.667416	1.21496	0.224381	0.997019
mmu-miR-34b-3p	199.475	0.344363	0.290793	1.18422	0.236326	0.997019
mmu-miR-7007-5p	5.27652	-1.0382	0.880516	-1.17908	0.238366	0.997019
mmu-miR-8114	48.8945	-0.506157	0.437591	-1.15669	0.247399	0.997019
mmu-miR-12188-5p	28.1554	-0.57182	0.495484	-1.15406	0.248474	0.997019
mmu-miR-10a-3p	150.383	0.36352	0.315998	1.15038	0.249985	0.997019
mmu-miR-146b-3p	57.504	0.392273	0.34739	1.1292	0.258813	0.997019
mmu-miR-3064-5p	6.65127	0.914788	0.811659	1.12706	0.259717	0.997019
mmu-miR-125b-1-3p	225.027	-0.286043	0.253992	-1.12619	0.260087	0.997019
mmu-miR-3060-3p	20.738	-0.555314	0.493356	-1.12558	0.260342	0.997019
mmu-miR-129b-3p	11.0481	-0.90739	0.808968	-1.12166	0.262006	0.997019
mmu-miR-195a-3p	70.1379	-0.410621	0.36737	-1.11773	0.263682	0.997019
mmu-miR-152-5p	11.6405	0.749032	0.673603	1.11198	0.266148	0.997019
mmu-miR-1981-3p	27.4635	0.494764	0.449085	1.10172	0.270585	0.997019
mmu-miR-483-5p	26.3257	-0.444319	0.404304	-1.09897	0.27178	0.997019
mmu-miR-33-5p	47.9203	-0.428774	0.3917	-1.09465	0.273671	0.997019
mmu-miR-181a-2-3p	235.428	-0.378101	0.348551	-1.08478	0.278019	0.997019
mmu-miR-29b-3p	2329.4	-0.808766	0.753407	-1.07348	0.283057	0.997019
mmu-miR-3072-3p	40.5365	-0.449877	0.421643	-1.06696	0.285989	0.997019
mmu-miR-181c-5p	591.072	0.392876	0.37221	1.05552	0.291187	0.997019
mmu-miR-708-5p	8307.86	-0.282166	0.270791	-1.04201	0.297409	0.997019
mmu-miR-12191-3p	8.53096	0.693824	0.667291	1.03976	0.29845	0.997019
mmu-miR-363-3p	40.9267	0.509542	0.494981	1.02942	0.303283	0.997019
mmu-miR-350-3p	528.925	0.311707	0.303182	1.02812	0.303895	0.997019
mmu-miR-23a-5p	16.4573	0.552746	0.537704	1.02797	0.303962	0.997019
mmu-miR-193b-5p	52.9813	-0.424143	0.412831	-1.0274	0.304232	0.997019
mmu-miR-329-5p	32.4089	0.49488	0.481693	1.02738	0.304244	0.997019
mmu-miR-224-5p	3928.62	0.224059	0.219733	1.01969	0.307877	0.997019
mmu-miR-466d-3p	48.364	-0.36925	0.363027	-1.01714	0.309086	0.997019
mmu-miR-122-5p	41.7643	-0.466591	0.461404	-1.01124	0.311901	0.997019
mmu-miR-182-3p	6.20834	0.956015	0.94759	1.00889	0.313027	0.997019
mmu-miR-466a-3p	11.2417	0.623652	0.620918	1.0044	0.315184	0.997019
mmu-miR-187-3p	335.204	-0.321075	0.32232	-0.996138	0.319183	0.997019
mmu-miR-150-5p	6860.81	0.251922	0.254223	0.990952	0.321709	0.997019
mmu-miR-433-3p	936.865	0.329053	0.33304	0.988028	0.323139	0.997019
mmu-miR-296-5p	61.3342	-0.372413	0.378413	-0.984146	0.325044	0.997019
mmu-miR-667-5p	29.721	0.454555	0.463042	0.98167	0.326262	0.997019
mmu-miR-31-5p	28108.1	-0.241292	0.247201	-0.976098	0.329016	0.997019
mmu-miR-673-3p	52.1141	-0.348656	0.358188	-0.973387	0.330361	0.997019
mmu-miR-493-5p	102.386	0.289523	0.297459	0.97332	0.330394	0.997019
mmu-miR-423-3p	275.07	-0.296925	0.305599	-0.971616	0.331242	0.997019
mmu-miR-5103	6.80559	-0.717657	0.74416	-0.964386	0.334852	0.997019
mmu-miR-96-5p	3188.77	0.310216	0.322093	0.963124	0.335485	0.997019
mmu-miR-6951-5p	5.73641	-0.829612	0.861667	-0.962799	0.335649	0.997019
mmu-miR-351-5p	3178.58	-0.26983	0.281594	-0.958223	0.33795	0.997019
mmu-miR-5106	4.1997	-1.08588	1.13495	-0.956766	0.338685	0.997019
mmu-miR-5129-5p	17.8639	-0.523994	0.549012	-0.954432	0.339865	0.997019
mmu-miR-669p-5p	90.1988	0.395574	0.414909	0.953401	0.340387	0.997019
mmu-miR-16-2-3p	35.2226	0.474356	0.498706	0.951174	0.341516	0.997019
mmu-miR-93-3p	423.488	-0.22593	0.238542	-0.947129	0.343573	0.997019
mmu-miR-666-5p	43.1901	0.390144	0.412383	0.946073	0.344112	0.997019
mmu-miR-34c-3p	128.868	0.298001	0.315576	0.944308	0.345012	0.997019
mmu-miR-5624-3p	5.82782	0.831067	0.888838	0.935004	0.349786	0.997019
mmu-miR-218-5p	1186.01	-0.316543	0.344048	-0.920056	0.357544	0.997019
mmu-miR-511-3p	1512.88	0.277029	0.302333	0.916305	0.359507	0.997019
mmu-miR-146b-5p	48307.1	0.205516	0.227426	0.903661	0.366175	0.997019
mmu-miR-1941-3p	50.9825	0.360681	0.400317	0.900987	0.367595	0.997019
mmu-miR-7a-1-3p	126.533	0.294286	0.32977	0.892398	0.37218	0.997019
mmu-miR-200c-5p	64.7531	0.375995	0.42437	0.886007	0.375614	0.997019
mmu-miR-206-3p	15828.7	-0.299886	0.339677	-0.882857	0.377314	0.997019
mmu-miR-205-5p	26223.6	0.232814	0.267799	0.869361	0.38465	0.997019
mmu-miR-99b-3p	329.093	-0.220397	0.253749	-0.868561	0.385088	0.997019
mmu-miR-466b-3p	7.77507	-0.797711	0.919707	-0.867353	0.385749	0.997019
mmu-miR-130a-5p	12.1171	0.574128	0.665423	0.862802	0.388246	0.997019
mmu-miR-128-1-5p	5.09792	-0.89945	1.04331	-0.862115	0.388624	0.997019
mmu-miR-1843b-3p	46.6656	-0.280753	0.327811	-0.856449	0.391749	0.997019
mmu-miR-1198-5p	1189.55	-0.222072	0.259474	-0.855855	0.392078	0.997019
mmu-miR-1306-5p	106.029	-0.279615	0.328428	-0.851373	0.394562	0.997019
mmu-miR-1982-3p	7.61099	0.657258	0.773704	0.849495	0.395606	0.997019
mmu-miR-677-5p	14.9784	-0.439441	0.518854	-0.846946	0.397025	0.997019
mmu-miR-8112	71.7421	0.326597	0.387093	0.843717	0.398828	0.997019
mmu-miR-500-3p	3271.33	-0.189465	0.2247	-0.843191	0.399122	0.997019
mmu-miR-679-5p	48.6693	0.310236	0.369862	0.838789	0.401588	0.997019
mmu-miR-3074-5p	3.93698	-0.939018	1.12013	-0.838314	0.401854	0.997019
mmu-miR-450b-3p	549.163	-0.197452	0.235646	-0.837917	0.402077	0.997019
mmu-miR-8090	4.32293	0.759684	0.915331	0.829955	0.406564	0.997019
mmu-miR-296-3p	78.3021	-0.30757	0.371509	-0.827894	0.407731	0.997019
mmu-miR-149-5p	7395.96	-0.235622	0.285036	-0.826639	0.408442	0.997019
mmu-miR-32-5p	89.8084	-0.264562	0.320238	-0.826142	0.408724	0.997019
mmu-miR-181b-5p	1569.28	0.212539	0.258078	0.823543	0.4102	0.997019
mmu-miR-135a-5p	7.25521	-0.835394	1.02198	-0.817424	0.413686	0.997019
mmu-miR-200b-3p	17227.1	0.233548	0.287163	0.813293	0.41605	0.997019
mmu-miR-132-3p	699.468	0.199029	0.245514	0.810662	0.41756	0.997019
mmu-miR-133a-5p	155.027	-0.643508	0.797928	-0.806473	0.41997	0.997019
mmu-miR-20a-3p	525.209	0.198301	0.246013	0.806058	0.420209	0.997019
mmu-miR-92b-5p	4.49483	0.912092	1.1379	0.801557	0.422809	0.997019
mmu-miR-298-5p	636.862	-0.227439	0.284358	-0.799832	0.423808	0.997019
mmu-miR-5114	5.84495	-0.686911	0.872079	-0.78767	0.43089	0.997019
mmu-miR-3062-5p	8.74281	0.543593	0.691967	0.785576	0.432116	0.997019
mmu-miR-467c-5p	409.527	0.185402	0.237202	0.781621	0.434437	0.997019
mmu-miR-495-5p	37.9675	0.364374	0.466819	0.780547	0.435069	0.997019
mmu-miR-125b-5p	43250.5	0.572179	0.735763	0.777667	0.436765	0.997019
mmu-miR-874-3p	59.1501	0.278676	0.360008	0.774084	0.438881	0.997019
mmu-miR-1258-3p	9.11807	-0.477198	0.621111	-0.768297	0.442311	0.997019
mmu-miR-193a-5p	153.216	-0.22096	0.288391	-0.766179	0.44357	0.997019
mmu-miR-147-3p	49.7672	0.429172	0.561365	0.764515	0.44456	0.997019
mmu-miR-365-2-5p	13.8096	-0.464462	0.607679	-0.764321	0.444676	0.997019
mmu-miR-679-3p	22.3371	-0.396036	0.51818	-0.764284	0.444698	0.997019
mmu-miR-496a-5p	17.3206	0.401946	0.526642	0.763224	0.44533	0.997019
mmu-miR-1948-5p	14.5639	0.464072	0.609929	0.760863	0.446739	0.997019
mmu-miR-384-5p	8.1613	0.543806	0.715905	0.759606	0.44749	0.997019
mmu-miR-6238	126.05	-0.330949	0.437268	-0.756856	0.449136	0.997019
mmu-miR-8117	7.71568	-0.571816	0.755928	-0.756443	0.449384	0.997019
mmu-miR-199a-3p	3329.58	0.16186	0.214086	0.756051	0.449619	0.997019
mmu-miR-378d	55.9533	0.247151	0.327549	0.754546	0.450521	0.997019
mmu-miR-30b-5p	2260.84	0.205752	0.273812	0.751435	0.452391	0.997019
mmu-miR-3572-3p	6.87387	-0.530644	0.707806	-0.749703	0.453434	0.997019
mmu-miR-423-5p	1716.8	-0.247499	0.33205	-0.745369	0.456049	0.997019
mmu-miR-874-5p	7.43834	-0.527532	0.71046	-0.742521	0.457771	0.997019
mmu-miR-199b-5p	240.833	0.290063	0.39066	0.742496	0.457787	0.997019
mmu-miR-186-3p	41.9869	-0.25362	0.344806	-0.735543	0.462009	0.997019
mmu-miR-450b-5p	21.5971	-0.419155	0.570022	-0.735331	0.462138	0.997019
mmu-miR-708-3p	81.7433	-0.278769	0.379541	-0.73449	0.46265	0.997019
mmu-miR-345-3p	82.8047	-0.242534	0.332391	-0.729665	0.465595	0.997019
mmu-miR-200a-3p	8666.92	0.238597	0.327981	0.727472	0.466937	0.997019
mmu-miR-26a-5p	140602	0.508611	0.706477	0.719926	0.471571	0.997019
mmu-miR-149-3p	7.4118	-0.636013	0.884388	-0.719156	0.472045	0.997019
mmu-let-7g-5p	134032	0.175773	0.244557	0.718742	0.4723	0.997019
mmu-miR-3102-5p.2-5p	11.2069	-0.463784	0.645495	-0.718493	0.472453	0.997019
mmu-miR-188-3p	11.2822	-0.47777	0.666311	-0.717038	0.47335	0.997019
mmu-miR-362-5p	4233.93	-0.164867	0.230361	-0.715688	0.474184	0.997019
mmu-miR-701-3p	10.0012	0.427458	0.599607	0.712897	0.475909	0.997019
mmu-miR-30c-5p	3119.25	-0.58249	0.825662	-0.705482	0.48051	0.997019
mmu-miR-224-3p	11.452	-0.401196	0.572662	-0.700581	0.483564	0.997019
mmu-miR-466c-5p	29.5642	0.350471	0.50034	0.700465	0.483637	0.997019
mmu-miR-184-3p	8.58838	0.52231	0.748146	0.698139	0.48509	0.997019
mmu-miR-3070-3p	2.79999	-0.88398	1.26641	-0.698022	0.485163	0.997019
mmu-miR-99b-5p	17316.9	0.148551	0.214059	0.693969	0.487702	0.997019
mmu-miR-671-5p	914.35	-0.207214	0.29976	-0.691266	0.489398	0.997019
mmu-miR-125b-2-3p	594.869	-0.164258	0.238176	-0.68965	0.490414	0.997019
mmu-miR-1188-5p	23.6595	-0.319208	0.465479	-0.685762	0.492863	0.997019
mmu-miR-92a-3p	11976.6	-0.169521	0.248202	-0.682997	0.494609	0.997019
mmu-miR-136-3p	77.1685	-0.257479	0.377812	-0.681502	0.495554	0.997019
mmu-miR-203-5p	666.231	0.211398	0.310551	0.68072	0.496049	0.997019
mmu-miR-1195	55.8268	0.262512	0.385858	0.680333	0.496294	0.997019
mmu-miR-182-5p	981.739	-0.208186	0.307724	-0.676535	0.498701	0.997019
mmu-miR-1983	1306.08	-0.175187	0.259693	-0.674594	0.499933	0.997019
mmu-miR-431-3p	12.3173	-0.448497	0.66747	-0.671935	0.501625	0.997019
mmu-miR-92a-1-5p	42.3362	0.287258	0.4287	0.670068	0.502814	0.997019
mmu-miR-7083-5p	5.11936	0.585819	0.874769	0.669683	0.50306	0.997019
mmu-miR-7680-3p	3.84145	-0.689883	1.03605	-0.665879	0.505489	0.997019
mmu-miR-452-5p	40.8412	0.233216	0.350366	0.665637	0.505643	0.997019
mmu-miR-542-3p	133.217	-0.23615	0.356381	-0.662635	0.507564	0.997019
mmu-miR-331-5p	10.0364	0.41145	0.62192	0.66158	0.50824	0.997019
mmu-miR-5116	3.79302	0.671242	1.0152	0.661192	0.508489	0.997019
mmu-miR-204-3p	8.08105	-0.48122	0.730732	-0.658545	0.510188	0.997019
mmu-miR-22-5p	5642.8	-0.152998	0.23465	-0.652025	0.514385	0.997019
mmu-miR-877-3p	20.9773	0.342892	0.528159	0.649221	0.516195	0.997019
mmu-miR-34c-5p	1001.67	0.184938	0.286245	0.646082	0.518226	0.997019
mmu-miR-26a-1-3p	18.211	-0.321931	0.498468	-0.645841	0.518382	0.997019
mmu-miR-378b	54.446	-0.257535	0.399584	-0.644507	0.519246	0.997019
mmu-miR-3112-5p	4.72422	0.619172	0.964642	0.641867	0.52096	0.997019
mmu-miR-668-3p	45.059	0.275809	0.430063	0.641323	0.521313	0.997019
mmu-miR-181a-5p	12873	-0.281691	0.439644	-0.640724	0.521702	0.997019
mmu-miR-200a-5p	320.281	-0.212807	0.332409	-0.640197	0.522045	0.997019
mmu-let-7j	896.471	0.143019	0.224661	0.636601	0.524385	0.997019
mmu-miR-574-5p	2246.33	0.217931	0.345608	0.630574	0.528319	0.997019
mmu-miR-5099	1540.91	-0.199483	0.316399	-0.63048	0.528381	0.997019
mmu-miR-672-5p	141.579	-0.208904	0.331709	-0.629779	0.528839	0.997019
mmu-miR-21a-3p	557.531	-0.187457	0.297712	-0.62966	0.528917	0.997019
mmu-miR-205-3p	1978.03	0.207129	0.328998	0.629577	0.528971	0.997019
mmu-miR-376b-3p	1027.27	-0.185953	0.296037	-0.628141	0.529911	0.997019
mmu-miR-335-5p	4345.7	-0.147645	0.235521	-0.626887	0.530733	0.997019
mmu-miR-3084-3p	10.2897	-0.494838	0.794156	-0.623099	0.53322	0.997019
mmu-miR-323-3p	182.884	0.185194	0.29872	0.619957	0.535286	0.997019
mmu-miR-130a-3p	39227.3	-0.154798	0.250275	-0.618512	0.536238	0.997019
mmu-miR-384-3p	7.6061	-0.451068	0.733835	-0.614672	0.538771	0.997019
mmu-miR-99a-3p	38.625	-0.265449	0.434458	-0.610989	0.541207	0.997019
mmu-miR-216b-5p	9.24045	-0.420169	0.687976	-0.610732	0.541377	0.997019
mmu-miR-208b-3p	4.73994	-0.511851	0.841261	-0.608433	0.5429	0.997019
mmu-miR-744-3p	18.3719	-0.34548	0.567979	-0.608263	0.543013	0.997019
mmu-miR-151-3p	2074.88	0.164617	0.270971	0.60751	0.543513	0.997019
mmu-miR-7043-3p	16.8424	-0.309553	0.511697	-0.604954	0.54521	0.997019
mmu-miR-6937-5p	98.8229	0.247948	0.410712	0.603703	0.546041	0.997019
mmu-miR-335-3p	679.579	-0.209029	0.346385	-0.603459	0.546203	0.997019
mmu-let-7i-5p	82758.3	0.121821	0.201984	0.60312	0.546429	0.997019
mmu-miR-369-5p	652.438	-0.143597	0.238171	-0.602916	0.546564	0.997019
mmu-miR-690	61.5867	-0.234047	0.388772	-0.602016	0.547164	0.997019
mmu-miR-143-5p	22.8861	-0.338627	0.562921	-0.601554	0.547471	0.997019
mmu-miR-539-5p	271.589	0.155418	0.26073	0.596089	0.551116	0.997019
mmu-miR-671-3p	105.42	-0.211371	0.355315	-0.594883	0.551922	0.997019
mmu-miR-3097-5p	31.6711	-0.252976	0.426847	-0.592662	0.553408	0.997019
mmu-miR-339-3p	103.478	-0.1803	0.304624	-0.591879	0.553932	0.997019
mmu-miR-191-3p	215.483	-0.155257	0.264197	-0.587658	0.556762	0.997019
mmu-miR-34a-5p	2031.38	0.135585	0.23149	0.585705	0.558074	0.997019
mmu-miR-374b-5p	9296.22	0.130041	0.222175	0.585307	0.558341	0.997019
mmu-miR-330-3p	213.68	0.16434	0.281148	0.584533	0.558862	0.997019
mmu-miR-409-5p	1785.41	0.138596	0.237267	0.584138	0.559128	0.997019
mmu-miR-370-3p	87.0924	-0.281516	0.4822	-0.583815	0.559345	0.997019
mmu-miR-338-5p	743.731	-0.212804	0.366334	-0.5809	0.561308	0.997019
mmu-miR-466i-3p	7.42607	0.493487	0.849548	0.580881	0.561321	0.997019
mmu-miR-210-5p	37.1035	0.248743	0.428415	0.58061	0.561503	0.997019
mmu-miR-193b-3p	1154.36	0.145451	0.250523	0.580587	0.561519	0.997019
mmu-miR-190a-3p	11.1686	0.409352	0.705366	0.58034	0.561685	0.997019
mmu-miR-223-5p	657.008	0.205949	0.356084	0.578371	0.563013	0.997019
mmu-miR-221-3p	14249.7	-0.121502	0.21025	-0.577892	0.563337	0.997019
mmu-miR-350-5p	160.412	0.154168	0.269468	0.572119	0.567241	0.997019
mmu-miR-3473h-5p	9.84039	-0.380068	0.664957	-0.571568	0.567615	0.997019
mmu-miR-331-3p	86.4523	-0.172253	0.301799	-0.570756	0.568165	0.997019
mmu-let-7c-5p	131653	0.292607	0.518565	0.564262	0.572576	0.997019
mmu-miR-92b-3p	249.047	-0.180023	0.31952	-0.563418	0.57315	0.997019
mmu-miR-299a-5p	1132.39	-0.126567	0.226603	-0.558539	0.576476	0.997019
mmu-miR-503-5p	2174.83	-0.183995	0.329771	-0.557947	0.57688	0.997019
mmu-miR-132-5p	91.7425	-0.181107	0.325427	-0.556522	0.577854	0.997019
mmu-miR-222-5p	47.2541	-0.201196	0.36413	-0.552539	0.580579	0.997019
mmu-miR-133b-3p	401.492	-0.167979	0.304108	-0.552365	0.580698	0.997019
mmu-miR-669b-5p	102.139	0.151074	0.274946	0.549467	0.582685	0.997019
mmu-miR-30a-5p	3797.32	-0.139109	0.254147	-0.547357	0.584134	0.997019
mmu-miR-100-3p	22.1223	0.273325	0.503185	0.543189	0.586999	0.997019
mmu-miR-30d-3p	48.0409	-0.18427	0.339346	-0.543014	0.58712	0.997019
mmu-miR-3475-3p	9.2995	-0.351541	0.65216	-0.539041	0.589859	0.997019
mmu-miR-103-3p	22354.8	0.499129	0.930641	0.536328	0.591732	0.997019
mmu-miR-1968-5p	19.1452	-0.283799	0.530269	-0.535198	0.592513	0.997019
mmu-let-7c-2-3p	277.773	-0.149893	0.280951	-0.533518	0.593675	0.997019
mmu-miR-421-3p	339.424	-0.131655	0.246879	-0.533276	0.593842	0.997019
mmu-miR-674-3p	596.508	0.137483	0.25816	0.532551	0.594345	0.997019
mmu-miR-101a-5p	7.23841	-0.425395	0.800142	-0.53165	0.594969	0.997019
mmu-miR-199b-3p	551367	0.12337	0.233	0.529485	0.596469	0.997019
mmu-miR-193a-3p	29.3124	-0.25211	0.476542	-0.52904	0.596778	0.997019
mmu-miR-7007-3p	18.4502	-0.287062	0.546675	-0.525105	0.59951	0.997019
mmu-miR-294-3p	30.2042	-0.214876	0.412361	-0.521087	0.602306	0.997019
mmu-miR-485-5p	23.453	-0.240738	0.463773	-0.519087	0.6037	0.997019
mmu-miR-297b-3p	16.8983	-0.248488	0.481362	-0.516218	0.605702	0.997019
mmu-miR-3088-3p	4.84358	0.456444	0.886317	0.514989	0.606561	0.997019
mmu-miR-425-5p	1632.86	-0.113105	0.220458	-0.513048	0.607918	0.997019
mmu-miR-7044-5p	7.43423	0.409424	0.798115	0.512988	0.607959	0.997019
mmu-miR-3109-3p	15.3513	-0.294437	0.576077	-0.511108	0.609275	0.997019
mmu-miR-582-5p	99.303	0.186253	0.365944	0.508966	0.610776	0.997019
mmu-miR-381-5p	29.2387	0.245853	0.484149	0.507804	0.611591	0.997019
mmu-miR-3084-5p	28.8632	-0.290784	0.572678	-0.507761	0.611621	0.997019
mmu-miR-148a-5p	9.01407	0.360223	0.7119	0.506002	0.612855	0.997019
mmu-miR-29a-5p	774.145	0.149407	0.29562	0.505403	0.613275	0.997019
mmu-miR-185-5p	2556.96	-0.116175	0.230235	-0.504593	0.613845	0.997019
mmu-miR-547-3p	209.189	-0.17012	0.338419	-0.502689	0.615183	0.997019
mmu-miR-221-5p	452.411	-0.119248	0.238478	-0.50004	0.617047	0.997019
mmu-miR-218-1-3p	37.4538	0.229499	0.464697	0.493869	0.621399	0.997019
mmu-miR-669e-5p	11.1526	-0.282968	0.576317	-0.490994	0.623431	0.997019
mmu-miR-495-3p	329.899	0.1689	0.346165	0.487918	0.625608	0.997019
mmu-miR-1247-5p	48.5414	0.247027	0.513317	0.481238	0.630348	0.997019
mmu-miR-504-5p	4.59536	-0.442259	0.921008	-0.48019	0.631092	0.997019
mmu-miR-212-5p	26.5808	0.203565	0.427212	0.476495	0.633722	0.997019
mmu-miR-3066-5p	12.8062	-0.300085	0.639227	-0.469449	0.638749	0.997019
mmu-miR-6540-5p	20.9314	-0.21364	0.456393	-0.468105	0.639709	0.997019
mmu-miR-30b-3p	119.85	-0.156615	0.334609	-0.468055	0.639745	0.997019
mmu-miR-378a-3p	40282.1	-0.152139	0.326859	-0.465457	0.641604	0.997019
mmu-miR-322-5p	24191.6	-0.107654	0.233126	-0.461785	0.644235	0.997019
mmu-miR-98-5p	6966.34	0.0974122	0.212241	0.45897	0.646256	0.997019
mmu-miR-30c-2-3p	250.544	0.124501	0.271633	0.458341	0.646707	0.997019
mmu-miR-412-5p	6.97895	-0.382109	0.833785	-0.458282	0.64675	0.997019
mmu-miR-382-3p	80.6757	-0.145725	0.322405	-0.451993	0.651274	0.997019
mmu-miR-483-3p	77.6435	-0.16642	0.369268	-0.450675	0.652224	0.997019
mmu-miR-615-3p	802.857	-0.12117	0.270678	-0.447653	0.654404	0.997019
mmu-miR-300-5p	73.9839	0.165937	0.371109	0.447138	0.654775	0.997019
mmu-miR-3102-3p	93.6008	0.144145	0.32265	0.446754	0.655053	0.997019
mmu-miR-23a-3p	541653	0.135117	0.303482	0.445223	0.656159	0.997019
mmu-miR-532-5p	2432.41	-0.0971499	0.218548	-0.444525	0.656663	0.997019
mmu-miR-431-5p	1219.62	0.120119	0.270737	0.443675	0.657277	0.997019
mmu-miR-137-3p	44.8492	0.196371	0.446604	0.439699	0.660155	0.997019
mmu-let-7k	42.9495	0.16865	0.383657	0.439585	0.660238	0.997019
mmu-miR-326-3p	104.389	0.122262	0.280202	0.436334	0.662595	0.997019
mmu-miR-1933-3p	7.50844	0.295258	0.678383	0.435239	0.663389	0.997019
mmu-miR-3535	108.132	0.143176	0.329846	0.43407	0.664238	0.997019
mmu-miR-7025-3p	7.63605	0.292064	0.673922	0.433381	0.664738	0.997019
mmu-miR-412-3p	7.01514	0.385933	0.890781	0.433253	0.664831	0.997019
mmu-miR-467d-5p	347.817	0.11007	0.254994	0.431659	0.665989	0.997019
mmu-miR-669f-5p	93.2435	-0.135179	0.314599	-0.429689	0.667422	0.997019
mmu-miR-1895	14.0444	-0.243721	0.570636	-0.427104	0.669304	0.997019
mmu-miR-494-5p	11.0964	-0.273822	0.643303	-0.42565	0.670363	0.997019
mmu-miR-376a-5p	18.6931	0.203296	0.481656	0.422077	0.672969	0.997019
mmu-miR-339-5p	162.128	-0.121953	0.289037	-0.42193	0.673076	0.997019
mmu-miR-1947-5p	5.94414	-0.344645	0.819327	-0.420645	0.674015	0.997019
mmu-miR-3109-5p	6.33693	-0.367104	0.876125	-0.419009	0.67521	0.997019
mmu-miR-374b-3p	2.18894	-0.677247	1.62263	-0.417375	0.676404	0.997019
mmu-miR-31-3p	110.005	0.194516	0.46736	0.416202	0.677262	0.997019
mmu-miR-337-3p	54.3997	0.228291	0.548529	0.416188	0.677272	0.997019
mmu-miR-195a-5p	38642.1	0.108262	0.26065	0.415353	0.677883	0.997019
mmu-miR-152-3p	60560.1	0.0961734	0.233797	0.411355	0.680812	0.997019
mmu-miR-192-5p	421.834	-0.103809	0.252741	-0.410732	0.681269	0.997019
mmu-miR-322-3p	4841.16	-0.0897425	0.219293	-0.409235	0.682367	0.997019
mmu-miR-17-3p	1410.06	-0.0934187	0.228542	-0.40876	0.682716	0.997019
mmu-miR-5126	7.8304	-0.266566	0.652889	-0.408288	0.683063	0.997019
mmu-miR-455-5p	44.8519	-0.173238	0.424512	-0.408087	0.68321	0.997019
mmu-miR-187-5p	6.16844	0.376053	0.92397	0.406997	0.684011	0.997019
mmu-miR-222-3p	2071.88	-0.0881658	0.216678	-0.406899	0.684082	0.997019
mmu-miR-5134-5p	5.54917	-0.340061	0.83861	-0.405505	0.685106	0.997019
mmu-miR-1249-3p	221.478	-0.129119	0.321434	-0.401697	0.687907	0.997019
mmu-miR-466g	29.0295	-0.191219	0.476062	-0.401668	0.687929	0.997019
mmu-miR-381-3p	292.366	0.0961747	0.241142	0.39883	0.690018	0.997019
mmu-miR-301a-3p	735.667	-0.104885	0.263119	-0.398621	0.690172	0.997019
mmu-miR-382-5p	1755.97	0.105213	0.265398	0.396435	0.691784	0.997019
mmu-miR-194-5p	1438.18	-0.160644	0.406539	-0.39515	0.692732	0.997019
mmu-miR-329-3p	812.428	0.130357	0.329914	0.395123	0.692752	0.997019
mmu-miR-27a-3p	121891	0.108223	0.274204	0.394681	0.693078	0.997019
mmu-miR-5101	10.4565	0.227954	0.57978	0.393173	0.694192	0.997019
mmu-miR-181c-3p	349.474	-0.106486	0.273171	-0.389813	0.696675	0.997019
mmu-miR-3061-5p	17.2333	0.190863	0.495573	0.385135	0.700137	0.997019
mmu-miR-872-5p	4524.96	0.0951581	0.247146	0.385028	0.700217	0.997019
mmu-miR-200c-3p	69825.9	0.113104	0.295029	0.383366	0.701449	0.997019
mmu-miR-127-5p	265.623	0.101116	0.265432	0.380949	0.703241	0.997019
mmu-miR-664-3p	269.241	0.0990614	0.264766	0.374146	0.708295	0.997019
mmu-miR-341-3p	145.127	-0.120748	0.323136	-0.373676	0.708645	0.997019
mmu-miR-338-3p	4624.87	-0.132983	0.356795	-0.372715	0.709361	0.997019
mmu-miR-126a-3p	99502.9	-0.0782994	0.210211	-0.372481	0.709535	0.997019
mmu-miR-493-3p	15.2445	0.179217	0.48236	0.371543	0.710234	0.997019
mmu-miR-3068-3p	69.8786	0.111865	0.303227	0.368916	0.712191	0.997019
mmu-miR-129-5p	23.6128	0.207163	0.565455	0.366364	0.714093	0.997019
mmu-miR-139-5p	10899	-0.0925353	0.253093	-0.365618	0.71465	0.997019
mmu-miR-485-3p	141.756	-0.148601	0.408641	-0.363647	0.716122	0.997019
mmu-miR-380-3p	517.404	-0.129702	0.357757	-0.362542	0.716947	0.997019
mmu-miR-28a-5p	4930.08	-0.082995	0.229412	-0.361773	0.717521	0.997019
mmu-miR-141-5p	577.216	-0.118729	0.32942	-0.360418	0.718534	0.997019
mmu-miR-98-3p	27.4896	-0.182484	0.506972	-0.359949	0.718885	0.997019
mmu-miR-130b-3p	514.567	-0.0891403	0.247979	-0.359468	0.719245	0.997019
mmu-miR-148a-3p	23568.7	-0.0861909	0.239919	-0.35925	0.719408	0.997019
mmu-miR-106b-5p	7081.82	0.0881084	0.245486	0.358914	0.719659	0.997019
mmu-miR-135b-5p	11.9853	-0.212938	0.593934	-0.358521	0.719953	0.997019
mmu-miR-3470b	15.6697	0.201714	0.567547	0.355414	0.722279	0.997019
mmu-miR-1a-1-5p	33.1939	-0.16349	0.460516	-0.355014	0.722579	0.997019
mmu-miR-214-5p	111.159	0.118151	0.338708	0.348828	0.727218	0.997019
mmu-miR-541-5p	10771.4	0.0901645	0.259307	0.347714	0.728055	0.997019
mmu-miR-669c-5p	356.28	-0.117873	0.339882	-0.346804	0.728739	0.997019
mmu-miR-301b-3p	70.8704	-0.108353	0.312811	-0.346384	0.729054	0.997019
mmu-miR-666-3p	11.1919	0.235335	0.680498	0.345828	0.729472	0.997019
mmu-miR-143-3p	79991.7	-0.090069	0.26162	-0.344274	0.73064	0.997019
mmu-miR-361-3p	71.6538	-0.126308	0.367765	-0.343448	0.731261	0.997019
mmu-miR-99a-5p	207019	0.0882008	0.257155	0.342987	0.731608	0.997019
mmu-miR-154-3p	278.352	-0.132061	0.387675	-0.34065	0.733367	0.997019
mmu-miR-186-5p	1124.27	-0.0767242	0.226052	-0.33941	0.734301	0.997019
mmu-miR-299a-3p	265.336	-0.0901923	0.267051	-0.337734	0.735563	0.997019
mmu-miR-1193-5p	20.5217	-0.156659	0.466433	-0.335865	0.736972	0.997019
mmu-miR-30a-3p	4191.27	-0.102568	0.305792	-0.335418	0.73731	0.997019
mmu-miR-494-3p	1375.31	0.0901366	0.270314	0.333452	0.738793	0.997019
mmu-miR-181a-1-3p	289.612	-0.0853686	0.258464	-0.330293	0.741179	0.997019
mmu-miR-3074-1-3p	41.3942	0.121004	0.366468	0.33019	0.741256	0.997019
mmu-miR-1191a	33.9396	0.128524	0.3939	0.326284	0.744209	0.997019
mmu-miR-1948-3p	21.9629	-0.137933	0.426805	-0.323176	0.746562	0.997019
mmu-miR-342-3p	6779.5	-0.0717854	0.222556	-0.322551	0.747036	0.997019
mmu-miR-5121	59.468	-0.128848	0.401263	-0.321107	0.74813	0.997019
mmu-miR-1955-5p	18.0796	0.15519	0.484094	0.320578	0.74853	0.997019
mmu-miR-1306-3p	59.1899	-0.109804	0.343385	-0.319768	0.749144	0.997019
mmu-miR-379-5p	2358.78	0.0802505	0.252175	0.318233	0.750308	0.997019
mmu-miR-133a-3p	7564.58	-0.248699	0.782191	-0.317952	0.750521	0.997019
mmu-miR-5132-5p	5.44569	-0.292514	0.92896	-0.314883	0.75285	0.997019
mmu-miR-3076-5p	9.40287	0.203986	0.648521	0.31454	0.753111	0.997019
mmu-miR-3473b	187.177	0.116536	0.371183	0.313958	0.753553	0.997019
mmu-miR-203b-3p	14.2669	-0.244868	0.783966	-0.312345	0.754778	0.997019
mmu-miR-505-3p	10.1988	-0.19447	0.623853	-0.311724	0.75525	0.997019
mmu-miR-673-5p	49.1818	0.133376	0.430464	0.309842	0.756681	0.997019
mmu-miR-142a-3p	7331	-0.0905903	0.294089	-0.308037	0.758054	0.997019
mmu-miR-29a-3p	11652	-0.0781263	0.253898	-0.307708	0.758305	0.997019
mmu-miR-19b-1-5p	4.82682	0.287329	0.938005	0.30632	0.759361	0.997019
mmu-miR-700-5p	45.3329	-0.126615	0.415189	-0.304959	0.760398	0.997019
mmu-miR-145a-5p	29091.4	0.0724396	0.243294	0.297745	0.765897	0.997019
mmu-miR-23b-3p	240634	0.0929338	0.316194	0.293914	0.768823	0.997019
mmu-let-7b-3p	384.023	0.072241	0.247151	0.292296	0.770061	0.997019
mmu-miR-3474	10.888	0.213164	0.731043	0.291589	0.770601	0.997019
mmu-miR-145a-3p	3516.31	-0.0797997	0.274698	-0.2905	0.771434	0.997019
mmu-miR-592-5p	15.1917	0.15904	0.54776	0.290346	0.771552	0.997019
mmu-miR-375-3p	493.133	-0.104481	0.360785	-0.289595	0.772126	0.997019
mmu-let-7e-5p	25312.1	0.0663875	0.229983	0.288662	0.77284	0.997019
mmu-miR-26b-3p	93.039	0.0822181	0.285756	0.287721	0.77356	0.997019
mmu-miR-146a-5p	16426.2	0.0982224	0.343226	0.286175	0.774744	0.997019
mmu-miR-497a-5p	13538	0.0675603	0.242115	0.279042	0.780213	0.997019
mmu-miR-203-3p	187112	-0.0777149	0.278649	-0.278899	0.780322	0.997019
mmu-miR-128-3p	1757.01	0.0928752	0.333281	0.278669	0.780499	0.997019
mmu-miR-20a-5p	11667	-0.0762967	0.274286	-0.278165	0.780886	0.997019
mmu-miR-410-5p	8.00788	0.226178	0.816262	0.27709	0.781711	0.997019
mmu-miR-487b-3p	332.289	-0.0667779	0.248463	-0.268765	0.788111	0.997019
mmu-miR-26b-5p	87251.7	0.0725039	0.272536	0.266035	0.790212	0.997019
mmu-miR-1193-3p	268.374	-0.0962025	0.361775	-0.265918	0.790303	0.997019
mmu-miR-15a-5p	17400.2	0.0620263	0.234263	0.264772	0.791185	0.997019
mmu-miR-206-5p	7.65974	0.213117	0.805412	0.264606	0.791313	0.997019
mmu-miR-106a-5p	65.1451	-0.119568	0.455999	-0.262212	0.793158	0.997019
mmu-miR-27b-3p	114407	0.0731648	0.282261	0.259209	0.795474	0.997019
mmu-miR-151-5p	6804.55	-0.0568879	0.224248	-0.253684	0.79974	0.997019
mmu-miR-21a-5p	164921	-0.0727263	0.289893	-0.250873	0.801912	0.997019
mmu-miR-6390	22.0328	0.11816	0.478441	0.246968	0.804933	0.997019
mmu-miR-214-3p	60695.5	-0.064888	0.264988	-0.244871	0.806556	0.997019
mmu-miR-32-3p	118.814	0.0784398	0.321944	0.243644	0.807507	0.997019
mmu-miR-770-3p	25.6352	0.134282	0.551453	0.243506	0.807614	0.997019
mmu-miR-486a-5p	32154.5	0.0768458	0.315703	0.243412	0.807687	0.997019
mmu-miR-101b-3p	2513.54	-0.059435	0.245179	-0.242414	0.808459	0.997019
mmu-miR-501-3p	3709.02	-0.0604135	0.249558	-0.242082	0.808717	0.997019
mmu-miR-872-3p	78.6938	0.075195	0.313019	0.240225	0.810156	0.997019
mmu-let-7d-3p	989.832	0.0833771	0.347258	0.240101	0.810252	0.997019
mmu-miR-676-3p	424.289	-0.0648318	0.271444	-0.23884	0.811229	0.997019
mmu-miR-18a-3p	74.2422	0.0750166	0.315467	0.237795	0.81204	0.997019
mmu-miR-1839-5p	1981.83	0.051955	0.219585	0.236606	0.812963	0.997019
mmu-miR-466f-3p	39.8792	-0.0962281	0.407039	-0.23641	0.813114	0.997019
mmu-miR-130b-5p	65.6572	0.0831413	0.351815	0.236321	0.813183	0.997019
mmu-miR-1843a-3p	52.5844	0.0987774	0.424313	0.232794	0.815922	0.997019
mmu-miR-542-5p	159.724	-0.0628628	0.271155	-0.231834	0.816667	0.997019
mmu-miR-466h-5p	36.1467	0.0961994	0.415165	0.231714	0.81676	0.997019
mmu-let-7d-5p	87185.5	0.0508151	0.22789	0.222981	0.823551	0.997019
mmu-let-7b-5p	114263	-0.0600183	0.269186	-0.222962	0.823565	0.997019
mmu-miR-6516-5p	45.8361	-0.0860146	0.386517	-0.222538	0.823895	0.997019
mmu-miR-126a-5p	41125.2	0.0625775	0.285577	0.219127	0.826551	0.997019
mmu-miR-433-5p	15.0733	0.118969	0.545718	0.218005	0.827426	0.997019
mmu-miR-337-5p	1066.44	0.0522367	0.239827	0.21781	0.827577	0.997019
mmu-miR-429-3p	4141.05	0.0634251	0.292692	0.216695	0.828446	0.997019
mmu-miR-541-3p	8.28728	-0.142457	0.664359	-0.214428	0.830213	0.997019
mmu-miR-134-5p	568.131	0.0626535	0.294114	0.213025	0.831308	0.997019
mmu-miR-142a-5p	11190.8	0.0500565	0.235708	0.212367	0.831821	0.997019
mmu-miR-467d-3p	77.8461	0.0859294	0.406938	0.211161	0.832762	0.997019
mmu-miR-6516-3p	7.92728	-0.144416	0.689512	-0.209447	0.834099	0.997019
mmu-miR-190b-5p	41.9174	-0.0791505	0.378172	-0.209298	0.834216	0.997019
mmu-miR-136-5p	104.382	0.0743712	0.356558	0.208581	0.834776	0.997019
mmu-miR-24-2-5p	2148.44	-0.0475642	0.228685	-0.20799	0.835237	0.997019
mmu-miR-3102-3p.2-3p	12.9261	-0.130766	0.633662	-0.206365	0.836506	0.997019
mmu-miR-125a-3p	376.542	0.0456606	0.221289	0.206339	0.836526	0.997019
mmu-miR-93-5p	7433.04	0.0484593	0.236667	0.204757	0.837762	0.997019
mmu-miR-140-5p	5283.24	0.0561976	0.27465	0.204615	0.837873	0.997019
mmu-miR-6236	24.7111	0.103675	0.527462	0.196554	0.844177	0.997019
mmu-miR-223-3p	53797.6	-0.0794541	0.404866	-0.196248	0.844416	0.997019
mmu-miR-188-5p	207.612	-0.0627041	0.322751	-0.19428	0.845957	0.997019
mmu-miR-125a-5p	38693	0.0524304	0.27382	0.191477	0.848152	0.997019
mmu-miR-484	3571.36	-0.048639	0.255574	-0.190313	0.849064	0.997019
mmu-miR-496a-3p	328.823	-0.07326	0.385687	-0.189947	0.849351	0.997019
mmu-miR-410-3p	102.916	-0.0764316	0.403683	-0.189336	0.84983	0.997019
mmu-miR-669o-5p	174.418	0.0523385	0.277626	0.188521	0.850468	0.997019
mmu-miR-9-3p	47.8128	-0.217351	1.15303	-0.188504	0.850481	0.997019
mmu-miR-467b-5p	10.1633	0.115953	0.629418	0.184222	0.853839	0.997019
mmu-miR-141-3p	15775.3	-0.0568663	0.320888	-0.177216	0.859339	0.997019
mmu-miR-500-5p	52.0587	-0.0629121	0.355509	-0.176964	0.859537	0.997019
mmu-miR-129-2-3p	34.9078	0.0718879	0.407503	0.176411	0.859971	0.997019
mmu-miR-377-5p	72.4952	-0.0605602	0.34834	-0.173854	0.861981	0.997019
mmu-miR-181d-3p	7.86672	-0.135791	0.781817	-0.173687	0.862112	0.997019
mmu-miR-411-3p	1064.26	-0.0538818	0.312693	-0.172315	0.86319	0.997019
mmu-miR-675-5p	54.3683	-0.067617	0.395257	-0.171071	0.864168	0.997019
mmu-miR-3473a	40.2946	-0.0593441	0.348331	-0.170367	0.864721	0.997019
mmu-miR-450a-1-3p	58.8856	-0.0580049	0.342452	-0.169381	0.865497	0.997019
mmu-miR-652-3p	19430.4	-0.0417751	0.249551	-0.167401	0.867055	0.997019
mmu-miR-877-5p	63.1545	-0.0540536	0.324926	-0.166356	0.867877	0.997019
mmu-miR-744-5p	1761.6	0.0449057	0.270923	0.165751	0.868353	0.997019
mmu-miR-361-5p	6758.48	-0.0404828	0.246576	-0.16418	0.86959	0.997019
mmu-miR-30e-3p	2457.89	0.0453838	0.28085	0.161595	0.871625	0.997019
mmu-miR-5123	6.85429	-0.115987	0.719355	-0.161237	0.871907	0.997019
mmu-miR-543-3p	175.141	-0.0655034	0.406818	-0.161014	0.872083	0.997019
mmu-miR-325-3p	15.3629	-0.108148	0.673288	-0.160626	0.872388	0.997019
mmu-miR-324-3p	111.646	0.0451275	0.281538	0.160289	0.872653	0.997019
mmu-miR-10b-3p	320.011	-0.045322	0.282933	-0.160186	0.872735	0.997019
mmu-miR-200b-5p	1085.19	0.0552894	0.346793	0.15943	0.87333	0.997019
mmu-miR-706	4.71157	0.151015	0.965096	0.156477	0.875657	0.997019
mmu-miR-204-5p	365.99	0.0486359	0.312307	0.155731	0.876245	0.997019
mmu-miR-379-3p	492.349	-0.048791	0.315385	-0.154703	0.877056	0.997019
mmu-miR-324-5p	3949.45	-0.040711	0.264901	-0.153684	0.877859	0.997019
mmu-miR-18a-5p	4571.38	0.0400093	0.265046	0.150952	0.880014	0.997019
mmu-miR-466n-3p	8.46164	-0.106413	0.707486	-0.150411	0.880441	0.997019
mmu-let-7i-3p	16.4401	-0.0714588	0.48359	-0.147767	0.882526	0.997019
mmu-miR-27b-5p	776.796	0.0420951	0.286424	0.146968	0.883157	0.997019
mmu-miR-665-3p	168.473	-0.0501107	0.341985	-0.146529	0.883504	0.997019
mmu-miR-376b-5p	544.663	0.0394606	0.272907	0.144593	0.885032	0.997019
mmu-miR-5100	370.756	-0.0476696	0.333839	-0.142792	0.886454	0.997019
mmu-miR-201-5p	36.5816	0.0629359	0.443916	0.141774	0.887258	0.997019
mmu-miR-127-3p	22061.8	0.034816	0.247573	0.140629	0.888163	0.997019
mmu-miR-380-5p	15.7972	-0.0773444	0.551667	-0.140201	0.888501	0.997019
mmu-miR-667-3p	122.81	-0.0496918	0.357153	-0.139133	0.889345	0.997019
mmu-miR-7219-3p	4.47091	-0.126391	0.910737	-0.138779	0.889625	0.997019
mmu-miR-101a-3p	598.141	-0.0393583	0.284759	-0.138217	0.890069	0.997019
mmu-miR-150-3p	20.8775	-0.0693422	0.503724	-0.137659	0.89051	0.997019
mmu-let-7f-1-3p	138.877	-0.0426729	0.310121	-0.137601	0.890556	0.997019
mmu-miR-1981-5p	179.12	0.0429383	0.313442	0.136989	0.891039	0.997019
mmu-miR-466a-5p	6.08674	-0.122988	0.899433	-0.13674	0.891236	0.997019
mmu-miR-300-3p	745.5	0.0378118	0.277622	0.136199	0.891664	0.997019
mmu-miR-700-3p	550.099	0.0312508	0.230986	0.135293	0.89238	0.997019
mmu-miR-5113	48.0085	0.049682	0.367927	0.135032	0.892586	0.997019
mmu-miR-190a-5p	128.822	-0.0423768	0.319006	-0.13284	0.89432	0.997019
mmu-miR-6996-5p	6.3322	-0.114692	0.864206	-0.132714	0.894419	0.997019
mmu-miR-29b-2-5p	112.501	0.0402568	0.304152	0.132357	0.894702	0.997019
mmu-miR-676-5p	60.4982	0.0464518	0.35212	0.13192	0.895047	0.997019
mmu-miR-183-3p	88.5488	0.037616	0.286008	0.131521	0.895364	0.997019
mmu-miR-758-3p	8.4955	0.0887796	0.676621	0.13121	0.895609	0.997019
mmu-miR-96-3p	9.19743	-0.0923045	0.707725	-0.130424	0.896231	0.997019
mmu-miR-669l-5p	111.438	0.0357775	0.277683	0.128843	0.897482	0.997019
mmu-miR-29c-3p	739.608	0.040478	0.31509	0.128465	0.897781	0.997019
mmu-miR-10b-5p	93842.9	0.040874	0.319182	0.128058	0.898103	0.997019
mmu-miR-30e-5p	1723.35	-0.0282369	0.220628	-0.127984	0.898161	0.997019
mmu-miR-1941-5p	91.9547	-0.0504396	0.400557	-0.125924	0.899792	0.997019
mmu-miR-15b-3p	341.225	0.040804	0.324438	0.125768	0.899915	0.997019
mmu-miR-139-3p	44.8899	-0.0456705	0.36657	-0.124589	0.900849	0.997019
mmu-miR-425-3p	344.808	-0.0292376	0.235652	-0.124071	0.901259	0.997019
mmu-miR-543-5p	182.526	-0.0397027	0.321577	-0.123463	0.901741	0.997019
mmu-miR-376a-3p	1413.25	-0.0384695	0.325413	-0.118218	0.905895	0.997019
mmu-miR-17-5p	11038.7	-0.0334164	0.283383	-0.117919	0.906132	0.997019
mmu-miR-450a-2-3p	9.65963	0.0859385	0.733957	0.117089	0.906789	0.997019
mmu-miR-7a-5p	318.544	0.131599	1.12929	0.116532	0.907231	0.997019
mmu-miR-10a-5p	52731.2	0.0358284	0.308532	0.116125	0.907553	0.997019
mmu-miR-3968	946.893	0.0301671	0.267023	0.112976	0.91005	0.997019
mmu-miR-532-3p	643.969	-0.0294746	0.262271	-0.112382	0.91052	0.997019
mmu-miR-212-3p	66.5754	-0.0409351	0.366868	-0.11158	0.911157	0.997019
mmu-miR-183-5p	623.941	-0.0294534	0.273975	-0.107504	0.914389	0.997019
mmu-miR-144-5p	53.2841	0.0549813	0.512828	0.107212	0.914621	0.997019
mmu-miR-191-5p	98019.2	0.0299113	0.281608	0.106216	0.915411	0.997019
mmu-miR-219a-1-3p	15.786	0.0590266	0.558518	0.105684	0.915833	0.997019
mmu-miR-211-5p	105.184	0.0346131	0.329157	0.105157	0.916251	0.997019
mmu-miR-8098	7.68226	-0.0828231	0.793505	-0.104376	0.916871	0.997019
mmu-miR-330-5p	92.1346	0.033896	0.333708	0.101574	0.919095	0.997019
mmu-miR-30d-5p	11790.3	0.0223804	0.226175	0.098952	0.921176	0.997019
mmu-let-7e-3p	77.9917	0.0318106	0.323292	0.0983959	0.921618	0.997019
mmu-miR-434-5p	464.677	0.0270526	0.278994	0.0969651	0.922754	0.997019
mmu-miR-340-5p	1439.25	-0.0315392	0.326587	-0.0965722	0.923066	0.997019
mmu-miR-154-5p	694.032	0.0251376	0.262418	0.0957922	0.923686	0.997019
mmu-miR-328-3p	427.732	-0.0273946	0.290621	-0.0942624	0.924901	0.997019
mmu-miR-1843b-5p	352.642	0.0258	0.289318	0.0891753	0.928943	0.997019
mmu-miR-1843a-5p	409.767	0.0235917	0.265162	0.088971	0.929105	0.997019
mmu-miR-3963	1258.01	-0.0269932	0.311005	-0.0867936	0.930836	0.997019
mmu-miR-15b-5p	70720	-0.0188604	0.227007	-0.0830828	0.933786	0.997019
mmu-miR-505-5p	56.2094	-0.0269335	0.328897	-0.0818905	0.934734	0.997019
mmu-miR-29c-5p	123.709	0.0274315	0.336728	0.081465	0.935072	0.997019
mmu-miR-574-3p	1512.67	0.0187422	0.235355	0.0796339	0.936528	0.997019
mmu-miR-582-3p	19.6472	0.0405574	0.520226	0.0779611	0.937859	0.997019
mmu-miR-467e-5p	901.525	-0.0180614	0.232007	-0.0778489	0.937948	0.997019
mmu-miR-501-5p	487.143	0.0203071	0.265992	0.0763447	0.939145	0.997019
mmu-miR-434-3p	1013.73	-0.0230571	0.304873	-0.0756287	0.939715	0.997019
mmu-miR-449a-5p	96.572	-0.0218832	0.293019	-0.0746817	0.940468	0.997019
mmu-miR-486a-3p	223.467	0.0249543	0.346826	0.0719506	0.942641	0.997019
mmu-miR-3057-5p	15.1357	0.0410404	0.571249	0.0718433	0.942727	0.997019
mmu-miR-181b-2-3p	5.60892	-0.0608436	0.850197	-0.0715641	0.942949	0.997019
mmu-miR-1943-5p	17.53	-0.0404226	0.576278	-0.0701443	0.944079	0.997019
mmu-miR-215-5p	6.68493	0.0582343	0.835197	0.0697252	0.944412	0.997019
mmu-miR-9-5p	119.87	0.0634524	0.919908	0.0689768	0.945008	0.997019
mmu-miR-22-3p	7754.31	0.0181728	0.282361	0.0643601	0.948683	0.997019
mmu-let-7c-1-3p	55.7386	-0.0254095	0.396242	-0.0641263	0.94887	0.997019
mmu-miR-138-2-3p	18.6672	0.0318143	0.502528	0.0633085	0.949521	0.997019
mmu-miR-669k-5p	4.33359	0.0607058	0.963199	0.0630252	0.949746	0.997019
mmu-miR-411-5p	3433.24	0.0164078	0.262391	0.0625319	0.950139	0.997019
mmu-miR-1839-3p	47.1481	-0.0257518	0.416912	-0.0617679	0.950748	0.997019
mmu-miR-451a	12022	0.0275252	0.446729	0.0616148	0.95087	0.997019
mmu-miR-148b-3p	2789.65	0.0143209	0.248637	0.0575978	0.954069	0.997019
mmu-miR-181d-5p	1188.76	0.0182697	0.318228	0.0574108	0.954218	0.997019
mmu-miR-140-3p	2398.39	0.0121029	0.216827	0.0558183	0.955487	0.997019
mmu-miR-378a-5p	490.161	0.0145084	0.265018	0.054745	0.956342	0.997019
mmu-miR-20b-5p	112.908	-0.0211335	0.403732	-0.0523453	0.958254	0.997019
mmu-miR-7658-5p	4.57331	-0.0583882	1.11606	-0.0523162	0.958277	0.997019
mmu-miR-1964-5p	6.50659	0.0447241	0.877265	0.0509812	0.95934	0.997019
mmu-miR-24-1-5p	113.031	0.015338	0.324203	0.0473098	0.962266	0.997019
mmu-miR-376c-3p	2756.62	-0.011765	0.251888	-0.0467072	0.962747	0.997019
mmu-miR-3061-3p	6.90036	-0.0349861	0.760388	-0.0460109	0.963302	0.997019
mmu-miR-674-5p	8422.53	0.0105587	0.232832	0.0453491	0.963829	0.997019
mmu-miR-6239	12.382	0.0271571	0.62392	0.0435266	0.965282	0.997019
mmu-miR-25-3p	25405.5	-0.00979671	0.231399	-0.0423369	0.96623	0.997019
mmu-miR-138-1-3p	19.8635	0.0191462	0.517811	0.0369752	0.970505	0.997019
mmu-miR-3068-5p	419.468	-0.00926116	0.262584	-0.0352693	0.971865	0.997019
mmu-miR-6412	222.314	-0.0110295	0.328022	-0.0336243	0.973177	0.997019
mmu-miR-409-3p	877.719	0.00898469	0.290593	0.0309185	0.975335	0.997019
mmu-miR-28a-3p	1181.94	-0.00804759	0.28274	-0.0284629	0.977293	0.997019
mmu-miR-499-5p	75.4394	-0.00847138	0.317757	-0.0266599	0.978731	0.997019
mmu-miR-342-5p	222.956	-0.00899744	0.339169	-0.0265279	0.978836	0.997019
mmu-miR-540-3p	324.202	0.00860567	0.333782	0.0257823	0.979431	0.997019
mmu-miR-491-5p	30.2737	0.0108676	0.436099	0.0249201	0.980119	0.997019
mmu-miR-598-3p	31.4105	-0.00802186	0.368359	-0.0217773	0.982626	0.997019
mmu-miR-144-3p	1538.42	0.00848948	0.402747	0.021079	0.983183	0.997019
mmu-miR-340-3p	429.239	0.0054227	0.28427	0.0190759	0.984781	0.997019
mmu-miR-455-3p	3808.25	0.00552646	0.291915	0.0189317	0.984896	0.997019
mmu-miR-369-3p	1870.29	-0.00560301	0.298431	-0.0187749	0.985021	0.997019
mmu-miR-1949	23.5369	-0.00806389	0.445297	-0.018109	0.985552	0.997019
mmu-miR-377-3p	176.973	0.00567591	0.34216	0.0165885	0.986765	0.997019
mmu-miR-378c	5863.27	0.00510242	0.313448	0.0162784	0.987012	0.997019
mmu-miR-320-3p	3432.08	0.00443657	0.302595	0.0146618	0.988302	0.997019
mmu-miR-107-3p	1966.98	0.00351703	0.273307	0.0128684	0.989733	0.997019
mmu-miR-701-5p	8.9315	0.00723046	0.701752	0.0103034	0.991779	0.997019
mmu-miR-30c-1-3p	82.7657	-0.00301954	0.30472	-0.00990924	0.992094	0.997019
mmu-miR-134-3p	23.803	-0.00463645	0.49245	-0.00941506	0.992488	0.997019
mmu-miR-100-5p	20044.3	0.00201923	0.266825	0.00756763	0.993962	0.997019
mmu-miR-106b-3p	704.161	-0.00162963	0.225342	-0.00723181	0.99423	0.997019
mmu-miR-19a-3p	39.5164	-0.00251618	0.441157	-0.0057036	0.995449	0.997019
mmu-miR-362-3p	66.5922	-0.000120541	0.432283	-0.000278847	0.999778	0.999778
mmu-miR-16-5p	185065	0.136387	1.08432	0.125781
mmu-let-7f-5p	74136.7	-0.325475	1.41202	-0.230503
mmu-miR-669a-5p	92.043	-0.309738	1.92464	-0.160933

## Sheet: Ag-L vs. wounded
miRNA	baseMean	log2FoldChange	lfcSE	stat	pvalue	padj
mmu-miR-467a-5p	83.5393	5.8175	0.731509	7.95273	1.82444e-15	1.21325e-12
mmu-let-7c-5p	79515.3	-1.89087	0.504944	-3.74471	0.000180601	0.06005
mmu-miR-124-3p	19.8779	-2.57198	0.745556	-3.44975	0.000561106	0.124379
mmu-miR-5124a	4.53436	-4.95765	1.49506	-3.31601	0.000913135	0.151809
mmu-miR-187-3p	288.822	-1.08992	0.339888	-3.2067	0.00134267	0.156281
mmu-miR-375-3p	368.794	-1.45221	0.454871	-3.19259	0.00141005	0.156281
mmu-miR-9-5p	78.0784	-1.93901	0.660834	-2.93418	0.00334428	0.317707
mmu-miR-181c-3p	306.317	-0.73729	0.278821	-2.64432	0.00818558	0.680426
mmu-miR-5122	3.49406	3.66461	1.42319	2.57492	0.0100262	0.690828
mmu-miR-10b-3p	271.497	-0.782838	0.309409	-2.53011	0.0114028	0.690828
mmu-miR-29b-1-5p	209.294	0.807552	0.319272	2.52936	0.0114272	0.690828
mmu-miR-128-3p	1422.72	-0.775444	0.31903	-2.43063	0.0150726	0.779718
mmu-miR-147-3p	70.3675	1.09482	0.451181	2.42656	0.0152426	0.779718
mmu-miR-143-3p	70768	-0.681093	0.294415	-2.31338	0.0207019	0.802236
mmu-miR-1193-5p	32.6433	0.89734	0.391363	2.29286	0.0218561	0.802236
mmu-miR-223-3p	82540	0.870498	0.38128	2.28309	0.022425	0.802236
mmu-miR-1187	18.6158	1.24346	0.558241	2.22746	0.0259163	0.802236
mmu-miR-129b-5p	16.0031	1.51455	0.690606	2.19307	0.0283022	0.802236
mmu-miR-30a-5p	3486.29	-0.604192	0.279611	-2.16083	0.0307083	0.802236
mmu-miR-10b-5p	78308.5	-0.734187	0.341656	-2.14891	0.0316417	0.802236
mmu-miR-210-5p	48.2236	0.76187	0.354933	2.14651	0.031832	0.802236
mmu-miR-204-5p	288.552	-0.952133	0.444464	-2.1422	0.0321771	0.802236
mmu-miR-99a-3p	33.5119	-0.994761	0.464911	-2.13968	0.0323805	0.802236
mmu-miR-125b-2-3p	547.912	-0.619838	0.294736	-2.10303	0.0354635	0.802236
mmu-miR-6538	28.2972	1.20006	0.570838	2.10228	0.0355287	0.802236
mmu-miR-26b-3p	76.3506	-0.736784	0.351469	-2.0963	0.0360558	0.802236
mmu-miR-206-3p	14651.3	-0.766983	0.367911	-2.0847	0.037097	0.802236
mmu-miR-107-3p	1710.39	-0.624245	0.301095	-2.07325	0.0381494	0.802236
mmu-miR-547-3p	183.901	-0.809636	0.392841	-2.06098	0.0393054	0.802236
mmu-miR-100-5p	17634.8	-0.586657	0.285251	-2.05663	0.0397216	0.802236
mmu-miR-3070-3p	2.01179	-3.76974	1.83584	-2.05341	0.0400327	0.802236
mmu-miR-141-3p	13791.4	-0.685892	0.334835	-2.04845	0.0405163	0.802236
mmu-miR-598-3p	25.7073	-0.874752	0.42756	-2.04592	0.0407646	0.802236
mmu-miR-193b-3p	963.868	-0.588312	0.290719	-2.02364	0.0430071	0.802236
mmu-miR-466i-5p	198.937	0.813491	0.402787	2.01966	0.043419	0.802236
mmu-miR-1247-3p	7.39049	2.14037	1.05982	2.01956	0.0434293	0.802236
mmu-miR-30a-3p	3698.52	-0.708309	0.357091	-1.98355	0.0473059	0.823876
mmu-miR-450a-5p	228.805	-1.02754	0.519224	-1.97898	0.0478181	0.823876
mmu-miR-378a-3p	35671.2	-0.757833	0.383798	-1.97456	0.0483176	0.823876
mmu-miR-99a-5p	179948	-0.520459	0.265655	-1.95915	0.0500947	0.825243
mmu-miR-6412	316.714	0.758837	0.38865	1.95249	0.0508797	0.825243
mmu-miR-10a-5p	45931.8	-0.580632	0.30061	-1.93151	0.0534194	0.826659
mmu-miR-496a-5p	23.5066	0.990572	0.513973	1.92729	0.0539441	0.826659
mmu-miR-708-3p	75.7035	-0.737592	0.383906	-1.92128	0.0546962	0.826659
mmu-miR-146a-5p	13474.7	-0.717635	0.380122	-1.88791	0.0590383	0.863842
mmu-miR-5100	485.789	0.527939	0.280431	1.8826	0.0597545	0.863842
mmu-miR-6936-3p	4.19386	1.88574	1.00738	1.87192	0.0612183	0.866174
mmu-miR-466h-3p	12.7109	1.32059	0.711053	1.85723	0.0632782	0.876667
mmu-miR-433-3p	1131.67	0.6636	0.361493	1.83572	0.066399	0.900306
mmu-miR-669a-3p	7.3306	5.52484	3.02391	1.82705	0.0676922	0.900306
mmu-miR-5107-3p	2.99206	2.73178	1.50954	1.80968	0.070346	0.917257
mmu-miR-675-3p	6.26648	1.7735	0.986196	1.79833	0.0721252	0.920708
mmu-miR-132-3p	822.107	0.477006	0.267766	1.78143	0.0748426	0.920708
mmu-miR-323-3p	229.031	0.619665	0.348485	1.77817	0.0753763	0.920708
mmu-let-7a-5p	75405.8	1.10917	0.625419	1.77348	0.0761488	0.920708
mmu-miR-34b-5p	20.3708	0.952114	0.541732	1.75754	0.0788262	0.936061
mmu-miR-365-3p	1146.58	0.796633	0.458181	1.73869	0.08209	0.948332
mmu-miR-23a-5p	20.728	0.95464	0.550172	1.73516	0.0827117	0.948332
mmu-miR-668-3p	56.0497	0.682797	0.396643	1.72144	0.0851709	0.9589
mmu-miR-181d-5p	1048.17	-0.558947	0.327081	-1.7089	0.0874703	0.9589
mmu-miR-378b	49.1755	-0.820544	0.480901	-1.70626	0.0879592	0.9589
mmu-miR-126a-3p	95687	-0.371796	0.2225	-1.67099	0.0947227	0.967344
mmu-miR-26a-1-3p	15.9686	-1.0144	0.609948	-1.66309	0.0962938	0.967344
mmu-miR-20b-5p	96.4977	-0.721539	0.434094	-1.66217	0.0964779	0.967344
mmu-miR-16-2-3p	44.7989	0.914407	0.550911	1.65981	0.0969532	0.967344
mmu-miR-181a-2-3p	229.635	-0.662035	0.399772	-1.65603	0.0977151	0.967344
mmu-miR-708-5p	8054.61	-0.572111	0.347943	-1.64426	0.100122	0.967344
mmu-miR-150-5p	5775.7	-0.421979	0.256744	-1.64358	0.100263	0.967344
mmu-miR-145a-3p	3309.03	-0.448573	0.273169	-1.6421	0.100568	0.967344
mmu-miR-199a-5p	6579.96	-1.53876	0.952957	-1.61472	0.106371	0.967344
mmu-miR-3094-5p	5.66941	1.45587	0.905591	1.60765	0.107912	0.967344
mmu-let-7k	34.298	-0.715288	0.444959	-1.60754	0.107937	0.967344
mmu-miR-223-5p	785.244	0.522825	0.327014	1.59878	0.109868	0.967344
mmu-miR-673-3p	50.804	-0.633168	0.396427	-1.59719	0.110224	0.967344
mmu-miR-210-3p	3536.86	0.490702	0.311569	1.57494	0.11527	0.967344
mmu-miR-138-5p	2159.14	0.741466	0.470836	1.57479	0.115306	0.967344
mmu-miR-3473a	36.2712	-0.579056	0.370297	-1.56376	0.117874	0.967344
mmu-miR-741-3p	5.73357	1.5871	1.01818	1.55877	0.119051	0.967344
mmu-miR-30d-3p	45.3069	-0.559014	0.359659	-1.55429	0.120115	0.967344
mmu-miR-3074-5p	3.27455	-2.28645	1.48407	-1.54066	0.1234	0.967344
mmu-miR-8112	90.2151	0.746175	0.487905	1.52934	0.12618	0.967344
mmu-miR-294-3p	44.4441	0.670177	0.441895	1.5166	0.129368	0.967344
mmu-miR-30c-5p	3097.13	-0.815089	0.542123	-1.50351	0.132707	0.967344
mmu-miR-106a-5p	58.2327	-0.673286	0.449853	-1.49668	0.134477	0.967344
mmu-miR-338-3p	4188.27	-0.653367	0.440632	-1.48279	0.138129	0.967344
mmu-miR-770-5p	8.79701	1.0169	0.692013	1.46949	0.141701	0.967344
mmu-miR-6539	2.25069	2.30428	1.57684	1.46132	0.143927	0.967344
mmu-miR-493-5p	115.701	0.464556	0.320424	1.44982	0.14711	0.967344
mmu-miR-1188-5p	36.5312	0.70629	0.488218	1.44667	0.147989	0.967344
mmu-miR-8098	12.3556	0.981397	0.685787	1.43105	0.152415	0.967344
mmu-miR-181c-5p	461.778	-0.497442	0.349107	-1.4249	0.154187	0.967344
mmu-miR-212-5p	32.8572	0.601316	0.422334	1.42379	0.154506	0.967344
mmu-miR-31-5p	37480	0.413703	0.290698	1.42314	0.154697	0.967344
mmu-miR-297c-5p	2.13903	2.93783	2.07708	1.41441	0.157242	0.967344
mmu-miR-499-5p	96.109	0.490516	0.347236	1.41263	0.157765	0.967344
mmu-miR-1941-5p	80.7613	-0.655721	0.464606	-1.41135	0.158142	0.967344
mmu-miR-6390	28.4888	0.631337	0.450849	1.40033	0.161414	0.967344
mmu-miR-32-5p	87.2368	-0.543829	0.388431	-1.40007	0.161493	0.967344
mmu-miR-3473h-5p	16.6074	0.856016	0.617934	1.38529	0.165965	0.967344
mmu-miR-1964-3p	7.69198	1.22595	0.886408	1.38305	0.166648	0.967344
mmu-miR-409-5p	2072.72	0.389393	0.282844	1.37671	0.168603	0.967344
mmu-miR-328-3p	396.408	-0.434692	0.316411	-1.37382	0.169498	0.967344
mmu-miR-34a-5p	2335.38	0.361878	0.266016	1.36036	0.173715	0.967344
mmu-miR-155-5p	988.128	0.373644	0.275404	1.35671	0.174873	0.967344
mmu-let-7c-1-3p	50.0109	-0.540653	0.400701	-1.34927	0.177251	0.967344
mmu-miR-34b-3p	222.018	0.479109	0.356502	1.34392	0.178975	0.967344
mmu-miR-5116	5.16525	1.22061	0.90957	1.34196	0.179609	0.967344
mmu-miR-5123	10.9905	0.932617	0.697017	1.33801	0.180892	0.967344
mmu-miR-1195	69.4251	0.669	0.500084	1.33778	0.180969	0.967344
mmu-miR-7073-5p	3.04251	1.8174	1.36558	1.33086	0.183233	0.967344
mmu-miR-3473b	252.823	0.73237	0.555623	1.31811	0.187468	0.967344
mmu-miR-5620-5p	4.87732	-1.44845	1.10153	-1.31495	0.188528	0.967344
mmu-miR-21a-5p	208091	0.413585	0.314684	1.31428	0.188751	0.967344
mmu-miR-410-3p	134.001	0.488996	0.372393	1.31312	0.189144	0.967344
mmu-miR-543-3p	229.373	0.512549	0.39042	1.31281	0.189246	0.967344
mmu-miR-495-3p	401.903	0.537369	0.410807	1.30808	0.190846	0.967344
mmu-miR-1968-5p	17.9968	-0.696668	0.533834	-1.30503	0.191883	0.967344
mmu-let-7b-5p	109008	-0.377303	0.289718	-1.30231	0.19281	0.967344
mmu-miR-18a-5p	5407.36	0.347151	0.267348	1.2985	0.194116	0.967344
mmu-miR-491-5p	25.8466	-0.697416	0.53821	-1.2958	0.195043	0.967344
mmu-miR-200a-5p	309.872	-0.504865	0.389802	-1.29518	0.195257	0.967344
mmu-miR-26a-2-3p	35.0765	-0.630954	0.489922	-1.28787	0.197792	0.967344
mmu-miR-182-3p	7.05608	1.11979	0.872392	1.28358	0.199287	0.967344
mmu-miR-877-3p	25.6382	0.708334	0.557291	1.27103	0.203718	0.967344
mmu-miR-298-5p	834.667	0.381878	0.301899	1.26492	0.205901	0.967344
mmu-miR-138-1-3p	28.9342	0.823744	0.653441	1.26063	0.207444	0.967344
mmu-miR-148b-3p	3254.4	0.287482	0.228225	1.25964	0.207799	0.967344
mmu-miR-181a-1-3p	281.834	-0.341244	0.271088	-1.2588	0.208104	0.967344
mmu-miR-24-1-5p	102.181	-0.470285	0.373849	-1.25796	0.208408	0.967344
mmu-miR-181b-5p	1372.33	-0.342831	0.272588	-1.25769	0.208504	0.967344
mmu-miR-7064-5p	4.33034	1.37888	1.0975	1.25639	0.208975	0.967344
mmu-miR-1247-5p	66.3403	0.870366	0.695212	1.25194	0.210591	0.967344
mmu-miR-676-3p	398.675	-0.434825	0.347387	-1.2517	0.210679	0.967344
mmu-miR-675-5p	49.7672	-0.534048	0.426708	-1.25155	0.210733	0.967344
mmu-miR-410-5p	11.7147	1.0029	0.804582	1.24649	0.212584	0.967344
mmu-miR-496a-3p	425.753	0.478186	0.38434	1.24417	0.213436	0.967344
mmu-miR-541-3p	12.2773	0.743449	0.597844	1.24355	0.213665	0.967344
mmu-miR-142a-3p	9286.96	0.407134	0.328516	1.23931	0.21523	0.967344
mmu-miR-130a-3p	39017.6	-0.344995	0.2806	-1.22949	0.218888	0.967344
mmu-miR-181d-3p	5.9968	-1.4234	1.15888	-1.22825	0.219352	0.967344
mmu-miR-429-3p	3821.28	-0.347946	0.28377	-1.22615	0.22014	0.967344
mmu-miR-467d-3p	100.409	0.60274	0.492632	1.22351	0.221137	0.967344
mmu-miR-382-3p	107.005	0.477935	0.392167	1.2187	0.222957	0.967344
mmu-miR-543-5p	221.555	0.34125	0.280931	1.21471	0.224477	0.967344
mmu-miR-7007-3p	17.0503	-0.76585	0.631186	-1.21335	0.224996	0.967344
mmu-miR-6236	32.9595	0.700175	0.580449	1.20627	0.227715	0.967344
mmu-miR-574-5p	2638.02	0.492818	0.411413	1.19786	0.23097	0.967344
mmu-miR-26b-5p	80953.2	-0.320271	0.267745	-1.19618	0.231626	0.967344
mmu-miR-6418-3p	6.93265	0.882679	0.738165	1.19577	0.231785	0.967344
mmu-miR-129b-3p	21.1406	0.816562	0.687945	1.18696	0.235244	0.967344
mmu-miR-15b-3p	414.218	0.414394	0.349644	1.18519	0.235943	0.967344
mmu-miR-1946a	3.68919	1.6384	1.38278	1.18486	0.236074	0.967344
mmu-miR-142a-5p	13168.1	0.342176	0.290473	1.17799	0.2388	0.967344
mmu-miR-744-5p	2221.22	0.511266	0.436005	1.17261	0.24095	0.967344
mmu-miR-23b-3p	218063	-0.372577	0.318123	-1.17117	0.24153	0.967344
mmu-miR-7667-5p	4.45339	1.16404	0.996421	1.16822	0.242716	0.967344
mmu-miR-455-5p	59.8721	0.470503	0.40397	1.1647	0.244141	0.967344
mmu-miR-709	76.3319	0.583459	0.501231	1.16405	0.244403	0.967344
mmu-miR-194-5p	1186.35	-1.05284	0.905929	-1.16217	0.245167	0.967344
mmu-miR-30c-2-3p	224.356	-0.372996	0.322449	-1.15676	0.247371	0.967344
mmu-miR-378c	5398.88	-0.427446	0.370296	-1.15434	0.248362	0.967344
mmu-miR-132-5p	118.67	0.383238	0.332107	1.15396	0.248516	0.967344
mmu-miR-582-5p	117.26	0.476781	0.415959	1.14622	0.251704	0.967344
mmu-miR-34c-5p	1116.99	0.330463	0.288697	1.14467	0.252345	0.967344
mmu-miR-1193-3p	342.973	0.426167	0.373563	1.14082	0.253946	0.967344
mmu-miR-380-3p	663.568	0.40709	0.357546	1.13857	0.254884	0.967344
mmu-miR-1964-5p	4.73432	-1.33356	1.17209	-1.13776	0.25522	0.967344
mmu-miR-185-5p	2576.17	-0.261907	0.231383	-1.13192	0.257668	0.967344
mmu-miR-7065-5p	1.7925	2.46467	2.18585	1.12756	0.259507	0.967344
mmu-miR-181b-2-3p	4.31813	-1.24402	1.10893	-1.12182	0.26194	0.967344
mmu-miR-292a-3p	2.01473	2.09421	1.86689	1.12177	0.261961	0.967344
mmu-miR-666-5p	46.273	0.425583	0.379904	1.12024	0.262612	0.967344
mmu-miR-425-3p	333.04	-0.303578	0.271336	-1.11883	0.263214	0.967344
mmu-miR-7044-5p	10.8939	1.16677	1.04603	1.11543	0.264667	0.967344
mmu-miR-326-5p	3.03569	1.79299	1.60948	1.11402	0.265271	0.967344
mmu-miR-466a-3p	12.3012	0.720689	0.649385	1.1098	0.267084	0.967344
mmu-miR-1a-1-5p	30.8689	-0.578436	0.521639	-1.10888	0.267481	0.967344
mmu-miR-148a-5p	10.9721	0.697858	0.631973	1.10425	0.269483	0.967344
mmu-miR-148b-5p	30.9907	-0.597767	0.54142	-1.10407	0.269562	0.967344
mmu-miR-3102-3p	83.58	-0.353647	0.321093	-1.10138	0.27073	0.967344
mmu-miR-365-2-5p	21.9845	0.673553	0.614112	1.09679	0.272732	0.967344
mmu-miR-137-3p	36.6022	-0.613662	0.559854	-1.09611	0.273031	0.967344
mmu-miR-203-3p	183804	-0.302089	0.277025	-1.09047	0.275505	0.967344
mmu-miR-1934-5p	22.0071	0.560719	0.515062	1.08864	0.276311	0.967344
mmu-miR-15b-5p	82728.9	0.264999	0.243897	1.08652	0.277249	0.967344
mmu-miR-21a-3p	704.47	0.31908	0.293871	1.08579	0.277574	0.967344
mmu-miR-92a-1-5p	48.2941	0.484785	0.446816	1.08498	0.277932	0.967344
mmu-miR-19a-3p	49.1251	0.432471	0.399002	1.08388	0.278417	0.967344
mmu-miR-431-5p	1377.43	0.302529	0.2799	1.08085	0.279765	0.967344
mmu-miR-324-5p	3801.73	-0.325897	0.301813	-1.0798	0.280232	0.967344
mmu-miR-495-5p	42.6623	0.524361	0.486667	1.07745	0.281278	0.967344
mmu-miR-329-5p	34.7354	0.533507	0.495499	1.07671	0.281612	0.967344
mmu-miR-3057-3p	5.43208	0.867162	0.807028	1.07451	0.282592	0.967344
mmu-miR-340-5p	1709.96	0.294605	0.275992	1.06744	0.285772	0.967344
mmu-miR-3475-3p	8.83775	-0.726021	0.682222	-1.0642	0.287238	0.967344
mmu-miR-126a-5p	38525.8	-0.301367	0.284341	-1.05988	0.2892	0.967344
mmu-miR-504-5p	4.01232	-1.17006	1.11737	-1.04716	0.295027	0.967344
mmu-miR-204-3p	7.77612	-0.815061	0.778396	-1.0471	0.295052	0.967344
mmu-miR-222-3p	2443.8	0.224189	0.21438	1.04576	0.295673	0.967344
mmu-miR-126b-3p	4.6745	1.11292	1.06524	1.04476	0.296135	0.967344
mmu-miR-296-3p	105.409	0.386469	0.372453	1.03763	0.299441	0.967344
mmu-miR-297b-5p	3.39451	1.31585	1.27215	1.03435	0.300972	0.967344
mmu-miR-3072-3p	58.317	0.444375	0.429655	1.03426	0.301015	0.967344
mmu-miR-615-3p	980.031	0.288797	0.280928	1.02801	0.303945	0.967344
mmu-miR-1191a	39.8434	0.410154	0.3995	1.02667	0.304577	0.967344
mmu-miR-139-5p	13216.1	0.293732	0.286668	1.02464	0.305532	0.967344
mmu-miR-6937-5p	113.675	0.472961	0.4617	1.02439	0.305651	0.967344
mmu-miR-582-3p	24.6773	0.494503	0.484334	1.021	0.307256	0.967344
mmu-miR-1948-5p	16.8791	0.696391	0.685715	1.01557	0.309835	0.967344
mmu-miR-1934-3p	4.21164	1.34171	1.32287	1.01424	0.310466	0.967344
mmu-miR-669p-5p	96.9313	0.445951	0.440077	1.01335	0.310894	0.967344
mmu-miR-215-5p	9.78981	0.878008	0.866905	1.01281	0.311153	0.967344
mmu-miR-199a-3p	3608.41	0.232055	0.229675	1.01036	0.312321	0.967344
mmu-miR-1839-5p	1892.31	-0.24903	0.246866	-1.00876	0.313088	0.967344
mmu-miR-200b-5p	993.982	-0.381606	0.381488	-1.00031	0.317161	0.967344
mmu-miR-219a-1-3p	20.2384	0.56468	0.567284	0.99541	0.319537	0.967344
mmu-miR-1929-3p	2.1526	1.67133	1.68136	0.99403	0.320208	0.967344
mmu-miR-7a-1-3p	137.165	0.362619	0.366816	0.98856	0.322879	0.967344
mmu-miR-539-5p	300.754	0.281707	0.287653	0.979327	0.327418	0.967344
mmu-miR-10a-3p	125.445	-0.312256	0.319912	-0.976069	0.32903	0.967344
mmu-miR-3968	1084.02	0.253379	0.260049	0.974351	0.329882	0.967344
mmu-miR-1839-3p	42.5724	-0.519584	0.534125	-0.972775	0.330665	0.967344
mmu-miR-214-3p	71918.9	0.25888	0.266701	0.970677	0.331709	0.967344
mmu-miR-191-5p	93222.2	-0.287575	0.296327	-0.970468	0.331813	0.967344
mmu-let-7i-3p	21.8854	0.552612	0.570463	0.968708	0.332691	0.967344
mmu-miR-664-3p	250.321	-0.278381	0.287803	-0.967259	0.333414	0.967344
mmu-miR-671-5p	934.575	-0.308588	0.319153	-0.966895	0.333596	0.967344
mmu-miR-5134-5p	5.16531	-0.801069	0.834911	-0.959467	0.337324	0.967344
mmu-miR-27a-5p	440.568	0.307158	0.323933	0.948215	0.34302	0.967344
mmu-miR-6546-5p	2.55811	1.45712	1.5453	0.942936	0.345714	0.967344
mmu-miR-669d-5p	48.9056	0.627097	0.66643	0.940979	0.346715	0.967344
mmu-miR-3079-3p	4.94183	0.906795	0.964631	0.940044	0.347195	0.967344
mmu-miR-466k	6.35523	0.673882	0.717565	0.939124	0.347667	0.967344
mmu-miR-412-5p	10.5083	0.60224	0.642907	0.936746	0.348889	0.967344
mmu-miR-5099	2012.05	0.390056	0.417044	0.935288	0.34964	0.967344
mmu-miR-134-3p	29.8162	0.451367	0.482648	0.935189	0.349691	0.967344
mmu-miR-22-3p	7474.03	-0.259376	0.27766	-0.93415	0.350227	0.967344
mmu-miR-706	6.68086	0.8683	0.93082	0.932833	0.350906	0.967344
mmu-miR-6238	208.413	0.859846	0.923533	0.93104	0.351833	0.967344
mmu-miR-665-3p	208.743	0.387713	0.419339	0.924581	0.355184	0.967344
mmu-miR-5126	11.597	0.639061	0.695182	0.919271	0.357954	0.967344
mmu-miR-872-5p	4276.79	-0.234859	0.255699	-0.918499	0.358358	0.967344
mmu-miR-322-3p	4877.09	-0.23222	0.253143	-0.917349	0.35896	0.967344
mmu-miR-505-5p	67.0945	0.310842	0.338874	0.917278	0.358997	0.967344
mmu-miR-195a-5p	35893.7	-0.274168	0.300775	-0.91154	0.362011	0.967344
mmu-miR-196a-5p	390.098	1.07562	1.19319	0.901462	0.367342	0.967344
mmu-miR-5113	44.0438	-0.385115	0.428193	-0.899398	0.368441	0.967344
mmu-miR-7013-5p	5.07929	0.799258	0.897976	0.890066	0.37343	0.967344
mmu-miR-149-5p	7709.52	-0.278199	0.317247	-0.876916	0.380532	0.967344
mmu-miR-138-2-3p	15.989	-0.651811	0.748991	-0.870252	0.384163	0.967344
mmu-miR-434-5p	537.552	0.276746	0.319098	0.867274	0.385792	0.967344
mmu-miR-181a-5p	13286.8	-0.354921	0.409706	-0.866281	0.386336	0.967344
mmu-let-7b-3p	366.341	-0.229784	0.265347	-0.865976	0.386503	0.967344
mmu-miR-340-3p	497.879	0.264495	0.305522	0.865716	0.386646	0.967344
mmu-miR-377-5p	87.6852	0.315854	0.365479	0.86422	0.387467	0.967344
mmu-miR-149-3p	12.8015	0.742492	0.867472	0.855927	0.392038	0.967344
mmu-miR-34c-3p	136.615	0.308019	0.360874	0.853535	0.393363	0.967344
mmu-miR-1843b-5p	336.839	-0.280213	0.328381	-0.853316	0.393484	0.967344
mmu-miR-667-3p	149.869	0.349891	0.413261	0.846659	0.397185	0.967344
mmu-miR-92a-3p	14436.5	0.210598	0.249416	0.844364	0.398466	0.967344
mmu-miR-674-3p	656.038	0.24929	0.296533	0.840682	0.400526	0.967344
mmu-miR-1948-3p	21.39	-0.399441	0.475568	-0.839923	0.400951	0.967344
mmu-miR-433-5p	18.014	0.445582	0.531663	0.838091	0.40198	0.967344
mmu-let-7f-2-3p	2.85619	1.26111	1.51434	0.832778	0.40497	0.967344
mmu-miR-1983	1588.17	0.228994	0.278605	0.82193	0.411117	0.967344
mmu-miR-532-3p	752.365	0.254011	0.309417	0.820933	0.411684	0.967344
mmu-let-7d-3p	1135.23	0.306233	0.373988	0.818832	0.412882	0.967344
mmu-miR-218-1-3p	31.2567	-0.467174	0.574071	-0.81379	0.415765	0.967344
mmu-miR-139-3p	56.8272	0.439088	0.539639	0.813668	0.415835	0.967344
mmu-miR-450a-1-3p	57.6857	-0.286896	0.354167	-0.810061	0.417905	0.967344
mmu-miR-34a-3p	5.01573	0.7502	0.927879	0.80851	0.418797	0.967344
mmu-miR-7649-3p	3.29667	1.19919	1.48768	0.806086	0.420193	0.967344
mmu-miR-338-5p	750.94	-0.36303	0.454278	-0.799137	0.424211	0.967344
mmu-miR-27b-3p	109013	-0.234433	0.29361	-0.798452	0.424608	0.967344
mmu-miR-466b-3p	17.0679	1.19172	1.50032	0.794309	0.427015	0.967344
mmu-miR-452-3p	5.32583	0.767176	0.96827	0.792317	0.428176	0.967344
mmu-miR-28c	4.20855	0.860411	1.08665	0.791803	0.428476	0.967344
mmu-miR-3057-5p	13.3026	-0.536484	0.677831	-0.791472	0.428668	0.967344
mmu-miR-744-3p	19.0365	-0.409281	0.520257	-0.78669	0.431463	0.967344
mmu-miR-337-5p	1201.98	0.232239	0.295912	0.784823	0.432557	0.967344
mmu-miR-369-3p	2180.68	0.268333	0.343127	0.782023	0.434201	0.967344
mmu-miR-466f-5p	3.8727	1.00384	1.28431	0.781622	0.434437	0.967344
mmu-miR-382-5p	1914.23	0.193997	0.248273	0.781385	0.434576	0.967344
mmu-miR-6546-3p	7.45133	0.583293	0.746637	0.781227	0.434669	0.967344
mmu-miR-378d	49.2447	-0.27734	0.355167	-0.780873	0.434877	0.967344
mmu-miR-212-3p	79.9945	0.317249	0.406302	0.780821	0.434908	0.967344
mmu-let-7c-2-3p	281.303	-0.278379	0.357319	-0.779076	0.435935	0.967344
mmu-miR-145a-5p	27806.4	-0.223151	0.287811	-0.775339	0.43814	0.967344
mmu-miR-151-5p	6856.97	-0.198233	0.256339	-0.773322	0.439332	0.967344
mmu-miR-669b-5p	113.372	0.28618	0.370273	0.772889	0.439588	0.967344
mmu-miR-3060-3p	23.0185	-0.37935	0.491149	-0.772372	0.439894	0.967344
mmu-miR-188-5p	208.5	-0.216641	0.28178	-0.768828	0.441995	0.967344
mmu-miR-134-5p	637.189	0.229201	0.298908	0.766792	0.443205	0.967344
mmu-miR-24-3p	108816	0.364233	0.475687	0.765699	0.443856	0.967344
mmu-miR-378a-5p	476.865	-0.232068	0.303509	-0.764616	0.4445	0.967344
mmu-miR-186-3p	44.0132	-0.277319	0.363764	-0.762361	0.445845	0.967344
mmu-miR-3572-3p	10.589	0.552282	0.725873	0.760852	0.446746	0.967344
mmu-miR-361-5p	6784.92	-0.19262	0.254252	-0.757596	0.448693	0.967344
mmu-miR-361-3p	87.6852	0.292314	0.386735	0.755852	0.449738	0.967344
mmu-miR-30b-3p	123.443	-0.23637	0.313103	-0.754929	0.450292	0.967344
mmu-miR-106b-3p	795.003	0.186631	0.247257	0.754808	0.450364	0.967344
mmu-miR-466i-3p	5.09812	-0.788304	1.04564	-0.753895	0.450912	0.967344
mmu-miR-31-3p	123.174	0.350136	0.466073	0.751246	0.452505	0.967344
mmu-miR-1843a-5p	398.4	-0.223074	0.298223	-0.74801	0.454454	0.967344
mmu-miR-652-5p	83.6517	-0.27305	0.365595	-0.746866	0.455144	0.967344
mmu-miR-3074-1-3p	47.4627	0.339288	0.455615	0.74468	0.456465	0.967344
mmu-miR-6516-3p	10.4336	0.452256	0.608894	0.74275	0.457633	0.967344
mmu-miR-99b-5p	18397.3	0.165089	0.223382	0.739042	0.459881	0.967344
mmu-miR-3082-5p	8.34844	0.496485	0.67558	0.734902	0.462399	0.967344
mmu-miR-30b-5p	2046.98	-0.240962	0.331147	-0.727658	0.466823	0.967344
mmu-miR-193a-3p	30.0119	-0.353577	0.486408	-0.726913	0.467279	0.967344
mmu-miR-666-3p	9.16626	-0.520416	0.718363	-0.724447	0.468791	0.967344
mmu-miR-140-5p	5147.08	-0.183535	0.254864	-0.720131	0.471444	0.967344
mmu-miR-362-3p	78.7578	0.310255	0.433531	0.715646	0.47421	0.967344
mmu-miR-483-3p	96.2304	0.289826	0.406721	0.712593	0.476098	0.967344
mmu-miR-101b-3p	2541.48	-0.19219	0.271	-0.709189	0.478207	0.967344
mmu-miR-193b-5p	56.9168	-0.36458	0.518564	-0.703056	0.482021	0.967344
mmu-miR-874-3p	61.9907	0.260944	0.371896	0.701657	0.482893	0.967344
mmu-miR-218-5p	1514.42	0.239109	0.342001	0.699149	0.484459	0.967344
mmu-miR-1981-3p	27.3111	0.347823	0.49899	0.697053	0.48577	0.967344
mmu-miR-467b-5p	12.2227	0.461093	0.662108	0.696402	0.486177	0.967344
mmu-miR-30e-3p	2383.01	-0.210171	0.303122	-0.693355	0.488087	0.967344
mmu-miR-329-3p	905.619	0.277506	0.402459	0.689526	0.490493	0.967344
mmu-miR-1982-3p	7.69916	0.566537	0.829913	0.682646	0.494831	0.967344
mmu-miR-7669-3p	6.02882	0.615337	0.901585	0.682506	0.494919	0.967344
mmu-miR-376c-3p	3114.57	0.177962	0.261865	0.679594	0.496761	0.967344
mmu-miR-30c-1-3p	81.3848	-0.219589	0.326119	-0.673341	0.50073	0.967344
mmu-miR-25-5p	82.0182	0.222621	0.331756	0.671038	0.502196	0.967344
mmu-miR-592-5p	17.1302	0.338082	0.505594	0.668682	0.503698	0.967344
mmu-miR-96-5p	2807.5	-0.207444	0.310241	-0.668656	0.503715	0.967344
mmu-miR-29a-3p	11851.8	-0.194174	0.291878	-0.665257	0.505886	0.967344
mmu-miR-216b-5p	13.1552	0.444204	0.668747	0.664234	0.506541	0.967344
mmu-miR-494-3p	1515.27	0.208873	0.314478	0.66419	0.506569	0.967344
mmu-miR-5107-5p	6.37991	0.539464	0.812614	0.663863	0.506778	0.967344
mmu-miR-7026-5p	3.90467	0.76263	1.15091	0.662633	0.507565	0.967344
mmu-miR-421-3p	406.035	0.22149	0.336304	0.6586	0.510152	0.967344
mmu-miR-339-3p	108.58	-0.202755	0.308063	-0.658161	0.510435	0.967344
mmu-miR-1941-3p	43.0104	-0.273934	0.417096	-0.656765	0.511332	0.967344
mmu-miR-5104	48.8878	-0.284095	0.433968	-0.654644	0.512697	0.967344
mmu-miR-6240	333.732	0.310254	0.477194	0.650163	0.515587	0.967344
mmu-miR-301a-3p	862.226	0.191618	0.296057	0.647234	0.51748	0.967344
mmu-miR-190a-5p	151.053	0.249978	0.390726	0.63978	0.522316	0.967344
mmu-miR-669n	4.84462	-0.721828	1.13081	-0.638326	0.523261	0.967344
mmu-miR-101a-3p	587.196	-0.263503	0.41346	-0.637313	0.523921	0.967344
mmu-miR-23a-3p	509849	-0.202638	0.318001	-0.637224	0.523979	0.967344
mmu-miR-500-5p	63.6136	0.334562	0.525618	0.636511	0.524443	0.967344
mmu-miR-377-3p	204.196	0.251782	0.396262	0.635392	0.525173	0.967344
mmu-miR-409-3p	984.78	0.180423	0.284422	0.634351	0.525852	0.967344
mmu-miR-501-3p	4275.55	0.189875	0.299708	0.633533	0.526386	0.967344
mmu-miR-330-5p	89.6275	-0.211682	0.335251	-0.631414	0.52777	0.967344
mmu-miR-324-3p	108.465	-0.199024	0.315391	-0.631039	0.528015	0.967344
mmu-miR-30d-5p	11729	-0.153748	0.244013	-0.63008	0.528642	0.967344
mmu-miR-186-5p	1160.21	-0.147175	0.236503	-0.622298	0.533746	0.967344
mmu-miR-505-3p	9.98233	-0.42674	0.6873	-0.620893	0.53467	0.967344
mmu-miR-136-3p	80.7314	-0.290681	0.468419	-0.620558	0.534891	0.967344
mmu-miR-679-3p	29.4761	0.258523	0.418659	0.617504	0.536903	0.967344
mmu-miR-411-3p	1243.73	0.232347	0.376353	0.617365	0.536994	0.967344
mmu-miR-5106	4.985	-0.645494	1.05097	-0.61419	0.53909	0.967344
mmu-miR-27b-5p	760.894	-0.181952	0.296628	-0.613401	0.539611	0.967344
mmu-miR-1949	22.636	-0.283116	0.462168	-0.612583	0.540152	0.967344
mmu-miR-3535	99.7827	-0.254983	0.416382	-0.612379	0.540287	0.967344
mmu-miR-141-5p	588.791	-0.228621	0.374066	-0.61118	0.541081	0.967344
mmu-miR-384-3p	8.04943	-0.453056	0.745629	-0.607616	0.543442	0.967344
mmu-let-7f-5p	109547	0.582795	0.960201	0.606951	0.543883	0.967344
mmu-miR-2137	176.89	0.343885	0.567087	0.606406	0.544245	0.967344
mmu-miR-299a-5p	1319.48	0.156648	0.258874	0.605113	0.545104	0.967344
mmu-miR-384-5p	8.47674	0.500901	0.832823	0.60145	0.54754	0.967344
mmu-miR-129-5p	20.2383	-0.418788	0.698993	-0.599131	0.549085	0.967344
mmu-miR-155-3p	4.48418	0.729869	1.21898	0.598754	0.549337	0.967344
mmu-miR-669o-5p	169.885	-0.187593	0.315868	-0.593895	0.552582	0.967344
mmu-miR-133b-3p	416.106	-0.222469	0.376037	-0.591616	0.554108	0.967344
mmu-miR-19b-1-5p	5.49762	0.480692	0.816648	0.588616	0.556119	0.967344
mmu-miR-3102-5p.2-5p	15.4175	0.328689	0.560257	0.586675	0.557422	0.967344
mmu-miR-222-5p	58.6653	0.261779	0.448512	0.583661	0.559448	0.967344
mmu-miR-29c-3p	719.523	-0.205315	0.353402	-0.580966	0.561264	0.967344
mmu-miR-667-5p	30.2411	0.358639	0.618248	0.580089	0.561855	0.967344
mmu-miR-423-5p	2114.28	0.200996	0.347075	0.579114	0.562512	0.967344
mmu-miR-346-5p	4.54789	0.677827	1.17282	0.577948	0.563299	0.967344
mmu-miR-363-3p	32.5019	-0.273555	0.473965	-0.577164	0.563829	0.967344
mmu-miR-700-5p	45.2647	-0.293797	0.510114	-0.575943	0.564654	0.967344
mmu-miR-130b-5p	72.6211	0.210559	0.366385	0.574693	0.565499	0.967344
mmu-miR-326-3p	113.833	0.210902	0.369445	0.570862	0.568093	0.967344
mmu-miR-335-3p	838.896	0.242818	0.426605	0.569187	0.569229	0.967344
mmu-miR-3963	1421.84	0.166094	0.293697	0.565527	0.571715	0.967344
mmu-miR-449a-5p	96.3274	-0.194795	0.345308	-0.56412	0.572673	0.967344
mmu-miR-374b-3p	3.80371	0.721571	1.28315	0.562345	0.573881	0.967344
mmu-miR-183-5p	706.947	0.16839	0.300176	0.560971	0.574817	0.967344
mmu-let-7g-5p	127054	-0.134821	0.24074	-0.560026	0.575461	0.967344
mmu-miR-379-3p	572.111	0.221291	0.395236	0.559894	0.575552	0.967344
mmu-miR-20a-5p	11930.7	-0.174296	0.311527	-0.559489	0.575828	0.967344
mmu-miR-154-3p	335.07	0.242835	0.434213	0.559254	0.575989	0.967344
mmu-miR-325-3p	14.7087	-0.426296	0.763508	-0.558338	0.576614	0.967344
mmu-miR-200c-3p	66850.5	-0.173673	0.313381	-0.554192	0.579447	0.967344
mmu-miR-3076-5p	8.04735	-0.418988	0.759288	-0.551818	0.581073	0.967344
mmu-let-7d-5p	86740.2	-0.124006	0.227038	-0.546193	0.584933	0.967344
mmu-miR-1a-3p	35808.8	-0.50284	0.922849	-0.544878	0.585838	0.967344
mmu-miR-337-3p	59.4511	0.319906	0.590368	0.541875	0.587905	0.967344
mmu-miR-214-5p	103.378	-0.254874	0.470494	-0.541715	0.588015	0.967344
mmu-miR-497a-5p	13265.2	-0.151652	0.280167	-0.541293	0.588306	0.967344
mmu-miR-208b-3p	4.93413	-0.564419	1.04819	-0.53847	0.590253	0.967344
mmu-miR-1943-5p	20.7422	0.275931	0.513114	0.537758	0.590744	0.967344
mmu-miR-331-5p	10.5707	0.402939	0.759041	0.530853	0.595521	0.967344
mmu-miR-341-3p	170.451	0.181452	0.345827	0.524692	0.599797	0.967344
mmu-miR-485-5p	24.5109	-0.277746	0.530558	-0.523498	0.600628	0.967344
mmu-miR-23b-5p	43.1926	-0.235034	0.451108	-0.521015	0.602357	0.967344
mmu-miR-122-5p	46.2135	-0.303308	0.588773	-0.515153	0.606446	0.967344
mmu-miR-192-5p	437.878	-0.156809	0.304549	-0.514891	0.606629	0.967344
mmu-miR-669f-5p	96.8038	-0.186947	0.364647	-0.512678	0.608177	0.967344
mmu-miR-30e-5p	1758.01	-0.13198	0.257462	-0.512619	0.608218	0.967344
mmu-miR-5129-5p	20.1895	-0.291356	0.568884	-0.512154	0.608543	0.967344
mmu-miR-701-3p	10.4332	0.38973	0.763504	0.510449	0.609737	0.967344
mmu-miR-350-5p	168.643	0.14156	0.277764	0.509643	0.610302	0.967344
mmu-miR-200a-3p	7819.6	-0.217236	0.428039	-0.507516	0.611793	0.967344
mmu-miR-542-5p	162.73	-0.17189	0.338898	-0.507203	0.612012	0.967344
mmu-miR-152-5p	10.5989	0.410338	0.817848	0.501729	0.615858	0.967344
mmu-miR-129-2-3p	39.0241	0.228085	0.456042	0.50014	0.616976	0.967344
mmu-miR-485-3p	169.213	0.20593	0.413549	0.497958	0.618514	0.967344
mmu-miR-5103	10.0545	0.321928	0.6501	0.495197	0.620461	0.967344
mmu-miR-339-5p	188.728	0.159582	0.323205	0.49375	0.621483	0.967344
mmu-miR-203b-3p	14.4954	-0.362352	0.734797	-0.493132	0.621919	0.967344
mmu-miR-20a-3p	540.672	0.12805	0.259852	0.492779	0.622168	0.967344
mmu-miR-6239	14.44	0.294014	0.596884	0.492582	0.622308	0.967344
mmu-miR-24-2-5p	2220.08	-0.112851	0.230606	-0.489368	0.624581	0.967344
mmu-miR-1843a-3p	50.1766	-0.191797	0.393242	-0.487732	0.625739	0.967344
mmu-miR-877-5p	63.7851	-0.187512	0.384999	-0.487045	0.626227	0.967344
mmu-miR-323-5p	7.88702	0.449587	0.928269	0.484328	0.628153	0.967344
mmu-miR-652-3p	19916.3	-0.128685	0.267543	-0.480986	0.630526	0.967344
mmu-miR-370-5p	34.4754	-0.219108	0.456592	-0.479877	0.631315	0.967344
mmu-miR-191-3p	230.315	-0.118244	0.246418	-0.47985	0.631334	0.967344
mmu-miR-669l-5p	123.454	0.168646	0.352158	0.478892	0.632015	0.967344
mmu-miR-151-3p	2184.75	0.157548	0.329168	0.478625	0.632205	0.967344
mmu-miR-6901-5p	4.54187	0.466932	0.97673	0.478057	0.63261	0.967344
mmu-miR-374b-5p	9754.32	0.111237	0.233204	0.476994	0.633366	0.967344
mmu-miR-3064-5p	5.66102	0.415076	0.871157	0.476465	0.633743	0.967344
mmu-miR-3061-5p	18.6954	0.263363	0.554697	0.474787	0.634939	0.967344
mmu-miR-6540-5p	26.7088	0.316956	0.671564	0.471967	0.63695	0.967344
mmu-miR-1306-5p	130.912	0.18175	0.38988	0.466169	0.641095	0.967344
mmu-miR-466h-5p	39.7498	0.210143	0.451385	0.465551	0.641537	0.967344
mmu-miR-3084-3p	14.6343	0.386073	0.830578	0.464825	0.642057	0.967344
mmu-miR-3097-5p	33.728	-0.232271	0.499848	-0.464683	0.642159	0.967344
mmu-miR-874-5p	10.2464	0.276495	0.599308	0.461358	0.644542	0.967344
mmu-miR-3058-3p	5.64194	0.458005	0.998648	0.458625	0.646503	0.967344
mmu-miR-205-3p	2050.31	0.153741	0.336265	0.457203	0.647525	0.967344
mmu-miR-194-2-3p	7.40085	-0.363051	0.794526	-0.45694	0.647714	0.967344
mmu-miR-3062-5p	6.62487	-0.396306	0.867578	-0.456796	0.647817	0.967344
mmu-miR-3960	6.8612	-0.403816	0.886603	-0.455464	0.648775	0.967344
mmu-miR-9-3p	48.4738	-0.338505	0.754017	-0.448935	0.653479	0.967935
mmu-miR-26a-5p	113575	-0.231853	0.51924	-0.446524	0.655219	0.967935
mmu-miR-103-3p	16977.5	-0.428419	0.961913	-0.445382	0.656044	0.967935
mmu-miR-484	4015.09	0.131216	0.294883	0.444977	0.656337	0.967935
mmu-miR-3102-3p.2-3p	13.0407	-0.264832	0.596969	-0.443629	0.657311	0.967935
mmu-miR-466b-5p	5.73441	-0.482574	1.0898	-0.442808	0.657905	0.967935
mmu-miR-1249-3p	257.987	0.157326	0.358686	0.438619	0.660938	0.969309
mmu-miR-5114	6.76659	-0.358222	0.820775	-0.436444	0.662515	0.969309
mmu-miR-190b-5p	43.0156	-0.166307	0.383905	-0.433198	0.664871	0.969309
mmu-miR-365-1-5p	8.33426	0.380074	0.890847	0.426643	0.669639	0.969309
mmu-miR-455-3p	4177.16	0.115412	0.272709	0.423207	0.672144	0.969309
mmu-miR-7043-3p	18.3212	-0.21416	0.509282	-0.420514	0.67411	0.969309
mmu-miR-28a-3p	1197.72	-0.130072	0.309428	-0.420362	0.674221	0.969309
mmu-miR-1198-5p	1416.55	0.131973	0.315037	0.418914	0.675279	0.969309
mmu-miR-145b	5.27934	-0.415133	1.00283	-0.41396	0.678903	0.969309
mmu-miR-3109-5p	8.36431	0.278453	0.677237	0.41116	0.680955	0.969309
mmu-miR-423-3p	336.922	0.143461	0.349926	0.409975	0.681824	0.969309
mmu-miR-362-5p	4576.82	-0.093998	0.229413	-0.409733	0.682002	0.969309
mmu-miR-342-5p	223.615	-0.160972	0.393032	-0.409564	0.682126	0.969309
mmu-miR-22-5p	6517.13	0.106094	0.259441	0.408932	0.68259	0.969309
mmu-miR-320-3p	3467.39	-0.12562	0.309645	-0.405691	0.68497	0.969309
mmu-miR-135b-5p	12.5802	-0.232119	0.575728	-0.403175	0.686819	0.969309
mmu-miR-493-3p	14.105	-0.208055	0.517306	-0.402189	0.687545	0.969309
mmu-miR-6994-5p	5.6881	-0.381676	0.949752	-0.40187	0.68778	0.969309
mmu-miR-96-3p	10.9586	0.253414	0.632009	0.400967	0.688445	0.969309
mmu-miR-296-5p	77.6075	0.167343	0.420881	0.397601	0.690924	0.969309
mmu-miR-92b-3p	293.289	0.138126	0.348161	0.396731	0.691566	0.969309
mmu-miR-1306-3p	68.9738	0.168943	0.429206	0.393618	0.693863	0.969309
mmu-miR-376a-5p	19.9679	0.237203	0.606429	0.391147	0.695689	0.969309
mmu-miR-376a-3p	1583.65	0.131741	0.337537	0.3903	0.696315	0.969309
mmu-miR-380-5p	18.7388	0.248858	0.638177	0.389951	0.696573	0.969309
mmu-miR-29a-5p	809.357	0.119699	0.309363	0.386921	0.698815	0.969309
mmu-miR-182-5p	1064.76	-0.126611	0.327229	-0.386919	0.698816	0.969309
mmu-miR-18a-3p	79.9551	0.13185	0.341765	0.385791	0.699652	0.969309
mmu-miR-466g	30.9222	-0.158379	0.415389	-0.381279	0.702996	0.970953
mmu-miR-467d-5p	367.586	0.111895	0.294264	0.380252	0.703758	0.970953
mmu-miR-669e-5p	11.9212	-0.247352	0.659103	-0.375285	0.707448	0.972135
mmu-miR-345-5p	133.648	0.155039	0.414525	0.374017	0.708392	0.972135
mmu-miR-679-5p	48.1398	0.133159	0.358013	0.371941	0.709937	0.972135
mmu-miR-503-3p	92.3092	-0.127372	0.343103	-0.371235	0.710463	0.972135
mmu-miR-221-3p	16140.5	0.0825454	0.226692	0.364131	0.71576	0.976845
mmu-miR-29b-2-5p	111.249	-0.150632	0.417612	-0.360698	0.718326	0.976845
mmu-miR-1981-5p	195.522	0.133336	0.370564	0.359819	0.718982	0.976845
mmu-miR-144-3p	1719.87	0.167984	0.47132	0.356411	0.721532	0.976845
mmu-miR-133a-5p	179.433	-0.331175	0.931144	-0.355664	0.722092	0.976845
mmu-miR-144-5p	59.1891	0.194163	0.547202	0.354828	0.722719	0.976845
mmu-miR-15a-3p	4.37439	-0.418251	1.22319	-0.341934	0.7324	0.982091
mmu-miR-574-3p	1530.12	-0.105132	0.310431	-0.338663	0.734863	0.982091
mmu-miR-29b-3p	2969.56	-0.162574	0.483304	-0.33638	0.736584	0.982091
mmu-miR-143-5p	25.37	-0.180023	0.536884	-0.33531	0.737391	0.982091
mmu-miR-7007-5p	6.72457	-0.32933	0.988214	-0.333258	0.73894	0.982091
mmu-miR-98-5p	6946.63	-0.0673901	0.206958	-0.325622	0.744711	0.982091
mmu-miR-467e-5p	989.573	0.0916111	0.283173	0.323516	0.746304	0.982091
mmu-miR-12191-3p	7.61623	0.275265	0.854752	0.322041	0.747422	0.982091
mmu-miR-1930-5p	15.9649	-0.192635	0.60654	-0.317596	0.750791	0.982091
mmu-miR-154-5p	754.053	0.105992	0.336211	0.315256	0.752567	0.982091
mmu-miR-221-5p	511.148	0.0778666	0.247333	0.314825	0.752895	0.982091
mmu-miR-676-5p	65.7595	0.126637	0.403866	0.313561	0.753855	0.982091
mmu-miR-206-5p	8.13195	0.225375	0.729633	0.308888	0.757407	0.982091
mmu-miR-125b-1-3p	269.857	0.0936621	0.304367	0.307728	0.758289	0.982091
mmu-miR-3084-5p	31.065	-0.229339	0.748828	-0.306264	0.759404	0.982091
mmu-miR-127-5p	281.888	0.115837	0.381289	0.303805	0.761276	0.982091
mmu-miR-486b-5p	34.9696	-0.18253	0.601971	-0.303221	0.761721	0.982091
mmu-miR-25-3p	26280.3	-0.0711669	0.236351	-0.301107	0.763333	0.982091
mmu-miR-370-3p	95.627	-0.15518	0.521237	-0.297714	0.765921	0.982091
mmu-miR-466n-3p	8.54402	-0.243428	0.826627	-0.294484	0.768388	0.982091
mmu-miR-301b-3p	74.8745	-0.105845	0.360654	-0.293479	0.769156	0.982091
mmu-miR-664-5p	170.721	-0.155849	0.532018	-0.292939	0.769568	0.982091
mmu-miR-6946-5p	6.29785	0.243467	0.852852	0.285474	0.775281	0.982091
mmu-miR-3068-5p	431.672	-0.0864089	0.305127	-0.28319	0.777031	0.982091
mmu-miR-29c-5p	125.38	-0.0953985	0.337653	-0.282534	0.777534	0.982091
mmu-let-7f-1-3p	154.264	0.102636	0.363394	0.282438	0.777607	0.982091
mmu-miR-146b-3p	54.6315	0.10851	0.384695	0.282068	0.777891	0.982091
mmu-miR-27a-3p	120636	-0.0808597	0.287214	-0.281531	0.778303	0.982091
mmu-miR-758-3p	9.41807	0.232583	0.833693	0.278979	0.780261	0.982091
mmu-miR-467c-5p	417.214	0.0860903	0.309172	0.278455	0.780663	0.982091
mmu-miR-3081-3p	5.01473	-0.382745	1.38802	-0.275748	0.782741	0.982091
mmu-miR-3109-3p	16.852	-0.17692	0.655256	-0.270002	0.787159	0.982091
mmu-miR-3470b	16.3504	0.174954	0.650354	0.269013	0.787919	0.982091
mmu-miR-224-3p	14.6978	0.183775	0.684468	0.268493	0.78832	0.982091
mmu-miR-342-3p	7170.58	-0.065582	0.247185	-0.265316	0.790766	0.982091
mmu-miR-7219-3p	4.41197	-0.310836	1.17276	-0.265047	0.790973	0.982091
mmu-miR-322-5p	25848.5	-0.0711645	0.271143	-0.262461	0.792966	0.982091
mmu-miR-135a-5p	11.0283	0.307679	1.17535	0.261776	0.793494	0.982091
mmu-miR-1955-5p	18.903	0.127953	0.48924	0.261535	0.79368	0.982091
mmu-let-7i-5p	81978.5	-0.0606528	0.232271	-0.26113	0.793993	0.982091
mmu-miR-376b-3p	1196.04	0.102314	0.393296	0.260145	0.794752	0.982091
mmu-miR-130b-3p	545.784	-0.0753941	0.291313	-0.258808	0.795784	0.982091
mmu-miR-184-3p	6.96262	-0.217378	0.849016	-0.256035	0.797924	0.982091
mmu-miR-183-3p	94.9665	0.0820828	0.322571	0.254465	0.799137	0.982091
mmu-miR-99b-3p	364.564	-0.0747054	0.294236	-0.253896	0.799576	0.982091
mmu-miR-434-3p	1110.3	0.0826538	0.325868	0.253642	0.799772	0.982091
mmu-miR-6996-5p	6.47691	-0.224861	0.887583	-0.25334	0.800005	0.982091
mmu-miR-224-5p	3914.58	0.0641117	0.254629	0.251785	0.801208	0.982091
mmu-miR-193a-5p	179.852	0.0919115	0.365744	0.2513	0.801582	0.982091
mmu-miR-152-3p	60626.9	-0.0575628	0.230778	-0.24943	0.803028	0.982091
mmu-miR-17-3p	1505.05	-0.0624453	0.252781	-0.247033	0.804882	0.982091
mmu-miR-199b-5p	222.095	-0.0880986	0.356661	-0.247009	0.804901	0.982091
mmu-miR-673-5p	51.6269	0.120525	0.489203	0.24637	0.805396	0.982091
mmu-miR-127-3p	23512.7	0.0619559	0.252738	0.245139	0.806349	0.982091
mmu-miR-200c-5p	57.3059	-0.119571	0.496197	-0.240976	0.809574	0.983458
mmu-miR-1258-3p	10.6881	-0.147317	0.614145	-0.239874	0.810428	0.983458
mmu-miR-8114	58.496	-0.0971374	0.412211	-0.23565	0.813704	0.98414
mmu-miR-93-5p	7559.63	-0.0605371	0.25724	-0.235333	0.81395	0.98414
mmu-miR-5101	10.6661	0.146179	0.639081	0.228733	0.819076	0.987652
mmu-miR-500-3p	3618.81	-0.0493556	0.217731	-0.226682	0.820671	0.987652
mmu-miR-5132-5p	6.75171	0.1957	0.887982	0.220387	0.82557	0.987652
mmu-miR-1b-3p	6.01448	0.183163	0.835494	0.219227	0.826473	0.987652
mmu-miR-101a-5p	8.19629	-0.182914	0.844367	-0.216628	0.828498	0.987652
mmu-miR-511-5p	32.4472	-0.110477	0.512802	-0.215438	0.829426	0.987652
mmu-miR-17-5p	11518.3	-0.0697644	0.328872	-0.212133	0.832003	0.987652
mmu-miR-188-3p	13.3864	-0.117548	0.559053	-0.210262	0.833463	0.987652
mmu-miR-300-5p	75.525	0.074694	0.35783	0.208742	0.83465	0.987652
mmu-miR-148a-3p	26083.1	0.0496777	0.240717	0.206374	0.836499	0.987652
mmu-miR-674-5p	9024.08	0.0530091	0.261672	0.202578	0.839465	0.987652
mmu-miR-450b-3p	608.483	-0.0522936	0.260662	-0.200618	0.840997	0.987652
mmu-miR-466a-5p	6.27767	-0.190709	0.953581	-0.199992	0.841487	0.987652
mmu-miR-450a-2-3p	9.37613	-0.156315	0.795955	-0.196387	0.844307	0.987652
mmu-miR-190a-3p	10.679	0.140545	0.720477	0.195072	0.845337	0.987652
mmu-let-7e-3p	79.6124	-0.0625905	0.32225	-0.19423	0.845996	0.987652
mmu-miR-8117	10.4526	0.18326	0.948915	0.193126	0.84686	0.987652
mmu-miR-872-3p	83.1305	0.0789974	0.412372	0.191568	0.84808	0.987652
mmu-miR-335-5p	4721.96	-0.0599937	0.314186	-0.19095	0.848565	0.987652
mmu-miR-5121	63.7024	-0.0845828	0.447398	-0.189055	0.85005	0.987652
mmu-miR-466d-3p	59.3028	0.0874151	0.465953	0.187605	0.851186	0.987652
mmu-miR-133a-3p	9225.37	0.172438	0.919323	0.18757	0.851213	0.987652
mmu-miR-1843b-3p	52.6128	-0.0747141	0.399156	-0.18718	0.851519	0.987652
mmu-miR-125a-3p	398.67	0.0525978	0.285129	0.18447	0.853644	0.987652
mmu-miR-350-3p	487.011	-0.0657803	0.357431	-0.184036	0.853985	0.987652
mmu-miR-199b-3p	548273	-0.0484729	0.268052	-0.180834	0.856498	0.988839
mmu-miR-7a-5p	298.887	-0.2112	1.18495	-0.178235	0.858539	0.989477
mmu-miR-125b-5p	35038.6	-0.152094	0.885166	-0.171825	0.863575	0.993559
mmu-let-7j	914.089	0.0456511	0.277675	0.164405	0.869412	0.994864
mmu-miR-503-5p	2388.15	-0.0626336	0.381481	-0.164185	0.869585	0.994864
mmu-miR-5624-3p	4.66916	0.154238	0.950729	0.162231	0.871124	0.994864
mmu-miR-140-3p	2557.6	0.0398492	0.24985	0.159492	0.873281	0.994864
mmu-miR-205-5p	25056.5	-0.0466096	0.300641	-0.155034	0.876795	0.994864
mmu-miR-3474	10.2907	-0.102053	0.677604	-0.150609	0.880284	0.994864
mmu-miR-15a-5p	18213	0.0361225	0.242192	0.149148	0.881437	0.994864
mmu-miR-297b-3p	18.8506	-0.0812661	0.545589	-0.148951	0.881592	0.994864
mmu-miR-431-3p	15.5771	0.0963561	0.664282	0.145053	0.884669	0.994864
mmu-miR-3473d	20.1521	-0.0829892	0.574223	-0.144524	0.885087	0.994864
mmu-miR-32-3p	120.461	-0.0384631	0.271489	-0.141674	0.887337	0.994864
mmu-let-7e-5p	26413.4	0.0330412	0.233336	0.141603	0.887393	0.994864
mmu-miR-299a-3p	294.039	0.0496455	0.354458	0.14006	0.888612	0.994864
mmu-miR-125a-5p	40659.9	0.038393	0.274792	0.139717	0.888884	0.994864
mmu-miR-381-5p	28.849	0.0625031	0.448254	0.139437	0.889105	0.994864
mmu-miR-381-3p	293.84	-0.0460134	0.333748	-0.137869	0.890344	0.994864
mmu-miR-770-3p	26.5923	0.0849629	0.618853	0.137291	0.890801	0.994864
mmu-miR-136-5p	105.306	-0.058117	0.4266	-0.136233	0.891637	0.994864
mmu-miR-411-5p	3558.53	-0.0369237	0.276289	-0.133642	0.893686	0.995479
mmu-miR-300-3p	787.577	0.0394978	0.302935	0.130384	0.896263	0.99668
mmu-miR-677-5p	18.6524	0.0629144	0.499208	0.126028	0.899709	0.996973
mmu-miR-200b-3p	16478.2	-0.0433711	0.347832	-0.12469	0.900769	0.996973
mmu-miR-195a-3p	83.1171	-0.0448217	0.360396	-0.124368	0.901024	0.996973
mmu-miR-106b-5p	7184.54	-0.0268287	0.229444	-0.116929	0.906916	0.999437
mmu-miR-466c-5p	28.1935	0.0793395	0.686289	0.115607	0.907964	0.999437
mmu-miR-369-5p	715.253	-0.0310024	0.269439	-0.115063	0.908396	0.999437
mmu-miR-452-5p	40.2062	0.0414936	0.365072	0.113659	0.909508	0.999437
mmu-miR-701-5p	9.6735	0.0772244	0.694557	0.111185	0.911469	0.999437
mmu-miR-3470a	10.1363	0.0766135	0.730949	0.104814	0.916524	0.999437
mmu-miR-1955-3p	8.48617	0.0903178	0.864274	0.104501	0.916772	0.999437
mmu-miR-150-3p	22.9674	0.049419	0.491626	0.100522	0.91993	0.999437
mmu-miR-540-3p	345.23	0.0328446	0.336206	0.0976918	0.922177	0.999437
mmu-miR-7083-5p	4.20734	-0.119906	1.25466	-0.0955683	0.923863	0.999437
mmu-miR-1895	16.3779	0.0527527	0.580986	0.0907986	0.927653	0.999437
mmu-miR-376b-5p	572.617	0.0265289	0.293534	0.0903777	0.927987	0.999437
mmu-miR-211-5p	111.334	0.0433124	0.496633	0.087212	0.930503	0.999437
mmu-miR-511-3p	1454.99	0.0208022	0.242822	0.0856687	0.93173	0.999437
mmu-miR-3061-3p	7.54862	0.0715402	0.846605	0.0845025	0.932657	0.999437
mmu-miR-532-5p	2669.59	0.0164878	0.225186	0.0732187	0.941632	0.999437
mmu-miR-201-5p	38.1317	0.0314826	0.43298	0.0727114	0.942036	0.999437
mmu-miR-486a-5p	33319.4	0.0222518	0.321103	0.069298	0.944752	0.999437
mmu-miR-100-3p	21.4334	0.0391191	0.57223	0.0683625	0.945497	0.999437
mmu-miR-672-5p	161.917	0.0287978	0.439647	0.065502	0.947774	0.999437
mmu-miR-203-5p	647.228	-0.0216973	0.33235	-0.0652843	0.947948	0.999437
mmu-miR-690	69.666	-0.0319324	0.492331	-0.0648596	0.948286	0.999437
mmu-miR-351-3p	86.8611	-0.0304261	0.489392	-0.0621712	0.950426	0.999437
mmu-miR-669c-5p	389.388	-0.0152115	0.245256	-0.0620228	0.950545	0.999437
mmu-miR-425-5p	1782.68	-0.0134782	0.243253	-0.0554082	0.955813	0.999437
mmu-miR-128-2-5p	3.65545	0.0858819	1.55596	0.0551954	0.955983	0.999437
mmu-miR-7680-3p	4.9264	-0.0529021	0.978043	-0.0540898	0.956864	0.999437
mmu-miR-345-3p	95.3402	0.016422	0.324973	0.0505335	0.959697	0.999437
mmu-miR-412-3p	6.55755	0.0519519	1.08205	0.0480126	0.961706	0.999437
mmu-miR-466f-3p	43.2034	-0.0209872	0.494651	-0.0424283	0.966157	0.999437
mmu-miR-16-5p	182087	-0.0510229	1.23739	-0.0412344	0.967109	0.999437
mmu-miR-379-5p	2413.55	-0.0106821	0.259951	-0.0410927	0.967222	0.999437
mmu-miR-483-5p	31.8883	-0.0179443	0.441988	-0.040599	0.967616	0.999437
mmu-miR-12188-5p	35.7217	0.0164486	0.41725	0.0394216	0.968554	0.999437
mmu-miR-542-3p	151.283	-0.0147893	0.375336	-0.039403	0.968569	0.999437
mmu-miR-19b-3p	194.669	-0.0128766	0.33338	-0.0386244	0.96919	0.999437
mmu-miR-494-5p	12.9567	0.0198008	0.589156	0.0336087	0.973189	0.999437
mmu-miR-541-5p	11048	0.00903676	0.271469	0.0332883	0.973445	0.999437
mmu-miR-450b-5p	25.9943	-0.0153451	0.506672	-0.0302862	0.975839	0.999437
mmu-miR-3068-3p	70.5816	-0.00979197	0.364083	-0.0268949	0.978544	0.999437
mmu-miR-6516-5p	49.6144	-0.0111357	0.416054	-0.0267651	0.978647	0.999437
mmu-miR-331-3p	96.9337	0.00872716	0.326793	0.0267054	0.978695	0.999437
mmu-miR-501-5p	511.869	0.00625719	0.243115	0.0257375	0.979467	0.999437
mmu-miR-98-3p	31.0308	0.0115119	0.476287	0.02417	0.980717	0.999437
mmu-miR-130a-5p	10.2034	-0.021365	0.884095	-0.0241659	0.98072	0.999437
mmu-miR-487b-3p	358.066	-0.0064495	0.269284	-0.0239505	0.980892	0.999437
mmu-miR-28a-5p	5362.69	0.00517016	0.235635	0.0219414	0.982495	0.999437
mmu-miR-6951-5p	7.68944	-0.0162004	0.748906	-0.021632	0.982741	0.999437
mmu-miR-3572-5p	4.96199	0.0258115	1.20766	0.0213731	0.982948	0.999437
mmu-miR-486a-3p	234.925	0.00836019	0.411164	0.020333	0.983778	0.999437
mmu-miR-146b-5p	47461.1	0.0050793	0.249821	0.0203317	0.983779	0.999437
mmu-miR-7118-3p	6.64406	-0.018977	1.01015	-0.0187863	0.985012	0.999437
mmu-miR-1947-5p	7.03508	0.0108793	0.853139	0.0127521	0.989826	0.999437
mmu-miR-33-5p	58.1606	0.00529858	0.42075	0.0125932	0.989952	0.999437
mmu-miR-33-3p	29.0163	0.00520212	0.455719	0.0114152	0.990892	0.999437
mmu-miR-351-5p	3659.97	-0.00354667	0.392872	-0.00902754	0.992797	0.999437
mmu-miR-671-3p	119.434	0.00292272	0.367003	0.00796374	0.993646	0.999437
mmu-miR-6933-5p	4.89172	0.0077516	1.0391	0.00745988	0.994048	0.999437
mmu-miR-700-3p	574.901	0.00128113	0.276763	0.004629	0.996307	0.999437
mmu-miR-330-3p	212.712	-0.0014776	0.345266	-0.00427961	0.996585	0.999437
mmu-miR-451a	12579	0.0022474	0.548301	0.00409884	0.99673	0.999437
mmu-miR-3066-5p	14.8953	-0.00144985	0.586781	-0.00247086	0.998029	0.999437
mmu-miR-93-3p	482.344	0.000373763	0.247119	0.00151248	0.998793	0.999437
mmu-miR-196b-5p	471.464	0.000310581	0.440493	0.000705075	0.999437	0.999437
mmu-miR-669a-5p	100.582	-0.199399	1.86329	-0.107015

## Sheet: MSCs+ZnO-H vs. wounded
miRNA	baseMean	log2FoldChange	lfcSE	stat	pvalue	padj
mmu-miR-124-3p	19.5446	-3.14114	0.723149	-4.34369	1.4011e-05	0.00725586
mmu-miR-467a-5p	31.8441	4.31016	1.01599	4.24233	2.21215e-05	0.00725586
mmu-miR-669a-3p	9.8466	5.89657	1.57113	3.75308	0.000174678	0.0381962
mmu-miR-34b-3p	289.852	0.994795	0.296627	3.35369	0.00079743	0.130779
mmu-miR-212-5p	48.1674	1.34211	0.416068	3.22569	0.00125668	0.164877
mmu-miR-34b-5p	30.451	1.66701	0.526231	3.16782	0.00153585	0.167919
mmu-miR-708-5p	7769.22	-0.847359	0.277326	-3.05546	0.00224716	0.210591
mmu-miR-196b-5p	872.272	1.37062	0.465338	2.94543	0.00322504	0.231582
mmu-miR-203b-3p	10.2621	-2.28618	0.77965	-2.93232	0.0033644	0.231582
mmu-miR-382-3p	148.452	1.12446	0.38821	2.89653	0.00377314	0.231582
mmu-miR-133a-3p	6047.69	-1.54611	0.547343	-2.82476	0.00473164	0.231582
mmu-miR-34c-5p	1398.57	0.772684	0.276642	2.79309	0.00522076	0.231582
mmu-miR-338-5p	616.39	-1.28235	0.461071	-2.78123	0.00541531	0.231582
mmu-miR-541-3p	16.9364	1.34325	0.48317	2.78008	0.00543459	0.231582
mmu-miR-433-3p	1342.08	0.953124	0.34566	2.7574	0.00582631	0.231582
mmu-miR-210-3p	3748.09	0.538503	0.196283	2.7435	0.00607881	0.231582
mmu-miR-378b	45.6482	-1.29546	0.473012	-2.73875	0.0061673	0.231582
mmu-miR-181a-5p	11040.2	-1.22917	0.450424	-2.72891	0.00635437	0.231582
mmu-miR-466h-3p	16.1747	1.70783	0.631417	2.70476	0.00683536	0.23211
mmu-miR-668-3p	67.5461	1.01129	0.375495	2.69322	0.00707651	0.23211
mmu-miR-30a-5p	3600.59	-0.621202	0.232661	-2.66999	0.00758527	0.236949
mmu-miR-199a-3p	4170.28	0.499452	0.189498	2.63565	0.00839753	0.242063
mmu-miR-329-5p	48.9872	1.19453	0.456617	2.61604	0.00889549	0.242063
mmu-miR-30b-3p	110.069	-0.761213	0.293956	-2.58955	0.00961027	0.242063
mmu-miR-770-5p	11.8392	1.52843	0.592999	2.57745	0.00995325	0.242063
mmu-miR-5122	3.44633	3.58404	1.39153	2.57561	0.0100064	0.242063
mmu-miR-181c-3p	321.416	-0.693847	0.270065	-2.56918	0.0101939	0.242063
mmu-miR-434-5p	695.136	0.799358	0.312545	2.55758	0.0105404	0.242063
mmu-miR-431-5p	1717.65	0.737363	0.29117	2.53241	0.011328	0.242063
mmu-miR-30a-3p	3674.79	-0.870855	0.347836	-2.50364	0.0122923	0.242063
mmu-miR-181a-2-3p	217.818	-1.01292	0.405688	-2.49678	0.0125325	0.242063
mmu-miR-9-5p	84.4376	-1.7329	0.69601	-2.48976	0.0127829	0.242063
mmu-miR-455-5p	76.2592	0.933393	0.375275	2.48722	0.0128745	0.242063
mmu-miR-139-5p	10407.4	-0.550138	0.221209	-2.48696	0.012884	0.242063
mmu-miR-676-3p	379.116	-0.751452	0.302261	-2.48611	0.0129149	0.242063
mmu-miR-345-5p	167.255	0.621449	0.252407	2.4621	0.0138128	0.2517
mmu-miR-154-5p	987.933	0.686031	0.280881	2.44242	0.014589	0.253296
mmu-miR-375-3p	394.338	-1.28308	0.527214	-2.4337	0.0149455	0.253296
mmu-miR-130a-5p	19.6075	1.39675	0.575933	2.42519	0.0153003	0.253296
mmu-miR-132-3p	949.732	0.72331	0.29985	2.41224	0.0158547	0.253296
mmu-miR-7007-3p	15.2225	-1.42023	0.589227	-2.41034	0.0159378	0.253296
mmu-miR-34c-3p	179.919	0.866676	0.360515	2.40399	0.0162171	0.253296
mmu-miR-362-3p	103.719	0.867298	0.365428	2.37338	0.0176262	0.264734
mmu-miR-193b-5p	50.4988	-0.95342	0.402993	-2.36585	0.0179887	0.264734
mmu-miR-495-3p	493.418	0.910086	0.385248	2.36234	0.0181601	0.264734
mmu-miR-337-3p	94.3176	1.26438	0.537293	2.35323	0.018611	0.265409
mmu-miR-409-5p	2358.34	0.604692	0.26835	2.25337	0.0242361	0.332165
mmu-miR-206-3p	15049.5	-0.795987	0.353414	-2.25228	0.0243048	0.332165
mmu-miR-10b-3p	286.514	-0.717629	0.32852	-2.18443	0.0289308	0.3827
mmu-miR-10b-5p	80262	-0.775171	0.355388	-2.18119	0.0291692	0.3827
mmu-miR-34a-3p	7.56879	1.50471	0.69544	2.16368	0.0304891	0.390586
mmu-miR-21a-5p	237331	0.631291	0.29329	2.15244	0.0313624	0.390586
mmu-miR-141-3p	13941.6	-0.775704	0.362162	-2.14187	0.0322041	0.390586
mmu-miR-1193-5p	33.9377	0.892718	0.417749	2.13697	0.0326002	0.390586
mmu-miR-200b-5p	923.263	-0.773464	0.363044	-2.13049	0.0331309	0.390586
mmu-miR-1895	11.691	-1.33528	0.627502	-2.12793	0.0333427	0.390586
mmu-miR-675-3p	7.37575	1.99863	0.952476	2.09835	0.0358745	0.399824
mmu-miR-376c-5p	6.13574	2.28018	1.08968	2.09252	0.0363919	0.399824
mmu-miR-199b-5p	300.795	0.606557	0.290908	2.08505	0.0370651	0.399824
mmu-miR-294-3p	27.919	-0.815554	0.391821	-2.08144	0.0373933	0.399824
mmu-miR-155-5p	1040.72	0.405631	0.19497	2.08048	0.0374817	0.399824
mmu-miR-379-3p	761.234	0.81175	0.392538	2.06795	0.0386444	0.399824
mmu-miR-1941-5p	79.4472	-0.860055	0.416552	-2.0647	0.0389515	0.399824
mmu-miR-378a-3p	37039.8	-0.742667	0.359825	-2.06397	0.0390206	0.399824
mmu-miR-411-3p	1634.55	0.792955	0.386335	2.05251	0.0401206	0.399824
mmu-miR-329-3p	1176.04	0.805254	0.392535	2.05142	0.0402262	0.399824
mmu-miR-200a-5p	297.344	-0.784053	0.384111	-2.04121	0.0412297	0.403681
mmu-miR-181c-5p	456.304	-0.663063	0.328238	-2.02007	0.0433762	0.412939
mmu-miR-1964-3p	9.10875	1.47076	0.728986	2.01754	0.0436394	0.412939
mmu-miR-143-3p	76512.5	-0.529276	0.262992	-2.01251	0.0441657	0.412939
mmu-miR-125b-2-3p	606.224	-0.402583	0.20083	-2.0046	0.0450062	0.412939
mmu-miR-378c	5194.47	-0.687406	0.344442	-1.99571	0.0459659	0.412939
mmu-miR-150-5p	6039.12	-0.403704	0.204098	-1.97799	0.0479297	0.412939
mmu-miR-582-3p	31.1459	0.932363	0.47284	1.97184	0.0486284	0.412939
mmu-miR-382-5p	2346.78	0.606955	0.308704	1.96614	0.0492825	0.412939
mmu-let-7e-3p	104.008	0.539824	0.275342	1.96056	0.0499308	0.412939
mmu-miR-434-3p	1488.19	0.71443	0.365344	1.9555	0.0505238	0.412939
mmu-miR-132-5p	136.203	0.620005	0.317418	1.95328	0.0507868	0.412939
mmu-miR-369-5p	912.97	0.508843	0.260546	1.95299	0.0508209	0.412939
mmu-miR-187-3p	330.435	-0.687836	0.352954	-1.9488	0.0513198	0.412939
mmu-miR-136-5p	146.678	0.692771	0.356672	1.94232	0.0520984	0.412939
mmu-miR-466b-3p	39.3881	2.62827	1.35918	1.93372	0.0531472	0.412939
mmu-miR-107-3p	1785.38	-0.603865	0.313028	-1.92911	0.0537177	0.412939
mmu-miR-679-5p	61.8862	0.663244	0.345375	1.92036	0.0548126	0.412939
mmu-miR-6239	20.8823	1.06864	0.559227	1.91093	0.0560134	0.412939
mmu-miR-582-5p	132.373	0.662343	0.347365	1.90676	0.0565513	0.412939
mmu-miR-323-3p	242.733	0.653295	0.344877	1.89428	0.0581875	0.412939
mmu-miR-296-3p	128.069	0.755845	0.399604	1.89149	0.0585596	0.412939
mmu-miR-141-5p	538.161	-0.649545	0.343678	-1.88998	0.0587606	0.412939
mmu-miR-127-5p	352.196	0.581279	0.308174	1.8862	0.0592677	0.412939
mmu-miR-136-3p	124.492	0.758712	0.403407	1.88076	0.0600045	0.412939
mmu-miR-324-3p	146.104	0.501415	0.268914	1.86459	0.0622384	0.412939
mmu-miR-700-5p	67.4231	0.668103	0.358962	1.86121	0.0627151	0.412939
mmu-miR-16-2-3p	47.5786	0.940685	0.50602	1.85899	0.0630289	0.412939
mmu-miR-10a-5p	47717.8	-0.571904	0.307766	-1.85824	0.0631344	0.412939
mmu-miR-543-5p	252.468	0.562539	0.302813	1.85771	0.06321	0.412939
mmu-miR-350-3p	664.465	0.637654	0.343807	1.85469	0.0636411	0.412939
mmu-miR-376a-5p	27.2426	0.882799	0.476478	1.85276	0.0639167	0.412939
mmu-let-7f-2-3p	4.40862	2.08578	1.12748	1.84995	0.0643207	0.412939
mmu-miR-330-3p	187.833	-0.514788	0.278813	-1.84636	0.0648406	0.412939
mmu-miR-485-3p	224.758	0.790412	0.428818	1.84323	0.0652948	0.412939
mmu-miR-378d	44.8724	-0.744595	0.404455	-1.84098	0.0656242	0.412939
mmu-miR-29c-5p	114.68	-0.50579	0.275154	-1.8382	0.0660323	0.412939
mmu-miR-673-5p	68.3138	0.719845	0.391943	1.83661	0.0662677	0.412939
mmu-miR-6412	305.288	0.566844	0.308655	1.8365	0.0662841	0.412939
mmu-miR-615-3p	1117.59	0.517408	0.282193	1.83352	0.0667249	0.412939
mmu-miR-191-5p	90585.6	-0.506589	0.277557	-1.82517	0.067975	0.41351
mmu-miR-181d-5p	1085.1	-0.559251	0.307405	-1.81926	0.0688712	0.41351
mmu-miR-1843a-5p	378.509	-0.517226	0.285045	-1.81454	0.0695942	0.41351
mmu-miR-429-3p	3756.73	-0.530996	0.292937	-1.81266	0.0698836	0.41351
mmu-miR-667-3p	189.423	0.808104	0.446197	1.81109	0.0701268	0.41351
mmu-miR-1249-5p	2.13223	3.60466	1.99455	1.80726	0.0707219	0.41351
mmu-miR-376b-5p	709.199	0.483391	0.267953	1.80401	0.0712296	0.41351
mmu-let-7i-3p	25.1453	0.777008	0.435051	1.78601	0.074097	0.426383
mmu-miR-6916-5p	3.47303	2.53884	1.44255	1.75997	0.0784137	0.437112
mmu-miR-134-5p	789.885	0.66386	0.379802	1.74791	0.0804797	0.437112
mmu-miR-200c-3p	62615.4	-0.506724	0.29037	-1.7451	0.0809679	0.437112
mmu-miR-218-5p	1853.56	0.647496	0.372962	1.73609	0.0825481	0.437112
mmu-miR-127-3p	28206.8	0.438004	0.252636	1.73374	0.0829648	0.437112
mmu-miR-130a-3p	39712.7	-0.410928	0.237625	-1.72931	0.0837535	0.437112
mmu-miR-7646-5p	2.57586	3.14289	1.81872	1.72808	0.0839742	0.437112
mmu-miR-203-3p	175827	-0.580234	0.336782	-1.72288	0.0849109	0.437112
mmu-miR-24-1-5p	104.07	-0.542074	0.314708	-1.72247	0.0849851	0.437112
mmu-miR-708-3p	80.5055	-0.643391	0.375484	-1.71349	0.0866215	0.437112
mmu-miR-337-5p	1374.8	0.47127	0.275278	1.71198	0.0869007	0.437112
mmu-miR-137-3p	35.6233	-0.839036	0.492098	-1.70502	0.088191	0.437112
mmu-miR-196a-5p	399.168	1.07008	0.628263	1.70324	0.0885227	0.437112
mmu-miR-214-5p	150.673	0.648782	0.381201	1.70194	0.0887661	0.437112
mmu-let-7k	35.5062	-0.74433	0.437865	-1.69991	0.0891484	0.437112
mmu-miR-298-5p	948.172	0.590201	0.349256	1.68988	0.0910505	0.437112
mmu-miR-874-3p	77.446	0.705959	0.418488	1.68693	0.0916171	0.437112
mmu-miR-376b-3p	1575.43	0.689008	0.409075	1.68431	0.0921224	0.437112
mmu-miR-543-3p	263.565	0.734601	0.437314	1.6798	0.0929962	0.437112
mmu-miR-339-3p	104.583	-0.449796	0.268164	-1.67732	0.0934804	0.437112
mmu-miR-34a-5p	2357.71	0.282442	0.168449	1.67672	0.0935974	0.437112
mmu-miR-193b-3p	1044.71	-0.442477	0.263947	-1.67638	0.0936634	0.437112
mmu-miR-455-3p	4919.82	0.435738	0.260827	1.6706	0.0948011	0.437112
mmu-miR-410-3p	151.78	0.679995	0.40742	1.66903	0.0951122	0.437112
mmu-miR-154-3p	441.817	0.806903	0.485329	1.66259	0.0963949	0.437112
mmu-miR-496a-3p	489.036	0.700055	0.421178	1.66213	0.0964857	0.437112
mmu-miR-376c-3p	3685.22	0.504235	0.30454	1.65573	0.0977774	0.437112
mmu-miR-338-3p	4005.81	-0.966055	0.584371	-1.65315	0.0982995	0.437112
mmu-miR-26b-5p	80332.6	-0.46833	0.283318	-1.65302	0.0983278	0.437112
mmu-miR-381-3p	361.379	0.40638	0.246201	1.6506	0.0988197	0.437112
mmu-miR-6238	195.325	0.613639	0.37207	1.64926	0.0990952	0.437112
mmu-miR-103-2-5p	5.54315	1.75977	1.0671	1.64912	0.0991229	0.437112
mmu-miR-212-3p	95.3244	0.640134	0.388249	1.64877	0.0991951	0.437112
mmu-miR-3535	92.8143	-0.632794	0.383843	-1.64858	0.0992347	0.437112
mmu-miR-540-3p	436.574	0.540128	0.328416	1.64465	0.100042	0.437112
mmu-miR-486a-3p	203.419	-0.565276	0.344505	-1.64083	0.100832	0.437112
mmu-miR-106a-5p	59.0726	-0.754469	0.460543	-1.63822	0.101377	0.437112
mmu-miR-149-5p	7534.92	-0.474548	0.290086	-1.63589	0.101862	0.437112
mmu-miR-5123	11.6632	0.969634	0.592874	1.63548	0.101948	0.437112
mmu-miR-206-5p	12.0521	1.04938	0.644328	1.62864	0.10339	0.439737
mmu-miR-299a-3p	360.503	0.479029	0.294564	1.62623	0.103901	0.439737
mmu-let-7b-5p	112030	-0.410619	0.253398	-1.62045	0.105135	0.439778
mmu-miR-1a-3p	28504	-1.6443	1.01563	-1.61899	0.105449	0.439778
mmu-miR-709	52.7351	-0.599219	0.371217	-1.6142	0.106484	0.439778
mmu-miR-204-5p	310.559	-0.799571	0.496242	-1.61125	0.107124	0.439778
mmu-miR-183-3p	82.764	-0.463712	0.288217	-1.6089	0.107638	0.439778
mmu-miR-146a-5p	14922.4	-0.479133	0.298051	-1.60755	0.107933	0.439778
mmu-miR-5121	56.2332	-0.639588	0.401711	-1.59216	0.111349	0.446859
mmu-miR-410-5p	13.4461	1.19124	0.748347	1.59182	0.111424	0.446859
mmu-miR-665-3p	244.609	0.66512	0.418174	1.59053	0.111715	0.446859
mmu-miR-493-3p	20.3397	0.663285	0.418081	1.5865	0.112626	0.447775
mmu-miR-190a-5p	172.724	0.486039	0.307211	1.5821	0.113626	0.448239
mmu-miR-1843b-5p	322.933	-0.543034	0.345634	-1.57113	0.116154	0.448239
mmu-miR-3473h-5p	8.62059	-1.28716	0.8199	-1.5699	0.116438	0.448239
mmu-miR-300-3p	982.997	0.511725	0.326012	1.56965	0.116496	0.448239
mmu-miR-181b-5p	1390.25	-0.438265	0.279215	-1.56963	0.116501	0.448239
mmu-miR-138-2-3p	15.7195	-0.854383	0.545499	-1.56624	0.117292	0.448239
mmu-miR-411-5p	4507.58	0.488698	0.31257	1.56348	0.117939	0.448239
mmu-miR-344b-3p	4.55311	1.77365	1.13876	1.55753	0.119344	0.448239
mmu-miR-223-5p	596.162	-0.366399	0.235493	-1.55588	0.119737	0.448239
mmu-miR-494-3p	1806.86	0.547116	0.352513	1.55204	0.120652	0.448239
mmu-miR-667-5p	38.9215	0.865794	0.558695	1.54967	0.12122	0.448239
mmu-miR-299a-5p	1537.91	0.449423	0.290287	1.5482	0.121574	0.448239
mmu-miR-210-5p	45.3627	0.523452	0.33815	1.54799	0.121626	0.448239
mmu-miR-547-3p	201.797	-0.589986	0.382423	-1.54276	0.12289	0.448577
mmu-miR-214-3p	76899.1	0.326468	0.211753	1.54174	0.123137	0.448577
mmu-miR-652-5p	81.3813	-0.505241	0.328261	-1.53915	0.123769	0.448577
mmu-miR-369-3p	2547.19	0.550671	0.359704	1.5309	0.125794	0.453412
mmu-miR-208b-3p	4.08046	-1.59652	1.0478	-1.52369	0.127587	0.45383
mmu-miR-29c-3p	702.982	-0.406604	0.267025	-1.52272	0.12783	0.45383
mmu-miR-412-3p	11.7783	1.32339	0.870641	1.52002	0.128507	0.45383
mmu-miR-380-3p	764.927	0.644518	0.424591	1.51797	0.129021	0.45383
mmu-miR-3084-3p	9.202	-1.39201	0.91785	-1.51659	0.129369	0.45383
mmu-miR-20b-5p	102.422	-0.627072	0.414628	-1.51237	0.130439	0.45409
mmu-miR-3081-3p	3.44903	-2.64269	1.75091	-1.50932	0.131216	0.45409
mmu-miR-5124a	5.6885	-1.94026	1.28743	-1.50708	0.131789	0.45409
mmu-miR-664-5p	154.93	-0.604655	0.402	-1.50412	0.132551	0.45409
mmu-miR-496a-5p	22.1075	0.758553	0.505128	1.50171	0.133173	0.45409
mmu-miR-335-3p	1050.61	0.687964	0.458622	1.50007	0.133597	0.45409
mmu-miR-370-3p	138.908	0.710368	0.476221	1.49168	0.135783	0.459144
mmu-miR-666-5p	51.396	0.579228	0.392884	1.4743	0.140402	0.468917
mmu-miR-330-5p	86.3113	-0.461195	0.313593	-1.47068	0.141378	0.468917
mmu-miR-25-5p	66.7871	-0.524966	0.357113	-1.47003	0.141555	0.468917
mmu-miR-598-3p	28.7222	-0.607692	0.413923	-1.46813	0.142069	0.468917
mmu-miR-376a-3p	1948.26	0.551792	0.376015	1.46747	0.142248	0.468917
mmu-miR-128-3p	1539.24	-0.629268	0.430025	-1.46333	0.143377	0.470277
mmu-miR-93-5p	7241.77	-0.309536	0.212037	-1.45982	0.144341	0.471082
mmu-miR-361-5p	6777.72	-0.316665	0.217939	-1.453	0.146225	0.474415
mmu-miR-379-5p	2977.56	0.451382	0.311105	1.4509	0.146808	0.474415
mmu-miR-100-5p	19279.1	-0.404066	0.280629	-1.43986	0.149907	0.4802
mmu-miR-3068-3p	63.337	-0.489248	0.339918	-1.43931	0.150063	0.4802
mmu-miR-30c-2-3p	230.111	-0.417939	0.291644	-1.43305	0.151845	0.48139
mmu-miR-1964-5p	4.53318	-1.82133	1.27234	-1.43148	0.152294	0.48139
mmu-miR-1943-5p	15.3196	-0.795038	0.556584	-1.42842	0.15317	0.48139
mmu-miR-30e-3p	2331.16	-0.398608	0.279677	-1.42524	0.154087	0.48139
mmu-miR-5620-5p	5.21783	-1.29711	0.910198	-1.42508	0.154134	0.48139
mmu-miR-219a-1-3p	21.5919	0.620876	0.436422	1.42265	0.154837	0.48139
mmu-miR-669n	4.10726	-1.76098	1.24064	-1.41941	0.15578	0.482037
mmu-miR-27a-5p	363.225	-0.37447	0.265646	-1.40966	0.15864	0.483228
mmu-miR-31-3p	145.509	0.655118	0.464883	1.40921	0.158773	0.483228
mmu-miR-122-5p	43.6331	-0.656438	0.466021	-1.4086	0.158953	0.483228
mmu-miR-30d-5p	11649.8	-0.294446	0.209427	-1.40596	0.159735	0.483228
mmu-miR-10a-3p	126.032	-0.419649	0.298742	-1.40472	0.160104	0.483228
mmu-miR-541-5p	13121.2	0.362313	0.258553	1.40131	0.161121	0.483228
mmu-miR-15b-3p	443.283	0.472901	0.337808	1.39991	0.161539	0.483228
mmu-miR-1930-5p	14.0687	-0.779951	0.557832	-1.39818	0.162058	0.483228
mmu-miR-3960	5.79084	-1.19425	0.856199	-1.39482	0.163069	0.484043
mmu-miR-770-3p	37.2173	0.828126	0.597401	1.38621	0.165681	0.489581
mmu-miR-17-5p	10823.3	-0.37755	0.272927	-1.38334	0.166562	0.489976
mmu-miR-674-3p	700.368	0.309639	0.224886	1.37687	0.168552	0.490918
mmu-miR-677-5p	15.0305	-0.77659	0.565224	-1.37395	0.169457	0.490918
mmu-miR-499-5p	98.2175	0.442374	0.322597	1.37129	0.170285	0.490918
mmu-let-7j	1033.01	0.270784	0.197588	1.37045	0.170547	0.490918
mmu-miR-23b-3p	218673	-0.484765	0.353791	-1.3702	0.170624	0.490918
mmu-miR-1934-5p	14.8729	-0.714188	0.522628	-1.36653	0.171772	0.492063
mmu-miR-200a-3p	7361.55	-0.537816	0.396716	-1.35567	0.175204	0.492899
mmu-miR-3097-5p	31.8269	-0.549174	0.406378	-1.35139	0.176571	0.492899
mmu-miR-19b-3p	289.455	0.88508	0.655518	1.3502	0.176952	0.492899
mmu-miR-151-5p	6986.92	-0.259891	0.192528	-1.34989	0.177051	0.492899
mmu-miR-409-3p	1158.88	0.490307	0.363787	1.34778	0.177728	0.492899
mmu-miR-341-3p	205.013	0.547158	0.4061	1.34735	0.177869	0.492899
mmu-miR-3102-3p.2-3p	19.5453	0.705278	0.524583	1.34446	0.178801	0.492899
mmu-miR-493-5p	118.135	0.408163	0.303599	1.34442	0.178814	0.492899
mmu-miR-1982-3p	9.74218	1.00181	0.746827	1.34142	0.179783	0.492899
mmu-miR-99b-5p	20410.6	0.334089	0.249388	1.33964	0.180363	0.492899
mmu-miR-148a-5p	12.2021	0.831562	0.621634	1.3377	0.180993	0.492899
mmu-miR-199b-3p	640840	0.276274	0.206626	1.33707	0.181199	0.492899
mmu-miR-377-3p	238.059	0.528381	0.395751	1.33514	0.181832	0.492899
mmu-miR-1306-5p	111.065	-0.432992	0.326772	-1.32506	0.185151	0.499832
mmu-miR-361-3p	98.5758	0.479158	0.362756	1.32088	0.186541	0.501521
mmu-miR-1193-3p	378.608	0.556885	0.422845	1.317	0.18784	0.501932
mmu-miR-297b-5p	3.98047	1.52647	1.16059	1.31526	0.188424	0.501932
mmu-miR-12188-5p	30.4354	-0.622124	0.474838	-1.31018	0.190134	0.501932
mmu-miR-5106	3.94079	-1.92609	1.47128	-1.30913	0.190492	0.501932
mmu-miR-377-5p	97.1972	0.464512	0.355156	1.30791	0.190903	0.501932
mmu-miR-452-5p	48.0356	0.407555	0.311876	1.30679	0.191285	0.501932
mmu-miR-155-3p	5.54966	1.06985	0.820135	1.30448	0.192071	0.501987
mmu-miR-17-3p	1466.54	-0.257754	0.199208	-1.29389	0.195702	0.509448
mmu-miR-1968-5p	18.9762	-0.617066	0.479793	-1.28611	0.198405	0.514441
mmu-miR-146b-5p	44772.5	-0.290624	0.227336	-1.27839	0.201112	0.519406
mmu-miR-301b-3p	71.1224	-0.404439	0.317797	-1.27263	0.203149	0.522611
mmu-miR-872-3p	96.417	0.363263	0.288248	1.26025	0.207581	0.531701
mmu-miR-19a-3p	51.944	0.472287	0.375988	1.25612	0.209071	0.531701
mmu-miR-328-3p	424.118	-0.342401	0.272611	-1.256	0.209114	0.531701
mmu-miR-19b-1-5p	6.80455	0.873122	0.701161	1.24525	0.213039	0.539444
mmu-miR-1198-5p	1290.7	-0.260023	0.209161	-1.24317	0.213804	0.539444
mmu-miR-425-3p	351.954	-0.249689	0.201268	-1.24058	0.214761	0.539782
mmu-miR-221-5p	465.99	-0.324914	0.264153	-1.23002	0.218689	0.547557
mmu-miR-423-5p	1884.26	-0.250066	0.207247	-1.20661	0.227583	0.565635
mmu-miR-3072-3p	61.8977	0.480528	0.39829	1.20648	0.227633	0.565635
mmu-miR-29a-5p	896.245	0.288069	0.239651	1.20204	0.229349	0.567747
mmu-miR-152-5p	14.2207	0.976863	0.821861	1.1886	0.234598	0.578557
mmu-miR-200c-5p	53.3968	-0.450719	0.380024	-1.18603	0.235612	0.578882
mmu-miR-505-5p	55.0874	-0.385235	0.32968	-1.16851	0.2426	0.593826
mmu-let-7d-3p	962.34	-0.279448	0.240158	-1.1636	0.244586	0.596462
mmu-miR-3473g	2.70864	-1.97977	1.70638	-1.16022	0.245961	0.596729
mmu-miR-467d-3p	98.4228	0.4403	0.380162	1.15819	0.246786	0.596729
mmu-miR-182-5p	1027.5	-0.355912	0.307716	-1.15663	0.247424	0.596729
mmu-miR-26a-2-3p	52.1821	0.440387	0.38232	1.15188	0.24937	0.599219
mmu-miR-574-5p	2715.22	0.466924	0.409403	1.1405	0.254079	0.608186
mmu-miR-1195	47.612	-0.512852	0.451086	-1.13693	0.255569	0.608186
mmu-miR-129-2-3p	44.7524	0.473649	0.416881	1.13618	0.255883	0.608186
mmu-miR-664-3p	265.731	-0.218283	0.194316	-1.12334	0.261294	0.618806
mmu-miR-152-3p	70192.5	0.24287	0.217419	1.11706	0.263968	0.622887
mmu-miR-495-5p	44.9219	0.53896	0.485258	1.11067	0.266712	0.627107
mmu-miR-326-3p	121.275	0.268576	0.242562	1.10725	0.268188	0.628325
mmu-miR-486b-5p	32.6041	-0.540913	0.491618	-1.10027	0.271214	0.628824
mmu-miR-224-5p	4315.2	0.221746	0.2018	1.09884	0.271839	0.628824
mmu-miR-99a-5p	200499	-0.284711	0.259231	-1.09829	0.272078	0.628824
mmu-miR-20a-5p	11868.4	-0.306011	0.278994	-1.09683	0.272714	0.628824
mmu-miR-30c-1-3p	82.0508	-0.311147	0.284027	-1.09549	0.273303	0.628824
mmu-miR-5103	11.7644	0.612709	0.56162	1.09097	0.275288	0.628824
mmu-miR-126a-5p	39659.6	-0.32522	0.298666	-1.08891	0.276194	0.628824
mmu-miR-325-3p	13.324	-0.932407	0.856827	-1.08821	0.276503	0.628824
mmu-miR-29b-1-5p	174.665	0.274057	0.252588	1.085	0.277924	0.628824
mmu-miR-466h-5p	44.7717	0.41526	0.382779	1.08485	0.277986	0.628824
mmu-miR-322-5p	30994.7	0.315113	0.292386	1.07773	0.281154	0.633805
mmu-miR-99a-3p	38.9588	-0.546756	0.509493	-1.07314	0.283209	0.634692
mmu-miR-7007-5p	5.63855	-1.13215	1.05559	-1.07253	0.283483	0.634692
mmu-miR-25-3p	25660	-0.261288	0.244232	-1.06984	0.284693	0.635233
mmu-miR-6418-3p	6.81136	0.751099	0.706586	1.063	0.287783	0.63877
mmu-miR-433-5p	19.8615	0.583545	0.550962	1.05914	0.289536	0.63877
mmu-miR-466i-5p	176.922	0.444095	0.419847	1.05775	0.290167	0.63877
mmu-miR-216b-5p	9.27014	-0.750429	0.709463	-1.05774	0.290173	0.63877
mmu-miR-1247-3p	4.82169	1.26569	1.20252	1.05254	0.292554	0.641857
mmu-miR-8090	4.91955	0.845172	0.806689	1.0477	0.294775	0.642188
mmu-miR-669c-5p	375.654	-0.248014	0.237496	-1.04428	0.296354	0.642188
mmu-miR-503-3p	118.434	0.440557	0.422758	1.0421	0.297364	0.642188
mmu-miR-3470b	19.9022	0.574358	0.551396	1.04164	0.297577	0.642188
mmu-miR-5101	8.57942	-0.711599	0.684457	-1.03965	0.2985	0.642188
mmu-miR-134-3p	32.0108	0.526846	0.506832	1.03949	0.298578	0.642188
mmu-miR-6391	2.62218	1.62038	1.56497	1.03541	0.300479	0.644164
mmu-miR-3474	8.61331	-0.843863	0.8202	-1.02885	0.30355	0.648628
mmu-miR-125b-1-3p	251.5	-0.237685	0.231591	-1.02632	0.304743	0.649062
mmu-miR-26a-5p	105844	-0.604528	0.592539	-1.02023	0.307618	0.653067
mmu-miR-3968	1124.09	0.237068	0.234349	1.0116	0.311729	0.656698
mmu-miR-6516-5p	45.0271	-0.433016	0.429145	-1.00902	0.312964	0.656698
mmu-miR-126a-3p	104220	-0.22375	0.221896	-1.00836	0.313284	0.656698
mmu-miR-129b-3p	12.8811	-0.704843	0.699073	-1.00825	0.313333	0.656698
mmu-miR-190b-5p	42.0483	-0.357683	0.355532	-1.00605	0.314391	0.656818
mmu-let-7d-5p	87687.3	-0.20864	0.208484	-1.00075	0.316948	0.659382
mmu-miR-106b-5p	7044.46	-0.205346	0.205481	-0.999342	0.317629	0.659382
mmu-miR-300-5p	88.1963	0.372451	0.374001	0.995856	0.31932	0.660801
mmu-miR-484	4327.22	0.220046	0.221644	0.992791	0.320812	0.6618
mmu-miR-185-5p	2727.04	-0.203256	0.205161	-0.990713	0.321826	0.661811
mmu-miR-431-3p	19.8892	0.608986	0.618775	0.98418	0.325027	0.666306
mmu-miR-32-3p	115.596	-0.287106	0.292899	-0.980221	0.326977	0.668215
mmu-miR-485-5p	34.5007	0.545032	0.560825	0.971839	0.331131	0.674193
mmu-miR-1843a-3p	49.7598	-0.350597	0.361946	-0.968646	0.332722	0.674193
mmu-miR-6236	31.2657	0.470164	0.486144	0.967129	0.33348	0.674193
mmu-let-7i-5p	92703	0.174947	0.181093	0.966061	0.334013	0.674193
mmu-miR-539-5p	315.225	0.299422	0.311196	0.962165	0.335967	0.676056
mmu-miR-3572-3p	7.27428	-0.67752	0.708821	-0.95584	0.339153	0.67684
mmu-miR-421-3p	360.029	-0.236206	0.247588	-0.954026	0.34007	0.67684
mmu-miR-103-3p	15354.8	-0.971846	1.0188	-0.953916	0.340126	0.67684
mmu-miR-22-3p	7749.88	-0.259473	0.272209	-0.95321	0.340484	0.67684
mmu-miR-93-3p	468.37	-0.203934	0.218639	-0.932741	0.350953	0.691069
mmu-miR-193a-5p	164.699	-0.285096	0.306095	-0.931398	0.351648	0.691069
mmu-miR-200b-3p	15763.9	-0.297516	0.319655	-0.930742	0.351987	0.691069
mmu-miR-7a-1-3p	139.804	0.302771	0.325899	0.929033	0.352872	0.691069
mmu-miR-6546-3p	7.69677	0.572327	0.616669	0.928094	0.353359	0.691069
mmu-miR-652-3p	20205.6	-0.20459	0.220717	-0.926932	0.353962	0.691069
mmu-miR-125b-5p	48763.6	0.641796	0.694488	0.924129	0.355419	0.691681
mmu-let-7g-3p	4.62939	1.0103	1.09638	0.92149	0.356795	0.691681
mmu-miR-365-1-5p	9.30796	0.560254	0.609776	0.918788	0.358207	0.691681
mmu-miR-3061-5p	20.6316	0.411249	0.447866	0.91824	0.358493	0.691681
mmu-miR-504-5p	4.30172	-1.07189	1.17026	-0.915945	0.359696	0.691966
mmu-miR-96-3p	8.408	-0.680954	0.747091	-0.911474	0.362046	0.69445
mmu-miR-5114	5.88108	-1.01873	1.12093	-0.908829	0.36344	0.694465
mmu-miR-144-3p	1972	0.407152	0.449248	0.906297	0.364779	0.694465
mmu-miR-296-5p	88.0471	0.387356	0.428102	0.904821	0.36556	0.694465
mmu-let-7c-2-3p	353.681	0.261245	0.289164	0.903448	0.366288	0.694465
mmu-miR-92a-1-5p	37.4339	-0.354359	0.394345	-0.8986	0.368866	0.697337
mmu-miR-145a-5p	29137.4	-0.201067	0.224259	-0.896583	0.369941	0.697361
mmu-miR-1247-5p	56.6859	0.401297	0.448986	0.893786	0.371436	0.698173
mmu-miR-30d-3p	50.8179	-0.30442	0.342094	-0.889871	0.373535	0.698963
mmu-miR-744-3p	19.1119	-0.508399	0.57186	-0.889028	0.373988	0.698963
mmu-miR-98-3p	37.148	0.374047	0.423503	0.88322	0.377117	0.699115
mmu-miR-487b-3p	416.387	0.292661	0.332369	0.880528	0.378573	0.699115
mmu-miR-204-3p	7.97923	-0.867687	0.986289	-0.879749	0.378995	0.699115
mmu-miR-483-3p	79.7271	-0.37864	0.432864	-0.87473	0.381721	0.699115
mmu-let-7g-5p	128516	-0.217077	0.248205	-0.874589	0.381798	0.699115
mmu-miR-5099	1656.72	-0.257475	0.295282	-0.871964	0.383228	0.699115
mmu-miR-23a-3p	510416	-0.312687	0.359662	-0.86939	0.384634	0.699115
mmu-let-7f-5p	124992	0.842818	0.972383	0.866755	0.386076	0.699115
mmu-miR-145a-3p	3660.61	-0.243597	0.28109	-0.866616	0.386153	0.699115
mmu-miR-30e-5p	1809.69	-0.161288	0.186185	-0.866274	0.38634	0.699115
mmu-miR-7064-5p	3.67179	0.946523	1.09337	0.86569	0.38666	0.699115
mmu-miR-27b-5p	771.731	-0.250389	0.289357	-0.86533	0.386858	0.699115
mmu-miR-1839-5p	1997.43	-0.200474	0.232581	-0.861951	0.388715	0.70054
mmu-miR-503-5p	2912.5	0.359115	0.419021	0.857035	0.391426	0.702612
mmu-miR-8112	78.7878	0.337748	0.394733	0.855636	0.392199	0.702612
mmu-miR-23b-5p	42.9184	-0.386666	0.452743	-0.854051	0.393077	0.702612
mmu-miR-532-3p	773.242	0.211242	0.248998	0.848367	0.396234	0.703855
mmu-miR-129b-5p	7.05895	-0.670836	0.793454	-0.845464	0.397852	0.703855
mmu-miR-592-5p	18.5805	0.447166	0.529524	0.844468	0.398408	0.703855
mmu-miR-669f-5p	100.15	-0.206995	0.245834	-0.842011	0.399782	0.703855
mmu-miR-877-3p	23.972	0.446222	0.53039	0.841308	0.400175	0.703855
mmu-miR-223-3p	54949.9	-0.323424	0.384458	-0.841246	0.40021	0.703855
mmu-miR-1187	13.9403	0.496486	0.596771	0.831955	0.405434	0.708498
mmu-miR-452-3p	5.35534	0.714755	0.860107	0.831007	0.40597	0.708498
mmu-miR-3102-3p	106.606	0.24275	0.292435	0.830099	0.406483	0.708498
mmu-miR-92b-3p	270.728	-0.20929	0.252496	-0.828884	0.40717	0.708498
mmu-miR-679-3p	32.1967	0.376937	0.459764	0.81985	0.412302	0.715529
mmu-miR-340-5p	1489.67	-0.219789	0.269515	-0.815498	0.414787	0.717943
mmu-miR-3074-5p	7.80971	0.810241	1.00219	0.808469	0.418821	0.721143
mmu-miR-466i-3p	8.59332	0.59514	0.737671	0.806782	0.419792	0.721143
mmu-miR-339-5p	201.783	0.223646	0.277293	0.806536	0.419934	0.721143
mmu-miR-3102-5p.2-5p	17.478	0.543605	0.677398	0.80249	0.42227	0.723261
mmu-miR-301a-3p	922.374	0.260876	0.327276	0.797113	0.425385	0.723995
mmu-miR-1983	1628.28	0.18296	0.230093	0.795155	0.426523	0.723995
mmu-miR-486a-5p	31807.5	-0.23662	0.297716	-0.794787	0.426737	0.723995
mmu-miR-96-5p	2933.68	-0.188737	0.237662	-0.794141	0.427113	0.723995
mmu-miR-574-3p	1751.56	0.161455	0.204795	0.788374	0.430478	0.724427
mmu-miR-676-5p	60.3359	-0.239998	0.304547	-0.788051	0.430667	0.724427
mmu-miR-106b-3p	734.263	-0.158375	0.200977	-0.788027	0.430681	0.724427
mmu-miR-3473b	173.371	-0.40376	0.513908	-0.785666	0.432063	0.724894
mmu-miR-3963	1511.93	0.213734	0.273646	0.781061	0.434767	0.727569
mmu-miR-467e-5p	943.745	-0.165138	0.216469	-0.762873	0.445539	0.743351
mmu-miR-9-3p	46.8385	-0.616753	0.811072	-0.760418	0.447005	0.743351
mmu-miR-450a-5p	384.473	0.496731	0.655141	0.758205	0.448328	0.743351
mmu-miR-8114	58.0332	-0.251853	0.332464	-0.757533	0.44873	0.743351
mmu-miR-3475-3p	9.76698	-0.502416	0.66543	-0.755025	0.450234	0.743964
mmu-miR-21a-3p	708.129	0.222986	0.297047	0.750675	0.452848	0.746403
mmu-miR-101b-3p	2656.68	-0.173515	0.231762	-0.748676	0.454053	0.746513
mmu-miR-5624-3p	3.61104	-0.807956	1.08368	-0.745564	0.455931	0.747521
mmu-miR-3062-5p	6.34299	-0.669227	0.899635	-0.743887	0.456945	0.747521
mmu-miR-101a-5p	7.68271	-0.533774	0.721273	-0.740045	0.459273	0.74946
mmu-miR-8098	10.5229	0.510332	0.691989	0.737486	0.460827	0.75013
mmu-miR-8117	8.26175	-0.634829	0.864906	-0.733987	0.462957	0.750133
mmu-miR-218-1-3p	34.3986	-0.29733	0.405233	-0.733727	0.463115	0.750133
mmu-miR-6540-5p	27.987	0.338088	0.464433	0.727959	0.466639	0.75186
mmu-miR-669l-5p	128.868	0.17908	0.246957	0.725148	0.468361	0.75186
mmu-miR-182-3p	6.10349	0.71385	0.984794	0.724872	0.46853	0.75186
mmu-miR-1258-3p	9.9441	-0.48897	0.676598	-0.722689	0.469871	0.75186
mmu-miR-335-5p	5511.65	0.252436	0.349668	0.721929	0.470338	0.75186
mmu-miR-191-3p	233.959	-0.191762	0.266327	-0.720025	0.47151	0.75186
mmu-miR-449a-5p	114.307	0.188144	0.262272	0.717365	0.473149	0.75186
mmu-miR-466g	30.8837	-0.290426	0.405036	-0.717038	0.473351	0.75186
mmu-miR-27b-3p	114361	-0.198502	0.280403	-0.707916	0.478997	0.758991
mmu-miR-135b-5p	12.3262	-0.421291	0.599679	-0.702527	0.48235	0.762323
mmu-miR-101a-3p	612.34	-0.253258	0.362241	-0.699143	0.484463	0.762323
mmu-miR-466d-3p	55.5704	-0.235284	0.337474	-0.697193	0.485682	0.762323
mmu-miR-412-5p	10.2198	0.426996	0.612543	0.697087	0.485748	0.762323
mmu-miR-183-5p	642.783	-0.222491	0.322759	-0.689342	0.490608	0.768112
mmu-miR-297b-3p	18.1792	-0.330579	0.48223	-0.685521	0.493015	0.768218
mmu-miR-7669-3p	6.37181	0.678233	0.989375	0.685517	0.493018	0.768218
mmu-miR-365-3p	753.562	-0.429589	0.636712	-0.674699	0.499867	0.777044
mmu-miR-1839-3p	47.5996	-0.286811	0.427943	-0.670209	0.502724	0.777781
mmu-miR-144-5p	65.3293	0.332812	0.497929	0.668392	0.503883	0.777781
mmu-miR-143-5p	31.2801	0.284648	0.426807	0.666924	0.504821	0.777781
mmu-miR-100-3p	24.8925	0.348004	0.523623	0.664607	0.506302	0.777781
mmu-miR-1981-5p	180.233	-0.208836	0.314666	-0.663675	0.506898	0.777781
mmu-miR-203-5p	638.722	-0.181489	0.274086	-0.66216	0.507869	0.777781
mmu-miR-675-5p	55.4983	-0.283123	0.428543	-0.660663	0.508828	0.777781
mmu-miR-1291	4.86461	0.550295	0.834909	0.659108	0.509826	0.777781
mmu-miR-671-3p	115.466	-0.214068	0.32619	-0.656268	0.511651	0.778755
mmu-miR-92b-5p	4.60835	0.75448	1.15442	0.653555	0.513398	0.778973
mmu-miR-3473a	42.0484	-0.218079	0.334292	-0.652359	0.514169	0.778973
mmu-miR-532-5p	2645.55	-0.12734	0.197191	-0.645771	0.518428	0.783614
mmu-miR-324-5p	4142.5	-0.17267	0.268514	-0.643056	0.520188	0.784467
mmu-miR-450a-2-3p	8.84192	-0.446204	0.711738	-0.626921	0.530711	0.798501
mmu-miR-1306-3p	62.2989	-0.241527	0.392645	-0.615127	0.538471	0.808322
mmu-miR-423-3p	311.198	-0.196428	0.320792	-0.612322	0.540325	0.809254
mmu-miR-1188-5p	32.7428	0.339504	0.567527	0.598216	0.549696	0.819597
mmu-miR-701-3p	10.9617	0.417201	0.697468	0.598165	0.54973	0.819597
mmu-miR-99b-3p	371.194	-0.135925	0.23026	-0.59031	0.554983	0.825553
mmu-miR-98-5p	7122.88	-0.111199	0.189202	-0.587727	0.556716	0.826257
mmu-miR-201-5p	35.6452	-0.292236	0.501244	-0.583021	0.559879	0.82785
mmu-miR-384-5p	8.6678	0.461654	0.792707	0.582377	0.560313	0.82785
mmu-miR-3061-3p	8.95346	0.394513	0.682232	0.578269	0.563083	0.829995
mmu-let-7f-1-3p	165.021	0.170319	0.296038	0.57533	0.565068	0.829995
mmu-miR-184-3p	9.04516	0.434424	0.757838	0.573241	0.566481	0.829995
mmu-miR-381-5p	32.3033	0.253537	0.443422	0.571774	0.567475	0.829995
mmu-miR-24-3p	112726	0.338139	0.592328	0.570865	0.568091	0.829995
mmu-miR-3572-5p	4.19689	-0.621067	1.09263	-0.568414	0.569754	0.830575
mmu-miR-320-3p	3572.46	-0.148313	0.262476	-0.565056	0.572036	0.832052
mmu-miR-669b-5p	112.35	0.148427	0.26376	0.562734	0.573616	0.832505
mmu-miR-700-3p	571.695	-0.131046	0.234386	-0.559105	0.57609	0.834249
mmu-miR-331-5p	8.51167	-0.346519	0.632997	-0.547425	0.584086	0.843966
mmu-miR-5134-5p	5.96804	-0.422394	0.791749	-0.533495	0.593691	0.851717
mmu-miR-3076-5p	8.32633	-0.457676	0.861571	-0.531211	0.595273	0.851717
mmu-miR-1843b-3p	52.8852	-0.184297	0.347004	-0.531109	0.595343	0.851717
mmu-miR-125a-3p	421.162	0.0972417	0.184146	0.528069	0.597451	0.851717
mmu-miR-5128	4.2137	0.57609	1.09213	0.527493	0.597851	0.851717
mmu-miR-92a-3p	13402	-0.116172	0.220273	-0.527397	0.597918	0.851717
mmu-miR-192-5p	456.874	-0.147153	0.280021	-0.525506	0.599232	0.851717
mmu-miR-215-5p	8.25148	0.355827	0.67909	0.523977	0.600295	0.851717
mmu-miR-1b-3p	6.79957	0.40445	0.775184	0.521748	0.601846	0.851717
mmu-miR-6994-3p	2.18462	0.86138	1.65363	0.520904	0.602434	0.851717
mmu-miR-16-5p	229950	0.464517	0.897719	0.517441	0.604848	0.853291
mmu-miR-148b-3p	3195.94	0.12751	0.248584	0.512948	0.607988	0.85588
mmu-let-7c-1-3p	66.9683	0.212962	0.416899	0.510823	0.609475	0.856132
mmu-miR-130b-3p	553.323	-0.15459	0.306215	-0.504842	0.61367	0.856132
mmu-miR-181d-3p	7.86729	-0.43301	0.859	-0.504086	0.614201	0.856132
mmu-miR-186-5p	1214.08	-0.128278	0.254556	-0.503926	0.614313	0.856132
mmu-miR-3060-3p	25.2075	-0.231228	0.459346	-0.503386	0.614693	0.856132
mmu-miR-5126	8.48477	-0.307814	0.620597	-0.495996	0.619897	0.861552
mmu-miR-195a-3p	93.147	0.160411	0.327037	0.490498	0.623782	0.865118
mmu-miR-133a-5p	174.839	-0.553293	1.14612	-0.482753	0.629271	0.87089
mmu-miR-6937-5p	106.888	0.198111	0.416775	0.475342	0.634543	0.875828
mmu-miR-6951-5p	7.21074	-0.333891	0.704431	-0.473987	0.635509	0.875828
mmu-miR-190a-3p	12.3095	0.405872	0.859692	0.472113	0.636846	0.87583
mmu-miR-363-3p	35.0007	-0.169017	0.360471	-0.468878	0.639157	0.87717
mmu-miR-323-5p	8.12275	0.425123	0.925839	0.459176	0.646108	0.881908
mmu-miR-26a-1-3p	20.6443	-0.237347	0.519914	-0.456513	0.648021	0.881908
mmu-let-7b-3p	395.105	-0.119341	0.26253	-0.454579	0.649412	0.881908
mmu-miR-28a-5p	5761.09	0.0932758	0.207148	0.450285	0.652505	0.881908
mmu-miR-15a-5p	19385.4	0.0991692	0.220365	0.450022	0.652695	0.881908
mmu-miR-28a-3p	1246.72	-0.122215	0.272561	-0.448397	0.653866	0.881908
mmu-miR-669d-5p	43.5064	0.248288	0.562204	0.441634	0.658754	0.881908
mmu-miR-450b-5p	29.831	0.236021	0.537269	0.439297	0.660446	0.881908
mmu-miR-322-3p	5767.03	0.139082	0.319033	0.435948	0.662875	0.881908
mmu-miR-148b-5p	36.0867	-0.204671	0.470762	-0.434765	0.663733	0.881908
mmu-miR-466f-3p	48.182	0.170531	0.393024	0.433895	0.664365	0.881908
mmu-miR-6944-3p	6.07794	0.4068	0.939222	0.433124	0.664925	0.881908
mmu-miR-1941-3p	46.1299	-0.179336	0.414995	-0.43214	0.665639	0.881908
mmu-miR-384-3p	8.38145	-0.437063	1.01197	-0.431891	0.665821	0.881908
mmu-miR-149-3p	8.94518	-0.350965	0.817059	-0.429547	0.667525	0.881908
mmu-miR-340-3p	453.87	-0.117492	0.27484	-0.427492	0.669021	0.881908
mmu-miR-6390	24.8845	0.193268	0.453861	0.42583	0.670231	0.881908
mmu-miR-224-3p	15.6886	0.253598	0.597125	0.424698	0.671057	0.881908
mmu-miR-370-5p	41.0149	0.166583	0.392941	0.423939	0.67161	0.881908
mmu-miR-467d-5p	357.099	-0.0848894	0.201639	-0.420998	0.673757	0.881908
mmu-miR-701-5p	8.88882	-0.291445	0.694827	-0.419449	0.674888	0.881908
mmu-miR-5129-5p	21.4723	-0.215358	0.516779	-0.416732	0.676875	0.881908
mmu-miR-342-5p	233.447	-0.145142	0.348954	-0.415935	0.677458	0.881908
mmu-miR-193a-3p	32.8224	-0.193387	0.466195	-0.41482	0.678273	0.881908
mmu-miR-142a-5p	11708.9	-0.0967486	0.233752	-0.413894	0.678951	0.881908
mmu-miR-6996-5p	6.41054	-0.370701	0.89574	-0.413849	0.678984	0.881908
mmu-miR-491-5p	31.2013	-0.176231	0.427178	-0.412548	0.679938	0.881908
mmu-miR-466a-3p	10.5907	0.232148	0.563303	0.412119	0.680252	0.881908
mmu-miR-186-3p	48.0545	-0.126874	0.310134	-0.409094	0.682471	0.883039
mmu-miR-500-5p	61.9835	0.170465	0.419968	0.4059	0.684816	0.883206
mmu-miR-1949	24.3532	-0.189587	0.470836	-0.402661	0.687197	0.883206
mmu-miR-181a-1-3p	316.265	-0.10123	0.251532	-0.402454	0.68735	0.883206
mmu-miR-1947-5p	6.56424	-0.314813	0.786361	-0.400341	0.688905	0.883206
mmu-miR-1955-3p	7.76637	-0.321314	0.806972	-0.398172	0.690503	0.883206
mmu-miR-205-3p	1913.67	-0.144709	0.363649	-0.397935	0.690678	0.883206
mmu-miR-129-5p	22.4462	-0.229172	0.58018	-0.395001	0.692842	0.88425
mmu-miR-1958	5.5059	0.325448	0.830316	0.391957	0.69509	0.885396
mmu-miR-3082-5p	7.99604	0.295476	0.76832	0.384575	0.700553	0.890625
mmu-miR-451a	14043.9	0.177743	0.47155	0.376934	0.706222	0.893909
mmu-miR-12191-3p	6.37983	-0.343926	0.916865	-0.375111	0.707578	0.893909
mmu-miR-5113	49.6628	-0.133127	0.356073	-0.373876	0.708497	0.893909
mmu-miR-5709-3p	2.744	-0.630235	1.69505	-0.37181	0.710034	0.893909
mmu-miR-466c-5p	31.0756	0.227437	0.612537	0.371302	0.710412	0.893909
mmu-miR-669p-5p	81.7595	-0.147046	0.39732	-0.370095	0.711311	0.893909
mmu-miR-146b-3p	52.0063	-0.141802	0.385931	-0.367429	0.713299	0.894693
mmu-miR-374b-5p	10011.7	0.0732626	0.201549	0.363497	0.716233	0.895488
mmu-miR-872-5p	4673.07	-0.0793285	0.218726	-0.362684	0.716841	0.895488
mmu-miR-18a-3p	83.1117	0.124453	0.344654	0.361095	0.718028	0.895488
mmu-miR-142a-3p	8637.7	0.101922	0.286678	0.35553	0.722193	0.898972
mmu-miR-542-3p	167.223	0.143694	0.409025	0.35131	0.725356	0.899947
mmu-miR-501-3p	4050.32	-0.0778861	0.222308	-0.350351	0.726075	0.899947
mmu-miR-1948-3p	23.871	-0.168814	0.483712	-0.348997	0.727092	0.899947
mmu-miR-151-3p	2209.34	0.0781696	0.228648	0.341877	0.732444	0.904864
mmu-miR-211-5p	109.984	-0.104459	0.312802	-0.333947	0.73842	0.910533
mmu-miR-935	2.72012	0.414079	1.25608	0.329659	0.741658	0.91281
mmu-miR-511-3p	1471.68	-0.0602217	0.18372	-0.327791	0.74307	0.912835
mmu-miR-138-1-3p	20.4458	-0.177919	0.551647	-0.322524	0.747056	0.916016
mmu-miR-374b-3p	2.5394	-0.494571	1.55632	-0.317782	0.75065	0.9177
mmu-miR-351-5p	3964.83	0.102762	0.324471	0.316706	0.751467	0.9177
mmu-miR-5104	57.4994	0.0922694	0.293046	0.314863	0.752866	0.9177
mmu-miR-690	70.1519	-0.125888	0.401766	-0.313337	0.754025	0.9177
mmu-miR-3074-1-3p	45.6291	0.128915	0.436414	0.295397	0.76769	0.932602
mmu-miR-6946-5p	6.5042	0.236719	0.809186	0.292539	0.769874	0.933526
mmu-miR-674-5p	9414.39	0.06032	0.211431	0.285293	0.775419	0.938515
mmu-miR-31-5p	34231.5	0.0653301	0.233463	0.279831	0.779607	0.940745
mmu-miR-7219-3p	5.53074	0.21232	0.760595	0.279149	0.78013	0.940745
mmu-miR-351-3p	95.9037	0.120704	0.44071	0.273885	0.784173	0.942821
mmu-miR-873a-5p	2.1749	0.573938	2.10107	0.273165	0.784726	0.942821
mmu-miR-3473d	22.7492	0.137696	0.510754	0.269595	0.787472	0.944391
mmu-miR-2137	153.974	-0.132348	0.496795	-0.266404	0.789928	0.945608
mmu-miR-362-5p	4996.63	0.0454492	0.175299	0.259267	0.795429	0.94644
mmu-miR-466n-3p	10.2414	0.17406	0.678339	0.256597	0.79749	0.94644
mmu-miR-511-5p	33.8491	-0.0973541	0.382521	-0.254506	0.799105	0.94644
mmu-miR-6516-3p	9.8115	0.1796	0.708045	0.253656	0.799761	0.94644
mmu-miR-181b-2-3p	5.71823	-0.278027	1.09658	-0.253541	0.79985	0.94644
mmu-miR-133b-3p	455.526	-0.0784906	0.309696	-0.253444	0.799925	0.94644
mmu-miR-497a-5p	14845.7	0.0625349	0.24775	0.252412	0.800723	0.94644
mmu-miR-222-3p	2383.87	0.0437315	0.182269	0.239929	0.810386	0.948748
mmu-miR-24-2-5p	2440.78	0.0494809	0.206863	0.239196	0.810953	0.948748
mmu-miR-5132-5p	6.16378	-0.204799	0.87084	-0.235174	0.814074	0.948748
mmu-miR-148a-3p	27255.9	0.0583918	0.248591	0.234891	0.814293	0.948748
mmu-miR-1191a	36.9556	0.0949278	0.407488	0.232959	0.815794	0.948748
mmu-miR-29a-3p	12881.7	-0.055562	0.239997	-0.231511	0.816918	0.948748
mmu-miR-194-2-3p	8.18781	-0.153474	0.681031	-0.225356	0.821702	0.948748
mmu-miR-30b-5p	2349.4	0.0494181	0.219472	0.225168	0.821848	0.948748
mmu-let-7a-5p	54240.3	0.224645	1.00228	0.224134	0.822653	0.948748
mmu-miR-32-5p	110.366	0.06526	0.292898	0.222808	0.823685	0.948748
mmu-miR-7083-5p	4.14849	-0.222976	1.00383	-0.222125	0.824216	0.948748
mmu-miR-23a-5p	14.137	-0.118726	0.54148	-0.219262	0.826446	0.948748
mmu-miR-425-5p	1902.66	0.0535532	0.24827	0.215706	0.829217	0.948748
mmu-miR-7025-3p	7.92599	0.138679	0.646628	0.214464	0.830185	0.948748
mmu-miR-350-5p	170.528	0.0573655	0.268986	0.213266	0.83112	0.948748
mmu-miR-27a-3p	125865	-0.0635546	0.299963	-0.211875	0.832204	0.948748
mmu-miR-33-3p	29.0646	-0.0915712	0.435922	-0.210063	0.833618	0.948748
mmu-miR-221-3p	16108.8	-0.0356001	0.169737	-0.209736	0.833873	0.948748
mmu-miR-450a-1-3p	68.0953	0.0828573	0.397151	0.20863	0.834737	0.948748
mmu-miR-29b-3p	3135.3	-0.0998595	0.484798	-0.205982	0.836805	0.948748
mmu-miR-3066-5p	14.9785	-0.11279	0.559983	-0.201418	0.840372	0.948748
mmu-miR-666-3p	11.8357	0.12833	0.645394	0.19884	0.842388	0.948748
mmu-miR-20a-3p	546.197	0.0431037	0.216849	0.198772	0.842441	0.948748
mmu-miR-1249-3p	249.55	-0.0579858	0.292484	-0.198253	0.842847	0.948748
mmu-miR-135a-5p	9.51895	-0.223811	1.13244	-0.197637	0.843329	0.948748
mmu-miR-669o-5p	185.095	-0.0483769	0.246831	-0.195992	0.844616	0.948748
mmu-miR-7658-5p	5.54226	0.212465	1.08415	0.195974	0.84463	0.948748
mmu-miR-130b-5p	72.3503	0.0819624	0.419692	0.195292	0.845165	0.948748
mmu-miR-138-5p	1719.77	0.0759635	0.391868	0.19385	0.846294	0.948748
mmu-miR-500-3p	3883.34	0.0413216	0.213645	0.193413	0.846636	0.948748
mmu-miR-6538	18.6666	0.112673	0.58593	0.192297	0.847509	0.948748
mmu-miR-3109-5p	8.25371	0.120712	0.644274	0.187361	0.851378	0.951455
mmu-let-7e-5p	27467	0.0336832	0.183879	0.183181	0.854656	0.952913
mmu-miR-3084-5p	36.9516	0.145881	0.801574	0.181993	0.855588	0.952913
mmu-miR-1981-3p	25.743	0.0800472	0.46046	0.173842	0.86199	0.957352
mmu-miR-7a-5p	362.018	0.195372	1.128	0.173202	0.862493	0.957352
mmu-miR-669f-3p	4.32959	0.235333	1.37866	0.170696	0.864463	0.957918
mmu-miR-345-3p	100.854	0.058956	0.359208	0.164128	0.869631	0.961508
mmu-miR-194-5p	1643.74	-0.0458022	0.284104	-0.161217	0.871923	0.961508
mmu-miR-467b-5p	11.1393	0.0955918	0.603035	0.158518	0.874049	0.961508
mmu-miR-7044-5p	6.76795	-0.124214	0.799709	-0.155324	0.876566	0.961508
mmu-let-7c-5p	133815	0.0864008	0.561233	0.153948	0.877651	0.961508
mmu-miR-188-3p	14.1341	-0.0765021	0.501017	-0.152694	0.87864	0.961508
mmu-miR-195a-5p	40271	-0.0388546	0.255084	-0.152321	0.878934	0.961508
mmu-miR-205-5p	26205.5	-0.0290627	0.195742	-0.148475	0.881968	0.961508
mmu-miR-1955-5p	18.2765	-0.0915335	0.617651	-0.148196	0.882188	0.961508
mmu-miR-7680-3p	5.48286	0.145051	0.980215	0.147979	0.882359	0.961508
mmu-miR-139-3p	49.1418	-0.0489946	0.342538	-0.143034	0.886263	0.964161
mmu-miR-1258-5p	4.28428	-0.147009	1.04923	-0.140112	0.888571	0.965071
mmu-miR-466k	5.39551	0.140795	1.03514	0.136015	0.89181	0.965791
mmu-miR-140-5p	5627.9	-0.0300564	0.225434	-0.133327	0.893935	0.965791
mmu-miR-365-2-5p	17.0769	-0.0846571	0.658921	-0.128478	0.89777	0.965791
mmu-miR-7057-5p	4.94476	0.131122	1.03102	0.127177	0.898801	0.965791
mmu-miR-542-5p	182.073	0.0388736	0.307795	0.126297	0.899497	0.965791
mmu-miR-758-3p	9.4553	0.114088	0.909319	0.125466	0.900155	0.965791
mmu-miR-222-5p	57.0365	0.0731578	0.590547	0.123881	0.901409	0.965791
mmu-miR-673-3p	63.175	-0.0378787	0.307177	-0.123312	0.90186	0.965791
mmu-miR-874-5p	9.4531	-0.0675107	0.551005	-0.122523	0.902485	0.965791
mmu-miR-26b-3p	98.1443	-0.0373615	0.320752	-0.116481	0.907271	0.967748
mmu-miR-672-5p	164.531	-0.0364334	0.316801	-0.115004	0.908442	0.967748
mmu-miR-467c-5p	424.761	0.0251509	0.222154	0.113214	0.909861	0.967748
mmu-miR-483-5p	32.7446	-0.050944	0.451758	-0.112768	0.910214	0.967748
mmu-miR-378a-5p	540.891	0.026275	0.243648	0.10784	0.914123	0.970331
mmu-miR-22-5p	6477.16	-0.0226676	0.229018	-0.0989773	0.921156	0.976217
mmu-miR-331-3p	101.886	0.028682	0.305229	0.0939689	0.925134	0.978313
mmu-miR-5100	417.564	0.0266163	0.287023	0.0927323	0.926116	0.978313
mmu-miR-494-5p	13.6091	0.0478699	0.550019	0.0870332	0.930645	0.98106
mmu-miR-1948-5p	13.2657	-0.056372	0.657808	-0.0856968	0.931707	0.98106
mmu-miR-199a-5p	10417.5	0.0460172	0.578227	0.0795833	0.936569	0.984598
mmu-miR-140-3p	2640.41	0.0182047	0.244883	0.0743401	0.94074	0.984753
mmu-miR-450b-3p	641.3	-0.0210064	0.289257	-0.072622	0.942107	0.984753
mmu-miR-671-5p	1082.77	0.0205305	0.292736	0.0701331	0.944088	0.984753
mmu-miR-33-5p	61.1573	0.0319443	0.463825	0.0688715	0.945092	0.984753
mmu-miR-7043-3p	20.213	-0.0341802	0.510015	-0.067018	0.946567	0.984753
mmu-miR-3070-3p	3.88748	-0.0799086	1.25868	-0.0634861	0.949379	0.984753
mmu-miR-706	4.8161	-0.0618974	0.987083	-0.0627074	0.95	0.984753
mmu-miR-5116	3.27958	0.0726057	1.1605	0.062564	0.950114	0.984753
mmu-miR-3109-3p	18.4432	-0.0322002	0.539183	-0.0597203	0.952378	0.984753
mmu-miR-1a-1-5p	38.8889	0.0242068	0.415224	0.0582982	0.953511	0.984753
mmu-miR-147-3p	47.2567	0.0261176	0.461532	0.0565889	0.954873	0.984753
mmu-miR-501-5p	529.826	-0.0146507	0.25938	-0.0564835	0.954957	0.984753
mmu-miR-744-5p	1911.38	0.0164229	0.299235	0.054883	0.956232	0.984753
mmu-miR-18a-5p	4944.31	-0.010144	0.198931	-0.0509924	0.959332	0.986397
mmu-let-7a-2-3p	3.85172	-0.0516699	1.20309	-0.0429478	0.965743	0.991436
mmu-miR-669e-5p	13.5962	0.0218929	0.569451	0.0384457	0.969332	0.993156
mmu-miR-15b-5p	78049.8	-0.00945512	0.255215	-0.0370476	0.970447	0.993156
mmu-miR-466a-5p	7.07975	0.0252136	0.835941	0.0301619	0.975938	0.996528
mmu-miR-29b-2-5p	122.175	0.00784581	0.281654	0.0278562	0.977777	0.996528
mmu-miR-3064-5p	5.02305	-0.0301998	1.11023	-0.0272015	0.978299	0.996528
mmu-miR-6240	309.137	-0.00817758	0.381431	-0.0214392	0.982895	0.99687
mmu-miR-505-3p	12.0424	0.0111793	0.558889	0.0200028	0.984041	0.99687
mmu-miR-7072-5p	2.57934	-0.03381	1.98159	-0.0170621	0.986387	0.99687
mmu-miR-877-5p	70.4557	-0.00559871	0.337897	-0.0165693	0.98678	0.99687
mmu-miR-125a-5p	41796.8	0.00391602	0.253812	0.0154288	0.98769	0.99687
mmu-miR-342-3p	7626.43	-0.00328815	0.214198	-0.015351	0.987752	0.99687
mmu-miR-150-3p	23.4258	0.00450898	0.671281	0.00671698	0.994641	0.999079
mmu-miR-380-5p	17.8906	-0.00278674	0.670234	-0.00415785	0.996683	0.999079
mmu-miR-3068-5p	461.909	0.00103294	0.277069	0.00372812	0.997025	0.999079
mmu-miR-188-5p	232.966	-0.000445107	0.240152	-0.00185343	0.998521	0.999079
mmu-miR-3470a	10.2286	0.00136416	0.745662	0.00182946	0.99854	0.999079
mmu-miR-3057-5p	16.333	0.000626045	0.542607	0.00115377	0.999079	0.999079
mmu-miR-30c-5p	3173.36	-0.900318	0.911203	-0.988054
mmu-miR-669a-5p	65.2911	-2.77574	1.70909	-1.62411

## Sheet: MSCs+ZnO-L vs. wounded
miRNA	baseMean	log2FoldChange	lfcSE	stat	pvalue	padj
mmu-miR-196a-5p	756.528	2.43436	0.612505	3.97443	7.05476e-05	0.0254624
mmu-miR-467a-5p	20.732	3.80503	0.964352	3.94569	7.95701e-05	0.0254624
mmu-miR-34b-5p	27.2857	1.64583	0.460284	3.57568	0.000349314	0.0558935
mmu-miR-770-5p	13.8024	2.011	0.563802	3.56684	0.000361306	0.0558935
mmu-miR-338-3p	3313.83	-1.4406	0.409626	-3.51687	0.000436668	0.0558935
mmu-miR-5620-5p	3.49688	-4.49996	1.32303	-3.40126	0.000670767	0.0715485
mmu-miR-124-3p	19.3459	-2.22472	0.675991	-3.29106	0.000998122	0.0912569
mmu-miR-203-3p	152257	-0.769825	0.237058	-3.24742	0.00116458	0.0931662
mmu-miR-34c-5p	1313.19	0.847335	0.263797	3.21207	0.00131782	0.0937119
mmu-miR-133a-5p	118.567	-1.98159	0.631227	-3.13927	0.00169368	0.108395
mmu-miR-34b-3p	261.603	0.981718	0.320666	3.06149	0.00220237	0.128138
mmu-miR-337-5p	1355.49	0.667202	0.219943	3.03353	0.00241712	0.128692
mmu-miR-375-3p	356.919	-1.33277	0.443349	-3.00614	0.00264588	0.128692
mmu-miR-338-5p	571.427	-1.21616	0.407119	-2.98723	0.00281515	0.128692
mmu-miR-127-5p	334.74	0.688502	0.243369	2.82904	0.00466874	0.190777
mmu-miR-1193-5p	37.0014	1.28874	0.456643	2.82221	0.00476941	0.190777
mmu-miR-134-5p	691.276	0.573074	0.205784	2.78483	0.00535554	0.20162
mmu-miR-181c-3p	292.224	-0.70574	0.258754	-2.72746	0.00638247	0.226932
mmu-miR-495-3p	473.265	1.02959	0.381841	2.69639	0.00700965	0.232208
mmu-miR-196b-5p	711.223	1.1348	0.423394	2.68024	0.00735685	0.232208
mmu-miR-9-3p	31.9789	-1.99139	0.746261	-2.66849	0.00761933	0.232208
mmu-miR-103-2-5p	7.30518	2.40094	0.908189	2.64365	0.00820167	0.232421
mmu-miR-132-3p	828.41	0.627621	0.237963	2.63747	0.00835264	0.232421
mmu-miR-411-5p	4056.38	0.461054	0.1762	2.61666	0.00887955	0.235724
mmu-miR-8090	7.4639	1.89057	0.728485	2.59522	0.00945317	0.235724
mmu-miR-382-5p	2167.35	0.644625	0.24974	2.58119	0.00984615	0.235724
mmu-miR-5124a	4.4783	-3.5261	1.38439	-2.54703	0.0108643	0.235724
mmu-miR-101a-3p	489.202	-0.70623	0.277789	-2.54232	0.0110119	0.235724
mmu-let-7k	30.8171	-0.945787	0.374582	-2.52491	0.0115727	0.235724
mmu-miR-6238	218.871	1.08275	0.431475	2.50942	0.0120931	0.235724
mmu-miR-335-5p	5676.59	0.568099	0.226726	2.50566	0.0122222	0.235724
mmu-miR-30a-5p	3222.93	-0.688169	0.275867	-2.49457	0.012611	0.235724
mmu-miR-431-5p	1595.02	0.78764	0.316182	2.49109	0.012735	0.235724
mmu-miR-379-5p	2820.46	0.546856	0.220124	2.48431	0.0129804	0.235724
mmu-miR-155-5p	1034.52	0.620457	0.249862	2.4832	0.013021	0.235724
mmu-miR-378b	44.2388	-1.02891	0.41543	-2.47672	0.0132595	0.235724
mmu-miR-182-5p	821.881	-0.82576	0.33672	-2.45236	0.0141921	0.239825
mmu-miR-494-3p	1732	0.675852	0.276173	2.4472	0.0143969	0.239825
mmu-miR-543-3p	258.631	0.911725	0.374165	2.43669	0.0148222	0.239825
mmu-miR-381-3p	358.415	0.615892	0.253178	2.43264	0.0149891	0.239825
mmu-miR-30a-3p	3446.3	-0.762893	0.315369	-2.41905	0.0155612	0.242906
mmu-miR-193b-5p	45.2002	-1.07652	0.447372	-2.40632	0.016114	0.244046
mmu-miR-541-3p	14.6193	1.26935	0.531135	2.38989	0.0168536	0.244046
mmu-miR-679-5p	58.1441	0.749297	0.31391	2.38698	0.0169875	0.244046
mmu-miR-411-3p	1483.02	0.792082	0.333454	2.37538	0.0175308	0.244046
mmu-miR-708-5p	7283.68	-0.737727	0.311618	-2.36741	0.017913	0.244046
mmu-miR-376c-3p	3384.51	0.528381	0.223207	2.36722	0.0179221	0.244046
mmu-miR-6390	30.659	0.9169	0.390633	2.34721	0.0189144	0.247773
mmu-miR-181a-2-3p	203.522	-0.920321	0.394704	-2.33168	0.0197178	0.247773
mmu-miR-376b-3p	1439.5	0.70352	0.301904	2.33028	0.0197915	0.247773
mmu-miR-382-3p	114.798	0.775504	0.334327	2.3196	0.0203626	0.247773
mmu-miR-183-5p	523.216	-0.595807	0.257428	-2.31446	0.0206425	0.247773
mmu-miR-409-5p	2188.6	0.652494	0.282669	2.30833	0.0209806	0.247773
mmu-miR-210-3p	3642.28	0.693045	0.300467	2.30656	0.0210793	0.247773
mmu-miR-300-3p	910.638	0.557723	0.242199	2.30275	0.021293	0.247773
mmu-miR-212-5p	36.1685	0.945539	0.416489	2.27026	0.0231918	0.258359
mmu-miR-137-3p	30.5503	-1.15835	0.511229	-2.26581	0.0234631	0.258359
mmu-miR-8117	5.56058	-2.1841	0.964131	-2.26535	0.023491	0.258359
mmu-miR-541-5p	13075.8	0.588178	0.260249	2.26006	0.0238174	0.258359
mmu-miR-204-5p	264.299	-1.09978	0.4929	-2.23125	0.0256648	0.273758
mmu-miR-708-3p	69.8389	-0.844422	0.380855	-2.21718	0.026611	0.279197
mmu-miR-138-2-3p	12.6366	-1.42736	0.645748	-2.2104	0.0270773	0.279508
mmu-miR-199a-3p	3684.9	0.425694	0.193402	2.20109	0.0277299	0.281701
mmu-miR-34c-3p	158.676	0.80052	0.366721	2.18291	0.0290424	0.28618
mmu-miR-122-5p	35.1112	-1.14487	0.524545	-2.1826	0.0290652	0.28618
mmu-miR-187-3p	295.656	-0.76107	0.350084	-2.17396	0.029708	0.288078
mmu-miR-33-5p	41.2564	-0.972751	0.45019	-2.16076	0.0307141	0.289781
mmu-miR-141-3p	12845.5	-0.741004	0.343678	-2.1561	0.0310759	0.289781
mmu-miR-300-5p	90.8104	0.676445	0.314045	2.15398	0.031242	0.289781
mmu-miR-154-5p	840.61	0.528237	0.247579	2.1336	0.0328752	0.296365
mmu-miR-323-3p	226.644	0.7194	0.337181	2.13357	0.0328779	0.296365
mmu-miR-540-3p	398.715	0.552376	0.259951	2.12492	0.0335929	0.298376
mmu-miR-299a-3p	329.58	0.491342	0.231801	2.11967	0.0340335	0.298376
mmu-miR-107-3p	1632.82	-0.590889	0.280811	-2.10422	0.0353589	0.302677
mmu-miR-183-3p	71.8211	-0.636815	0.30282	-2.10295	0.03547	0.302677
mmu-miR-135a-5p	5.36629	-2.75933	1.32871	-2.07669	0.0378297	0.318566
mmu-miR-200a-3p	6482.56	-0.6652	0.322027	-2.06566	0.0388601	0.322993
mmu-miR-429-3p	3399.02	-0.556796	0.271011	-2.05452	0.0399257	0.327596
mmu-miR-1843b-3p	41.5983	-0.684622	0.334545	-2.04643	0.0407145	0.328627
mmu-miR-369-3p	2368.07	0.605779	0.297269	2.03781	0.0415687	0.328627
mmu-miR-379-3p	668.534	0.736181	0.361302	2.03758	0.0415919	0.328627
mmu-miR-298-5p	908.644	0.717334	0.355566	2.01744	0.0436496	0.338481
mmu-miR-455-5p	62.0668	0.69406	0.344916	2.01226	0.0441928	0.338481
mmu-miR-154-3p	404.483	0.829773	0.412812	2.01005	0.0444257	0.338481
mmu-miR-486b-5p	27.3148	-0.879131	0.44049	-1.9958	0.0459555	0.343859
mmu-miR-433-3p	1139.24	0.801578	0.402095	1.99351	0.0462061	0.343859
mmu-miR-378c	4717.5	-0.706622	0.355941	-1.98522	0.0471195	0.344762
mmu-miR-487b-3p	412.995	0.514181	0.259457	1.98176	0.0475061	0.344762
mmu-miR-132-5p	122.575	0.598768	0.303422	1.97338	0.0484521	0.344762
mmu-miR-329-5p	38.7912	0.910992	0.461702	1.97312	0.0484822	0.344762
mmu-miR-676-3p	368.066	-0.522249	0.266982	-1.95612	0.0504512	0.354822
mmu-miR-666-5p	48.9871	0.693301	0.356281	1.94594	0.051662	0.357058
mmu-miR-499-5p	107.591	0.870918	0.447983	1.94409	0.0518849	0.357058
mmu-miR-341-3p	188.978	0.584378	0.30181	1.93625	0.0528376	0.359746
mmu-miR-322-3p	6108.8	0.53179	0.275303	1.93165	0.0534022	0.359762
mmu-miR-30c-2-3p	206.104	-0.483831	0.251204	-1.92605	0.0540982	0.360655
mmu-let-7i-3p	23.6875	0.859556	0.449458	1.91243	0.0558215	0.365752
mmu-miR-329-3p	1021.67	0.704325	0.368565	1.91099	0.0560057	0.365752
mmu-miR-434-5p	574.354	0.575981	0.304194	1.89347	0.0582956	0.372208
mmu-miR-668-3p	56.7005	0.833806	0.441684	1.88779	0.0590542	0.372208
mmu-miR-200a-5p	278.171	-0.691565	0.366586	-1.8865	0.059227	0.372208
mmu-miR-127-3p	25393	0.410575	0.218156	1.88203	0.0598324	0.372208
mmu-miR-7043-3p	14.0218	-1.03845	0.551925	-1.88151	0.0599023	0.372208
mmu-miR-7007-3p	14.9666	-1.09623	0.586122	-1.8703	0.0614417	0.378103
mmu-miR-466h-3p	11.4666	1.23419	0.669809	1.84261	0.0653866	0.398547
mmu-miR-143-3p	70922.5	-0.472288	0.256912	-1.83832	0.0660147	0.398565
mmu-miR-369-5p	785.606	0.371133	0.203271	1.8258	0.0678799	0.398565
mmu-miR-1941-5p	73.1377	-0.840627	0.462276	-1.81845	0.0689953	0.398565
mmu-miR-380-3p	692.6	0.6394	0.351799	1.81752	0.0691381	0.398565
mmu-miR-193b-3p	929.119	-0.527268	0.290197	-1.81693	0.0692278	0.398565
mmu-miR-376a-3p	1779.8	0.565102	0.311291	1.81535	0.0694704	0.398565
mmu-miR-322-5p	28909.3	0.380707	0.209925	1.81354	0.0697488	0.398565
mmu-miR-1943-5p	13.8405	-0.900947	0.498804	-1.80621	0.0708848	0.401472
mmu-miR-200b-3p	13744	-0.441391	0.245062	-1.80114	0.0716809	0.402419
mmu-miR-29b-2-5p	91.2639	-0.63507	0.355731	-1.78525	0.07422	0.409559
mmu-miR-325-3p	10.6823	-1.50932	0.845475	-1.78518	0.0742325	0.409559
mmu-miR-409-3p	1033.95	0.445431	0.251021	1.77448	0.0759839	0.414017
mmu-miR-330-5p	77.6486	-0.49989	0.282047	-1.77236	0.0763343	0.414017
mmu-miR-138-1-3p	15.3348	-0.855442	0.486384	-1.75878	0.0786148	0.415523
mmu-miR-96-5p	2405.39	-0.53857	0.306456	-1.75742	0.0788469	0.415523
mmu-miR-10b-5p	78001.8	-0.542237	0.308756	-1.7562	0.0790544	0.415523
mmu-miR-155-3p	6.43401	1.56333	0.891256	1.75408	0.0794174	0.415523
mmu-miR-493-3p	21.3546	1.00988	0.57738	1.74907	0.0802784	0.415523
mmu-miR-141-5p	493.576	-0.633427	0.362834	-1.74578	0.0808496	0.415523
mmu-miR-466h-5p	44.2975	0.618538	0.354664	1.74401	0.0811568	0.415523
mmu-miR-92a-3p	11079.5	-0.419635	0.241837	-1.73519	0.0827065	0.417299
mmu-miR-378a-3p	34931	-0.621528	0.358572	-1.73335	0.0830344	0.417299
mmu-miR-200b-5p	873.575	-0.637317	0.368188	-1.73096	0.0834597	0.417299
mmu-miR-145a-5p	24923.9	-0.401958	0.232803	-1.7266	0.0842393	0.417931
mmu-miR-673-5p	56.7637	0.505603	0.294344	1.71773	0.085846	0.422626
mmu-miR-495-5p	45.4866	0.802433	0.468634	1.71228	0.0868449	0.42428
mmu-miR-7083-5p	7.0465	1.27304	0.745945	1.70661	0.0878945	0.426155
mmu-miR-30d-3p	43.3939	-0.519161	0.305257	-1.70073	0.0889928	0.428236
mmu-let-7j	974.142	0.364023	0.216387	1.68228	0.0925146	0.433125
mmu-miR-5129-5p	16.183	-0.916064	0.546811	-1.67528	0.0938784	0.433125
mmu-miR-206-3p	14376.6	-0.623387	0.372316	-1.67435	0.0940615	0.433125
mmu-miR-675-3p	4.89301	1.42878	0.854911	1.67126	0.0946694	0.433125
mmu-miR-592-5p	19.6451	0.785297	0.469915	1.67115	0.0946928	0.433125
mmu-miR-370-5p	44.2343	0.612235	0.367995	1.66371	0.0961713	0.433125
mmu-miR-299a-5p	1368.63	0.39444	0.237122	1.66345	0.0962232	0.433125
mmu-miR-376b-5p	632.097	0.432059	0.26005	1.66144	0.0966245	0.433125
mmu-miR-146b-3p	41.3962	-0.574201	0.346272	-1.65824	0.0972698	0.433125
mmu-miR-204-3p	6.8153	-1.18589	0.715515	-1.65739	0.0974408	0.433125
mmu-miR-1964-5p	3.91341	-2.07409	1.25146	-1.65733	0.0974531	0.433125
mmu-miR-485-5p	32.7141	0.660274	0.400652	1.648	0.0993526	0.438522
mmu-miR-3097-5p	27.9251	-0.673048	0.410596	-1.6392	0.101172	0.443493
mmu-miR-181a-5p	11540.2	-0.656246	0.40143	-1.63477	0.102097	0.444271
mmu-miR-203b-3p	10.6505	-1.45233	0.890639	-1.63066	0.102963	0.444271
mmu-miR-669l-5p	126.063	0.368694	0.226409	1.62844	0.103432	0.444271
mmu-miR-296-3p	104.132	0.491796	0.303444	1.62071	0.105079	0.448339
mmu-miR-669b-5p	113.97	0.441783	0.275155	1.60558	0.108366	0.456797
mmu-miR-485-3p	190.91	0.638084	0.397555	1.60502	0.108489	0.456797
mmu-miR-6996-5p	4.44151	-1.50454	0.942002	-1.59717	0.110228	0.461084
mmu-miR-219a-1-3p	20.2069	0.699891	0.443735	1.57727	0.114733	0.47243
mmu-miR-24-1-5p	97.4827	-0.453455	0.287517	-1.57714	0.114763	0.47243
mmu-miR-181d-5p	999.472	-0.527779	0.335004	-1.57544	0.115155	0.47243
mmu-miR-23b-5p	36.4422	-0.64693	0.41493	-1.55913	0.118966	0.484035
mmu-miR-493-5p	107.958	0.429208	0.275682	1.55689	0.119496	0.484035
mmu-miR-106a-5p	54.1819	-0.729285	0.471896	-1.54544	0.122241	0.491158
mmu-miR-130a-5p	15.107	1.07518	0.697609	1.54124	0.123258	0.491158
mmu-miR-384-3p	6.10551	-1.42296	0.923994	-1.54001	0.123557	0.491158
mmu-miR-199b-3p	581423	0.266083	0.175491	1.51622	0.129463	0.508808
mmu-miR-149-5p	6784.01	-0.519577	0.34279	-1.51573	0.129587	0.508808
mmu-miR-335-3p	899.708	0.550313	0.365565	1.50538	0.132227	0.516007
mmu-miR-3535	88.5316	-0.472567	0.317493	-1.48843	0.136637	0.527113
mmu-miR-1941-3p	37.8919	-0.516	0.346884	-1.48753	0.136875	0.527113
mmu-miR-539-5p	296.496	0.387298	0.260807	1.485	0.137543	0.527113
mmu-miR-152-3p	66995.6	0.364437	0.245951	1.48175	0.138408	0.527269
mmu-miR-667-5p	33.6722	0.755331	0.512546	1.47368	0.140567	0.532323
mmu-miR-93-3p	413.545	-0.30144	0.205274	-1.46848	0.141974	0.533357
mmu-miR-669n	3.7043	-1.98793	1.35554	-1.46652	0.142506	0.533357
mmu-miR-377-3p	218.396	0.555031	0.381586	1.45454	0.145798	0.539174
mmu-miR-337-3p	73.2781	0.944392	0.650165	1.45254	0.146351	0.539174
mmu-miR-185-5p	2423.51	-0.28174	0.19438	-1.44943	0.147218	0.539174
mmu-let-7a-5p	66746.9	0.965751	0.666648	1.44867	0.147431	0.539174
mmu-miR-9-5p	91.3948	-0.861203	0.598505	-1.43892	0.150172	0.542174
mmu-miR-664-5p	137.278	-0.716252	0.498285	-1.43743	0.150595	0.542174
mmu-miR-665-3p	207.36	0.500918	0.348968	1.43543	0.151166	0.542174
mmu-miR-425-3p	316.548	-0.291364	0.203216	-1.43377	0.151639	0.542174
mmu-miR-467c-5p	428.793	0.307027	0.216045	1.42113	0.15528	0.551305
mmu-miR-547-3p	186.092	-0.557622	0.392985	-1.41894	0.155916	0.551305
mmu-miR-181d-3p	5.84666	-1.30805	0.925203	-1.4138	0.15742	0.553563
mmu-miR-6950-5p	3.28026	1.58812	1.13163	1.40339	0.1605	0.5604
mmu-miR-1934-5p	13.0411	-0.817283	0.583219	-1.40133	0.161115	0.5604
mmu-miR-224-5p	4292.96	0.450623	0.323579	1.39262	0.163734	0.565374
mmu-miR-466n-3p	12.6941	0.894166	0.644909	1.3865	0.165594	0.565374
mmu-miR-470-5p	2.19968	2.41838	1.74578	1.38527	0.16597	0.565374
mmu-miR-6538	21.7169	0.728306	0.526704	1.38276	0.166738	0.565374
mmu-miR-100-5p	17923.4	-0.340951	0.246703	-1.38203	0.166962	0.565374
mmu-miR-101b-3p	2323.08	-0.301864	0.219477	-1.37538	0.169014	0.569309
mmu-miR-129-5p	28.9411	0.692943	0.506076	1.36925	0.170923	0.570652
mmu-miR-203-5p	535.353	-0.447262	0.327382	-1.36618	0.171883	0.570652
mmu-miR-679-3p	31.1042	0.525767	0.385028	1.36553	0.172087	0.570652
mmu-miR-29b-1-5p	166.323	0.393543	0.289467	1.35954	0.173974	0.573936
mmu-let-7i-5p	85877.4	0.222603	0.165092	1.34836	0.177542	0.582702
mmu-let-7b-5p	103807	-0.356501	0.266381	-1.33831	0.180794	0.589284
mmu-miR-1843b-5p	307.711	-0.393987	0.294792	-1.33649	0.181389	0.589284
mmu-miR-181b-2-3p	3.99497	-1.37118	1.02977	-1.33154	0.183011	0.591551
mmu-miR-376c-5p	3.71013	1.52482	1.16471	1.30918	0.190472	0.610624
mmu-miR-6937-5p	114.105	0.608734	0.465337	1.30816	0.19082	0.610624
mmu-miR-455-3p	4574.04	0.490385	0.378324	1.2962	0.194905	0.620593
mmu-miR-16-2-3p	39.4252	0.736426	0.572016	1.28742	0.197947	0.626653
mmu-miR-466g	26.0838	-0.570283	0.444117	-1.28408	0.199113	0.626653
mmu-miR-96-3p	7.43253	-0.838832	0.655806	-1.27909	0.200867	0.626653
mmu-miR-10a-5p	46165.7	-0.371165	0.290318	-1.27848	0.20108	0.626653
mmu-miR-200c-3p	59391.3	-0.373422	0.292487	-1.27671	0.201704	0.626653
mmu-miR-1843a-5p	366.341	-0.312675	0.24672	-1.26733	0.205038	0.629852
mmu-miR-423-3p	265.841	-0.404203	0.319022	-1.26701	0.205152	0.629852
mmu-miR-25-5p	63.2472	-0.370751	0.292964	-1.26552	0.205686	0.629852
mmu-miR-503-5p	2715.41	0.42665	0.338961	1.2587	0.20814	0.634331
mmu-miR-543-5p	216.846	0.42365	0.338268	1.25241	0.210422	0.635286
mmu-miR-216b-5p	8.25528	-0.910095	0.728641	-1.24903	0.211654	0.635286
mmu-miR-652-3p	18045.6	-0.265531	0.212802	-1.24778	0.21211	0.635286
mmu-miR-7007-5p	5.31793	-1.02916	0.825533	-1.24667	0.21252	0.635286
mmu-miR-365-1-5p	5.20199	-1.12951	0.907803	-1.24423	0.213416	0.635286
mmu-miR-3473d	16.1777	-0.629063	0.509554	-1.23454	0.217003	0.637443
mmu-miR-3082-5p	9.21876	0.875529	0.709208	1.23452	0.21701	0.637443
mmu-miR-193a-5p	148.382	-0.319592	0.259028	-1.23382	0.217272	0.637443
mmu-miR-1a-1-5p	28.51	-0.680781	0.552793	-1.23153	0.218125	0.637443
mmu-miR-449a-5p	109.358	0.321679	0.263424	1.22115	0.22203	0.644547
mmu-miR-30b-3p	111.246	-0.407799	0.334338	-1.21972	0.22257	0.644547
mmu-miR-192-5p	397.903	-0.287233	0.237553	-1.20913	0.226611	0.650605
mmu-miR-1188-5p	33.2965	0.626604	0.518319	1.20892	0.226695	0.650605
mmu-miR-136-5p	120.958	0.457586	0.380736	1.20184	0.229424	0.653961
mmu-miR-23b-3p	206066	-0.37521	0.31252	-1.2006	0.229908	0.653961
mmu-miR-125b-2-3p	567.428	-0.313056	0.264646	-1.18293	0.236839	0.670693
mmu-miR-574-5p	2381.54	0.373623	0.317002	1.17861	0.238552	0.672569
mmu-let-7f-5p	130803	1.12203	0.960338	1.16837	0.242659	0.681147
mmu-miR-384-5p	4.9753	-0.961985	0.830176	-1.15877	0.246549	0.683046
mmu-miR-218-5p	1191.75	-0.299155	0.258912	-1.15543	0.247913	0.683046
mmu-miR-19b-3p	250.699	0.770973	0.668052	1.15406	0.248475	0.683046
mmu-miR-21a-3p	652.573	0.257794	0.224022	1.15075	0.249833	0.683046
mmu-miR-34a-5p	2161.69	0.302825	0.264114	1.14657	0.251559	0.683046
mmu-miR-350-5p	169.202	0.30094	0.262788	1.14518	0.252134	0.683046
mmu-miR-410-5p	10.5571	0.877857	0.767076	1.14442	0.25245	0.683046
mmu-miR-450b-3p	643.484	0.251738	0.220153	1.14347	0.252844	0.683046
mmu-miR-652-5p	77.2347	-0.358273	0.313721	-1.14201	0.253449	0.683046
mmu-miR-17-3p	1349.15	-0.227798	0.200025	-1.13885	0.254767	0.683046
mmu-miR-500-3p	3258.06	-0.200943	0.176563	-1.13808	0.255086	0.683046
mmu-miR-30d-5p	10781.1	-0.243959	0.214836	-1.13556	0.256142	0.683046
mmu-miR-486a-3p	193.164	-0.434619	0.386689	-1.12395	0.261034	0.685185
mmu-miR-669k-5p	5.93834	0.878045	0.781399	1.12368	0.261147	0.685185
mmu-miR-877-5p	56.7719	-0.392239	0.349452	-1.12244	0.261676	0.685185
mmu-miR-664-3p	230.485	-0.371964	0.333297	-1.11601	0.264417	0.685185
mmu-miR-433-5p	17.6846	0.552628	0.495659	1.11494	0.264878	0.685185
mmu-miR-770-3p	31.6841	0.685496	0.615419	1.11387	0.265335	0.685185
mmu-miR-669f-5p	88.0307	-0.300981	0.27069	-1.1119	0.266181	0.685185
mmu-miR-30e-3p	2203.11	-0.281848	0.254199	-1.10877	0.26753	0.685185
mmu-miR-1193-3p	325.287	0.422515	0.383567	1.10154	0.270662	0.685185
mmu-miR-1930-5p	13.5027	-0.587262	0.533754	-1.10025	0.271224	0.685185
mmu-miR-361-3p	88.8796	0.464131	0.422177	1.09938	0.271604	0.685185
mmu-miR-381-5p	31.9306	0.454108	0.413385	1.09851	0.271981	0.685185
mmu-miR-101a-5p	6.46865	-0.819246	0.746115	-1.09802	0.272197	0.685185
mmu-miR-1249-3p	203.864	-0.390419	0.356821	-1.09416	0.273886	0.685185
mmu-miR-1187	13.1129	0.581746	0.532328	1.09283	0.274467	0.685185
mmu-miR-150-5p	5544.59	-0.377108	0.345674	-1.09093	0.275302	0.685185
mmu-miR-148a-5p	11.0298	0.853226	0.783473	1.08903	0.27614	0.685185
mmu-miR-450a-1-3p	67.7632	0.320296	0.295585	1.0836	0.278543	0.685185
mmu-miR-10b-3p	291.698	-0.333787	0.30813	-1.08327	0.278689	0.685185
mmu-miR-376a-5p	21.1092	0.529398	0.489285	1.08198	0.27926	0.685185
mmu-miR-21a-5p	190573	0.325831	0.301809	1.07959	0.280323	0.685185
mmu-miR-146a-5p	14157.7	-0.347005	0.321879	-1.07806	0.281008	0.685185
mmu-miR-27b-3p	102054	-0.267117	0.248065	-1.0768	0.281568	0.685185
mmu-miR-24-2-5p	2039.57	-0.205435	0.192413	-1.06768	0.285667	0.691755
mmu-miR-8114	49.7697	-0.462699	0.434856	-1.06403	0.287316	0.691755
mmu-miR-345-5p	143.663	0.484978	0.456801	1.06168	0.28838	0.691755
mmu-miR-7118-3p	4.50704	-1.1978	1.1287	-1.06122	0.288591	0.691755
mmu-miR-672-5p	137.195	-0.312616	0.29683	-1.05318	0.292257	0.693686
mmu-miR-669p-5p	91.585	0.436459	0.41576	1.04978	0.293817	0.693686
mmu-miR-145a-3p	3324.87	-0.2545	0.242994	-1.04735	0.294938	0.693686
mmu-miR-434-3p	1161.26	0.343609	0.329354	1.04328	0.296818	0.693686
mmu-miR-410-3p	121.12	0.368051	0.352999	1.04264	0.297115	0.693686
mmu-miR-574-3p	1624.94	0.215718	0.207087	1.04168	0.297561	0.693686
mmu-miR-7069-3p	2.51973	1.56553	1.51515	1.03325	0.301488	0.693686
mmu-miR-34a-3p	5.00222	0.911101	0.882116	1.03286	0.30167	0.693686
mmu-miR-134-3p	28.6015	0.477335	0.462335	1.03244	0.301864	0.693686
mmu-miR-151-3p	2144.75	0.25337	0.245467	1.03219	0.301981	0.693686
mmu-miR-147-3p	49.4943	0.401191	0.390497	1.02739	0.304238	0.693686
mmu-miR-675-5p	48.7391	-0.418107	0.407261	-1.02663	0.304595	0.693686
mmu-miR-99a-5p	186932	-0.212905	0.20753	-1.0259	0.304939	0.693686
mmu-miR-22-5p	5510.27	-0.226691	0.221277	-1.02447	0.305615	0.693686
mmu-miR-7025-3p	5.16626	-0.96025	0.940041	-1.0215	0.307019	0.693686
mmu-miR-511-3p	1495.7	0.247679	0.242631	1.0208	0.307347	0.693686
mmu-miR-20a-5p	10929.8	-0.273391	0.268273	-1.01908	0.308166	0.693686
mmu-miR-1247-5p	56.4908	0.624156	0.613977	1.01658	0.309354	0.693686
mmu-miR-669d-5p	48.3141	0.733158	0.722152	1.01524	0.309991	0.693686
mmu-miR-33-3p	23.5295	-0.459785	0.454363	-1.01193	0.31157	0.69479
mmu-miR-29a-3p	10853	-0.295607	0.293554	-1.00699	0.313938	0.69726
mmu-miR-378a-5p	436.566	-0.34041	0.338688	-1.00508	0.314857	0.69726
mmu-miR-5112	2.98056	1.28015	1.27891	1.00097	0.316843	0.698703
mmu-miR-3473g	2.58937	-1.64906	1.65035	-0.999213	0.317691	0.698703
mmu-miR-15b-3p	384.784	0.359347	0.361276	0.994662	0.319901	0.699912
mmu-miR-483-3p	71.1186	-0.459621	0.463378	-0.991891	0.321251	0.699912
mmu-miR-5121	55.0101	-0.392206	0.396346	-0.989555	0.322392	0.699912
mmu-miR-201-5p	31.7666	-0.381819	0.38789	-0.98435	0.324944	0.699912
mmu-miR-6546-3p	7.1928	0.640089	0.651042	0.983175	0.325521	0.699912
mmu-miR-1955-5p	14.4427	-0.531253	0.54053	-0.982838	0.325687	0.699912
mmu-miR-466b-3p	15.4935	1.04675	1.06549	0.982413	0.325896	0.699912
mmu-miR-26a-1-3p	16.9586	-0.537848	0.550819	-0.976451	0.328841	0.703874
mmu-miR-361-5p	6343.91	-0.231422	0.23916	-0.967646	0.333221	0.708741
mmu-miR-200c-5p	50.2404	-0.342642	0.355561	-0.963665	0.335214	0.708741
mmu-miR-331-5p	10.6432	0.53132	0.553362	0.960169	0.33697	0.708741
mmu-miR-125a-3p	403.858	0.238745	0.248875	0.959297	0.337409	0.708741
mmu-miR-129b-5p	11.5471	0.920238	0.959937	0.958643	0.337738	0.708741
mmu-miR-7a-5p	225.938	-1.05939	1.10649	-0.957436	0.338347	0.708741
mmu-miR-450a-5p	338.291	0.41069	0.42941	0.956407	0.338867	0.708741
mmu-miR-1306-3p	54.4102	-0.379933	0.399428	-0.951192	0.341507	0.709341
mmu-miR-598-3p	28.4409	-0.326544	0.34458	-0.947657	0.343304	0.709341
mmu-miR-412-5p	10.2664	0.670715	0.708253	0.946999	0.343639	0.709341
mmu-miR-99a-3p	37.0945	-0.407205	0.430697	-0.945456	0.344426	0.709341
mmu-miR-674-3p	618.308	0.23337	0.246971	0.944928	0.344695	0.709341
mmu-miR-3095-3p	6.70515	0.675461	0.717795	0.941022	0.346694	0.711166
mmu-miR-6418-3p	6.15975	0.735755	0.789167	0.932318	0.351172	0.71571
mmu-miR-690	59.0342	-0.386244	0.414957	-0.930804	0.351955	0.71571
mmu-miR-128-3p	1514.34	-0.3581	0.384968	-0.930208	0.352263	0.71571
mmu-miR-17-5p	10200.4	-0.270422	0.291695	-0.92707	0.35389	0.716175
mmu-miR-26b-5p	78639.7	-0.235863	0.256424	-0.919815	0.357669	0.716175
mmu-miR-339-3p	102.095	-0.22598	0.245781	-0.919433	0.357869	0.716175
mmu-miR-205-5p	21891.7	-0.292213	0.318792	-0.916626	0.359339	0.716175
mmu-miR-1a-3p	30194.9	-0.91889	1.00462	-0.914667	0.360366	0.716175
mmu-miR-27a-5p	334.613	-0.335583	0.367115	-0.914109	0.36066	0.716175
mmu-miR-7026-5p	4.14342	0.979503	1.07298	0.912877	0.361307	0.716175
mmu-miR-532-3p	600.417	-0.244951	0.269117	-0.910203	0.362715	0.716175
mmu-miR-5123	8.97913	0.623234	0.685605	0.909028	0.363335	0.716175
mmu-miR-6945-3p	4.20645	-1.20254	1.32384	-0.90837	0.363683	0.716175
mmu-miR-1947-5p	5.26256	-0.859061	0.948927	-0.905297	0.365308	0.717169
mmu-miR-29c-5p	109.605	-0.343641	0.381759	-0.90015	0.36804	0.718993
mmu-miR-328-3p	386.929	-0.336746	0.375341	-0.897175	0.369625	0.718993
mmu-miR-26a-5p	99229.4	-0.500171	0.557845	-0.896613	0.369926	0.718993
mmu-miR-152-5p	12.3127	0.882886	0.98644	0.895023	0.370775	0.718993
mmu-miR-193a-3p	27.5361	-0.448051	0.501734	-0.893006	0.371854	0.718993
mmu-miR-149-3p	7.14716	-0.770725	0.865374	-0.890626	0.37313	0.719041
mmu-miR-190a-5p	146.613	0.311584	0.352763	0.883265	0.377093	0.719041
mmu-miR-503-3p	102.288	0.317358	0.360675	0.879899	0.378914	0.719041
mmu-miR-30c-1-3p	75.0722	-0.301415	0.342792	-0.879292	0.379243	0.719041
mmu-miR-340-3p	398.229	-0.228365	0.260119	-0.877925	0.379984	0.719041
mmu-miR-184-3p	5.52807	-0.780436	0.889112	-0.87777	0.380069	0.719041
mmu-miR-351-3p	94.7844	0.352169	0.401372	0.877412	0.380263	0.719041
mmu-miR-3076-5p	7.06955	-0.665875	0.759871	-0.8763	0.380867	0.719041
mmu-miR-148b-5p	30.367	-0.468253	0.536075	-0.873484	0.382399	0.71981
mmu-miR-676-5p	54.1615	-0.283485	0.325902	-0.869849	0.384383	0.721423
mmu-miR-125a-5p	35598.5	-0.195436	0.225611	-0.866253	0.386351	0.722834
mmu-miR-126a-5p	37423.7	-0.217699	0.251863	-0.864354	0.387394	0.722834
mmu-miR-25-3p	23995.2	-0.180606	0.210845	-0.856585	0.391675	0.728697
mmu-miR-6994-5p	7.97261	0.683427	0.805359	0.848599	0.396104	0.733213
mmu-miR-3084-3p	9.51172	-0.761393	0.897783	-0.848081	0.396393	0.733213
mmu-miR-100-3p	23.3747	0.413852	0.492014	0.841138	0.400271	0.738251
mmu-miR-186-5p	1093.74	-0.16165	0.193255	-0.83646	0.402896	0.740958
mmu-miR-1983	1513.27	0.242323	0.292246	0.829174	0.407006	0.746372
mmu-miR-7a-1-3p	128.969	0.343131	0.415926	0.824983	0.409382	0.748583
mmu-miR-214-3p	67802.4	0.245344	0.299592	0.818928	0.412828	0.752102
mmu-miR-1258-3p	9.08627	-0.470262	0.579388	-0.811652	0.416991	0.752102
mmu-miR-7032-3p	2.67744	1.35008	1.6657	0.810517	0.417643	0.752102
mmu-miR-6540-5p	26.1269	0.412497	0.509615	0.809429	0.418268	0.752102
mmu-miR-208b-3p	8.34234	0.942323	1.16982	0.80553	0.420514	0.752102
mmu-miR-496a-5p	17.4062	0.444377	0.552888	0.803739	0.421548	0.752102
mmu-miR-669f-3p	4.79594	0.7484	0.932669	0.802428	0.422305	0.752102
mmu-miR-496a-3p	379.018	0.312849	0.390282	0.801595	0.422787	0.752102
mmu-miR-700-3p	506.347	-0.215985	0.270319	-0.799002	0.424289	0.752102
mmu-miR-3081-3p	3.84288	-1.16947	1.46415	-0.798736	0.424444	0.752102
mmu-miR-350-3p	530.549	0.317359	0.399036	0.795313	0.426431	0.752102
mmu-miR-380-5p	19.0021	0.42471	0.534369	0.794787	0.426738	0.752102
mmu-miR-467d-5p	356.692	0.175972	0.222174	0.792044	0.428335	0.752102
mmu-miR-483-5p	27.181	-0.391923	0.495415	-0.7911	0.428885	0.752102
mmu-miR-466f-3p	46.2098	0.319323	0.403685	0.791019	0.428933	0.752102
mmu-miR-1198-5p	1175.58	-0.258611	0.328013	-0.788417	0.430453	0.752445
mmu-miR-23a-5p	15.4701	0.407685	0.518248	0.786661	0.43148	0.752445
mmu-miR-23a-3p	473956	-0.256123	0.327599	-0.78182	0.434321	0.75534
mmu-miR-93-5p	6861.42	-0.186147	0.239298	-0.777889	0.436635	0.757307
mmu-miR-190a-3p	11.9566	0.550949	0.717983	0.767357	0.442869	0.765457
mmu-miR-3102-5p.2-5p	11.1378	-0.485483	0.633859	-0.765917	0.443726	0.765457
mmu-miR-466b-5p	5.13512	-0.659297	0.863701	-0.76334	0.445261	0.76604
mmu-miR-3572-3p	6.71318	-0.630307	0.839975	-0.750388	0.453021	0.777302
mmu-miR-98-5p	7067.86	0.136551	0.184395	0.740535	0.458975	0.784604
mmu-miR-874-5p	7.66209	-0.544199	0.736107	-0.739294	0.459729	0.784604
mmu-miR-223-5p	654.915	0.189812	0.26079	0.727834	0.466715	0.794408
mmu-miR-365-3p	930.641	0.437577	0.608587	0.719005	0.472138	0.797187
mmu-miR-27b-5p	716.29	-0.195178	0.271604	-0.718609	0.472382	0.797187
mmu-miR-340-5p	1371.08	-0.181076	0.252208	-0.717965	0.472779	0.797187
mmu-miR-467d-3p	86.4986	0.358356	0.502069	0.713758	0.475377	0.797187
mmu-miR-30e-5p	1646.61	-0.16463	0.230976	-0.71276	0.475994	0.797187
mmu-miR-542-3p	157.988	0.255471	0.359833	0.709973	0.477721	0.797187
mmu-miR-296-5p	76.1562	0.259612	0.365692	0.709919	0.477754	0.797187
mmu-miR-133b-3p	381.014	-0.332474	0.4695	-0.708146	0.478855	0.797187
mmu-miR-5101	8.48254	-0.461823	0.655548	-0.704484	0.481132	0.797187
mmu-miR-8112	69.6196	0.257735	0.366445	0.70334	0.481844	0.797187
mmu-miR-28a-5p	5304.45	0.12722	0.180965	0.70301	0.482049	0.797187
mmu-miR-222-5p	46.4261	-0.251754	0.359549	-0.700196	0.483805	0.798029
mmu-miR-215-5p	7.74298	0.502502	0.723048	0.694977	0.48707	0.801349
mmu-miR-138-5p	1393.75	-0.281906	0.408321	-0.690402	0.489942	0.804007
mmu-miR-1843a-3p	46.8521	-0.24757	0.36058	-0.686587	0.492343	0.804135
mmu-miR-29c-3p	663.182	-0.289234	0.421448	-0.686286	0.492532	0.804135
mmu-miR-8091	3.5869	0.776137	1.13583	0.683323	0.494403	0.805134
mmu-miR-466a-5p	5.28163	-0.559519	0.829266	-0.674716	0.499856	0.809711
mmu-miR-125b-5p	29921.3	-0.478892	0.713342	-0.671336	0.502007	0.809711
mmu-miR-3072-3p	53.0906	0.342397	0.512343	0.668297	0.503944	0.809711
mmu-miR-139-5p	10557.1	-0.192492	0.28839	-0.667472	0.504471	0.809711
mmu-miR-18a-3p	67.1914	-0.216523	0.326747	-0.662661	0.507548	0.809711
mmu-miR-194-5p	1391.04	-0.26437	0.3994	-0.661917	0.508024	0.809711
mmu-miR-6516-3p	9.61433	0.433622	0.656454	0.660552	0.5089	0.809711
mmu-miR-92a-1-5p	34.9611	-0.265061	0.401644	-0.659939	0.509293	0.809711
mmu-miR-374b-5p	9274.17	0.120722	0.182968	0.659799	0.509383	0.809711
mmu-miR-27a-3p	111312	-0.155532	0.235995	-0.659048	0.509865	0.809711
mmu-miR-342-5p	207.964	-0.218211	0.337262	-0.647008	0.517626	0.817612
mmu-miR-877-3p	21.212	0.354307	0.548549	0.645898	0.518346	0.817612
mmu-miR-466a-3p	10.1643	0.369042	0.57181	0.645393	0.518673	0.817612
mmu-miR-363-3p	36.9419	0.243995	0.382011	0.638712	0.52301	0.818547
mmu-miR-467b-5p	11.141	0.348523	0.546066	0.638244	0.523315	0.818547
mmu-miR-26b-3p	84.4537	-0.198078	0.310745	-0.637428	0.523846	0.818547
mmu-miR-191-5p	90988.7	-0.190416	0.299112	-0.636606	0.524382	0.818547
mmu-miR-20b-5p	104.087	-0.262763	0.414432	-0.63403	0.526061	0.81917
mmu-miR-191-3p	216.135	-0.15359	0.243355	-0.631136	0.527952	0.820119
mmu-miR-129-2-3p	37.5034	0.259287	0.413666	0.626803	0.530789	0.82253
mmu-miR-744-3p	18.0962	-0.352786	0.565076	-0.624316	0.53242	0.822639
mmu-miR-214-5p	118.039	0.282867	0.454202	0.622778	0.53343	0.822639
mmu-miR-22-3p	7316.53	-0.152204	0.246633	-0.617128	0.53715	0.826385
mmu-miR-6412	245.118	0.257053	0.424731	0.605214	0.545037	0.834585
mmu-miR-3064-5p	3.77908	-0.595551	0.98416	-0.605137	0.545088	0.834585
mmu-miR-431-3p	16.084	0.333935	0.561766	0.594439	0.552219	0.841387
mmu-miR-6236	26.922	0.33658	0.567789	0.592791	0.553321	0.841387
mmu-miR-700-5p	42.8171	-0.285092	0.481117	-0.592561	0.553475	0.841387
mmu-miR-3470b	16.7361	0.353659	0.604297	0.58524	0.558386	0.846841
mmu-miR-151-5p	6651.89	-0.122933	0.21274	-0.577858	0.56336	0.850196
mmu-miR-195a-3p	76.1811	-0.148053	0.256427	-0.577368	0.563691	0.850196
mmu-miR-582-5p	100.678	0.218634	0.381476	0.573126	0.566559	0.850196
mmu-miR-511-5p	29.0867	-0.277994	0.485066	-0.573105	0.566574	0.850196
mmu-miR-5104	54.5781	0.212735	0.372267	0.571458	0.567689	0.850196
mmu-miR-297a-5p	5.74754	0.569314	1.00012	0.569245	0.56919	0.850196
mmu-miR-504-5p	4.45579	-0.582657	1.02705	-0.567308	0.570505	0.850196
mmu-miR-3070-3p	2.7964	-0.800377	1.41677	-0.564932	0.57212	0.850196
mmu-miR-615-3p	901.256	0.209792	0.372703	0.562894	0.573507	0.850196
mmu-miR-486a-5p	29324	-0.197343	0.35093	-0.562343	0.573882	0.850196
mmu-miR-6516-5p	43.6884	-0.232102	0.41892	-0.554049	0.579545	0.853982
mmu-miR-146b-5p	43290.6	-0.104955	0.190154	-0.551946	0.580985	0.853982
mmu-miR-3068-5p	403.403	-0.122823	0.223256	-0.550145	0.58222	0.853982
mmu-miR-421-3p	339.441	-0.130622	0.237569	-0.549829	0.582436	0.853982
mmu-miR-378d	48.0313	-0.198015	0.361647	-0.547536	0.584011	0.853982
mmu-miR-1968-5p	19.5357	-0.265665	0.48698	-0.545535	0.585385	0.853982
mmu-miR-450a-2-3p	8.22468	-0.374069	0.686411	-0.544964	0.585778	0.853982
mmu-miR-32-3p	110.895	-0.122101	0.225766	-0.540832	0.588624	0.854859
mmu-miR-140-5p	4966.54	-0.126359	0.233978	-0.540045	0.589166	0.854859
mmu-miR-31-3p	94.4919	-0.243295	0.45217	-0.538062	0.590534	0.854859
mmu-miR-501-3p	3627.53	-0.124671	0.232447	-0.536341	0.591723	0.854859
mmu-miR-467e-5p	944.6	0.109754	0.206875	0.530531	0.595744	0.85873
mmu-miR-3102-3p.2-3p	12.2757	-0.288599	0.546446	-0.528139	0.597403	0.859186
mmu-miR-18a-5p	4703.65	0.116991	0.223893	0.522531	0.601301	0.862853
mmu-miR-99b-3p	338.48	-0.131061	0.253328	-0.517359	0.604905	0.866084
mmu-miR-582-3p	17.9062	-0.266051	0.516551	-0.515052	0.606516	0.866452
mmu-miR-3470a	10.7134	0.384323	0.764889	0.502456	0.615347	0.867795
mmu-miR-3963	1199.57	-0.175062	0.348937	-0.501701	0.615878	0.867795
mmu-miR-130b-3p	551.798	0.109149	0.217643	0.501507	0.616015	0.867795
mmu-miR-1948-5p	13.66	0.287797	0.573955	0.501428	0.61607	0.867795
mmu-miR-135b-5p	11.7449	-0.292642	0.585045	-0.500204	0.616932	0.867795
mmu-miR-5103	9.37982	0.295617	0.593023	0.498491	0.618138	0.867795
mmu-miR-324-5p	3828.2	-0.130789	0.262396	-0.498441	0.618173	0.867795
mmu-miR-221-3p	14432.6	-0.0832106	0.167004	-0.498255	0.618304	0.867795
mmu-miR-701-3p	7.70423	-0.353771	0.71306	-0.49613	0.619802	0.867995
mmu-miR-6240	304.059	0.208388	0.426102	0.489057	0.624802	0.870963
mmu-miR-294-3p	29.6162	-0.282908	0.578734	-0.48884	0.624955	0.870963
mmu-miR-412-3p	6.97602	0.391625	0.805937	0.485926	0.62702	0.870963
mmu-miR-377-5p	78.7658	0.174651	0.359902	0.485274	0.627482	0.870963
mmu-miR-351-5p	3681.65	0.161727	0.336271	0.480943	0.630557	0.870963
mmu-miR-330-3p	192.277	-0.140387	0.292621	-0.479757	0.6314	0.870963
mmu-miR-199b-5p	231.472	0.185923	0.387591	0.479689	0.631448	0.870963
mmu-miR-3474	9.28981	-0.278222	0.585866	-0.47489	0.634865	0.872603
mmu-miR-484	3480.21	-0.127692	0.270835	-0.471476	0.637301	0.872603
mmu-miR-7044-5p	5.43083	-0.505718	1.07544	-0.470242	0.638182	0.872603
mmu-miR-3068-3p	70.6322	0.140631	0.299625	0.469355	0.638816	0.872603
mmu-miR-1949	21.8085	-0.224653	0.483799	-0.464351	0.642396	0.872603
mmu-miR-365-2-5p	14.6732	-0.271106	0.584124	-0.464123	0.642559	0.872603
mmu-miR-1306-5p	108.325	-0.205868	0.445148	-0.462471	0.643744	0.872603
mmu-miR-7680-3p	5.6903	0.468574	1.02085	0.459006	0.64623	0.872603
mmu-miR-92b-5p	3.92631	0.56181	1.22937	0.456989	0.647679	0.872603
mmu-miR-667-3p	133.154	0.180056	0.394809	0.456057	0.648349	0.872603
mmu-miR-1895	13.8963	-0.263403	0.581327	-0.453106	0.650472	0.872603
mmu-miR-501-5p	501.773	0.0984215	0.217949	0.451581	0.651571	0.872603
mmu-miR-374b-3p	2.17923	-0.798048	1.77658	-0.449205	0.653284	0.872603
mmu-miR-423-5p	1762.2	-0.165333	0.36862	-0.448519	0.653779	0.872603
mmu-miR-872-5p	4231.31	-0.0997418	0.222501	-0.448275	0.653955	0.872603
mmu-miR-26a-2-3p	43.6209	0.210397	0.470071	0.447586	0.654452	0.872603
mmu-miR-181a-1-3p	287.752	-0.103275	0.232024	-0.445105	0.656244	0.873172
mmu-miR-452-5p	39.5115	0.13408	0.309033	0.43387	0.664383	0.882168
mmu-miR-103-3p	21340.5	0.397642	0.92548	0.42966	0.667443	0.883577
mmu-miR-5624-3p	3.58655	-0.445981	1.04052	-0.428612	0.668205	0.883577
mmu-miR-3061-5p	15.0699	-0.205566	0.484375	-0.424393	0.671279	0.885405
mmu-miR-3062-5p	6.41587	-0.317266	0.750182	-0.422919	0.672354	0.885405
mmu-miR-212-3p	71.5651	0.16751	0.398579	0.420268	0.67429	0.88613
mmu-miR-24-3p	84062	-0.21773	0.529409	-0.411271	0.680874	0.891633
mmu-miR-144-3p	1642.17	0.179122	0.436097	0.410739	0.681264	0.891633
mmu-miR-195a-5p	36119.6	-0.0846777	0.210899	-0.401508	0.688046	0.893843
mmu-miR-181c-5p	480.263	-0.184284	0.461482	-0.399331	0.689649	0.893843
mmu-miR-92b-3p	248.958	-0.180165	0.451834	-0.398742	0.690083	0.893843
mmu-miR-221-5p	457.148	-0.0924836	0.232125	-0.398422	0.690319	0.893843
mmu-miR-1982-3p	6.49912	0.304851	0.766075	0.397939	0.690675	0.893843
mmu-miR-222-3p	2074.51	-0.0861612	0.217004	-0.397048	0.691332	0.893843
mmu-miR-190b-5p	40.9638	-0.141932	0.363955	-0.389973	0.696557	0.897018
mmu-miR-3473a	38.9978	-0.144841	0.371457	-0.389927	0.696591	0.897018
mmu-miR-125b-1-3p	256.009	0.0986677	0.254407	0.387833	0.698139	0.897207
mmu-miR-701-5p	8.10848	-0.256977	0.670265	-0.383397	0.701426	0.89903
mmu-miR-130b-5p	67.2225	0.143124	0.374546	0.382127	0.702367	0.89903
mmu-miR-3102-3p	93.2912	0.130627	0.345904	0.37764	0.705698	0.901491
mmu-miR-466d-3p	56.9942	0.132487	0.3582	0.36987	0.711479	0.902994
mmu-miR-3066-5p	15.0392	0.189475	0.516107	0.367123	0.713528	0.902994
mmu-miR-3057-5p	13.8673	-0.240608	0.660022	-0.364545	0.715451	0.902994
mmu-miR-677-5p	18.3767	0.163035	0.447282	0.364501	0.715484	0.902994
mmu-miR-5134-5p	5.60334	-0.3189	0.87516	-0.36439	0.715567	0.902994
mmu-miR-494-5p	11.2633	-0.226095	0.621083	-0.364034	0.715833	0.902994
mmu-miR-370-3p	102.025	0.187735	0.517456	0.362804	0.716751	0.902994
mmu-miR-3475-3p	9.68005	-0.21552	0.601116	-0.358533	0.719944	0.903746
mmu-miR-297b-3p	19.5705	0.192289	0.536778	0.358229	0.720172	0.903746
mmu-miR-12188-5p	35.884	0.166548	0.468002	0.355871	0.721937	0.904187
mmu-miR-6239	13.1573	0.196865	0.55854	0.352463	0.724491	0.905614
mmu-miR-210-5p	35.9787	0.181777	0.520009	0.349565	0.726665	0.906561
mmu-miR-5114	7.72283	0.238194	0.686833	0.346801	0.728741	0.907381
mmu-let-7c-2-3p	282.302	-0.10504	0.308215	-0.340799	0.733255	0.909496
mmu-miR-32-5p	92.9593	-0.163256	0.480555	-0.339725	0.734064	0.909496
mmu-miR-669c-5p	358.907	-0.0989609	0.294444	-0.336095	0.7368	0.909496
mmu-let-7e-5p	25384.2	0.0751106	0.225141	0.333617	0.738669	0.909496
mmu-miR-331-3p	95.6369	0.118538	0.355436	0.333501	0.738756	0.909496
mmu-miR-505-3p	9.84275	-0.28926	0.871497	-0.331912	0.739956	0.909496
mmu-miR-140-3p	2441.31	0.0623586	0.188587	0.330662	0.7409	0.909496
mmu-miR-5100	392.566	0.116912	0.358889	0.32576	0.744606	0.909496
mmu-miR-218-1-3p	35.8217	0.116141	0.357843	0.324559	0.745515	0.909496
mmu-miR-3960	8.04747	0.264054	0.820634	0.321768	0.747628	0.909496
mmu-miR-99b-5p	16929	0.084229	0.262183	0.321261	0.748013	0.909496
mmu-miR-16-5p	198380	0.333359	1.04448	0.319162	0.749604	0.909496
mmu-miR-205-3p	1771.9	-0.100347	0.317341	-0.316211	0.751843	0.909496
mmu-miR-491-5p	28.9407	-0.121131	0.384215	-0.315269	0.752557	0.909496
mmu-miR-3473h-5p	11.8344	0.199956	0.640214	0.312326	0.754793	0.909496
mmu-miR-669o-5p	175.888	0.0745007	0.241299	0.308749	0.757513	0.909496
mmu-miR-144-5p	55.6115	0.160872	0.524363	0.306796	0.758999	0.909496
mmu-miR-126a-3p	100287	-0.0553786	0.180956	-0.306034	0.759579	0.909496
mmu-miR-466i-5p	141.495	0.101802	0.332973	0.305735	0.759806	0.909496
mmu-miR-148a-3p	24835.8	0.0618679	0.203311	0.304301	0.760898	0.909496
mmu-miR-29b-3p	2785.91	-0.176072	0.582847	-0.30209	0.762584	0.909496
mmu-miR-1981-3p	23.7582	0.122343	0.406432	0.301018	0.763401	0.909496
mmu-miR-133a-3p	7710.67	-0.191593	0.638585	-0.300027	0.764156	0.909496
mmu-miR-6951-5p	6.97346	-0.224005	0.749785	-0.298758	0.765124	0.909496
mmu-miR-150-3p	20.4653	-0.166634	0.559822	-0.297655	0.765966	0.909496
mmu-miR-106b-5p	6729.77	-0.0594885	0.20418	-0.291354	0.770781	0.912582
mmu-miR-320-3p	3333.57	-0.0769265	0.264925	-0.290371	0.771533	0.912582
mmu-miR-3058-3p	4.96934	0.234621	0.831918	0.282024	0.777925	0.912582
mmu-miR-136-3p	87.1236	0.103389	0.374745	0.275891	0.782632	0.912582
mmu-miR-326-3p	104.041	0.11084	0.402354	0.275478	0.782949	0.912582
mmu-miR-744-5p	1671.78	-0.105581	0.384304	-0.274734	0.783521	0.912582
mmu-miR-29a-5p	712.458	-0.0911442	0.33206	-0.274481	0.783715	0.912582
mmu-miR-15b-5p	73291.5	0.0796015	0.290688	0.273839	0.784209	0.912582
mmu-miR-450b-5p	23.8214	-0.134881	0.494695	-0.272655	0.785118	0.912582
mmu-miR-532-5p	2467.37	-0.0536834	0.197049	-0.272436	0.785287	0.912582
mmu-miR-497a-5p	13460.5	0.0525282	0.192907	0.272297	0.785393	0.912582
mmu-miR-362-5p	4401.35	-0.0493296	0.181921	-0.27116	0.786268	0.912582
mmu-miR-142a-5p	11245.8	0.0582917	0.215834	0.270076	0.787102	0.912582
mmu-miR-669e-5p	12.9111	0.152859	0.577631	0.26463	0.791294	0.915784
mmu-miR-186-3p	46.7634	0.0865927	0.337172	0.25682	0.797317	0.919445
mmu-miR-130a-3p	40432.5	-0.0639372	0.249633	-0.256125	0.797855	0.919445
mmu-let-7g-5p	123621	-0.0528119	0.207153	-0.254942	0.798768	0.919445
mmu-miR-3968	916.506	-0.0682728	0.280516	-0.243383	0.807709	0.922816
mmu-miR-542-5p	168.514	0.0884116	0.36461	0.242482	0.808406	0.922816
mmu-miR-7669-3p	4.83663	0.211153	0.871501	0.242286	0.808558	0.922816
mmu-miR-872-3p	78.7241	0.079756	0.329352	0.242161	0.808656	0.922816
mmu-miR-425-5p	1730.22	0.0541679	0.227574	0.238023	0.811864	0.922816
mmu-miR-181b-5p	1493.05	0.0719105	0.303868	0.23665	0.812928	0.922816
mmu-miR-3473b	174.538	-0.0967422	0.410992	-0.235387	0.813908	0.922816
mmu-miR-466c-5p	27.3239	0.131341	0.55871	0.23508	0.814147	0.922816
mmu-miR-466i-3p	6.62825	0.204598	0.872855	0.234401	0.814674	0.922816
mmu-miR-19b-1-5p	3.98697	-0.207147	0.892653	-0.232058	0.816493	0.923243
mmu-miR-673-3p	60.0554	0.079295	0.34851	0.227525	0.820015	0.925097
mmu-miR-5126	8.86221	0.123815	0.547999	0.22594	0.821248	0.925097
mmu-miR-31-5p	29678	-0.0743185	0.331232	-0.22437	0.822469	0.925097
mmu-miR-28a-3p	1209.62	0.0598462	0.273821	0.21856	0.826993	0.928554
mmu-let-7d-3p	991.31	0.0860721	0.398898	0.215775	0.829163	0.92936
mmu-miR-199a-5p	8989.51	-0.101798	0.475983	-0.21387	0.830649	0.929397
mmu-miR-20a-3p	483.08	-0.0411091	0.204247	-0.201272	0.840486	0.937908
mmu-let-7f-1-3p	144.61	0.070045	0.350568	0.199804	0.841634	0.937908
mmu-miR-451a	12410.5	0.10537	0.532193	0.197992	0.843051	0.937908
mmu-miR-194-2-3p	7.52832	-0.156469	0.795754	-0.19663	0.844117	0.937908
mmu-miR-342-3p	7062.31	0.0459586	0.251778	0.182536	0.855162	0.948533
mmu-miR-3061-3p	7.28423	0.130953	0.740178	0.17692	0.859571	0.951774
mmu-miR-188-5p	208.99	-0.0392266	0.233272	-0.168158	0.866459	0.955156
mmu-miR-324-3p	112.773	0.0693219	0.417688	0.165966	0.868184	0.955156
mmu-miR-3074-1-3p	38.5857	-0.0587708	0.358063	-0.164135	0.869625	0.955156
mmu-miR-106b-3p	712.285	0.0304661	0.190209	0.160171	0.872746	0.955156
mmu-miR-1195	49.8172	-0.068308	0.427961	-0.159613	0.873186	0.955156
mmu-miR-666-3p	9.93007	-0.0983121	0.616444	-0.159483	0.873289	0.955156
mmu-let-7e-3p	78.5262	0.0611313	0.388982	0.157157	0.875121	0.955156
mmu-miR-1948-3p	22.6801	-0.0618266	0.398344	-0.155209	0.876656	0.955156
mmu-miR-223-3p	54422.8	-0.0601794	0.391588	-0.15368	0.877862	0.955156
mmu-miR-345-3p	91.3058	0.0416477	0.273632	0.152203	0.879027	0.955156
mmu-miR-1955-3p	7.51017	-0.112948	0.760731	-0.148474	0.881969	0.955156
mmu-miR-30b-5p	2150.04	0.0659835	0.445879	0.147985	0.882354	0.955156
mmu-let-7d-5p	84820.8	-0.0277252	0.189782	-0.14609	0.88385	0.955156
mmu-miR-148b-3p	2808.79	0.0301598	0.207576	0.145295	0.884478	0.955156
mmu-let-7b-3p	370.308	-0.0393049	0.273997	-0.143451	0.885934	0.955156
mmu-miR-3109-3p	16.5326	-0.0860635	0.615039	-0.139932	0.888714	0.955156
mmu-miR-2137	144.267	-0.0645757	0.46379	-0.139235	0.889265	0.955156
mmu-miR-362-3p	68.0366	0.0594066	0.427536	0.138951	0.889489	0.955156
mmu-miR-142a-3p	7691.24	0.0412903	0.30871	0.133751	0.8936	0.955592
mmu-miR-500-5p	53.9368	0.0462883	0.349975	0.132262	0.894777	0.955592
mmu-miR-139-3p	46.1884	0.043556	0.334883	0.130063	0.896516	0.955592
mmu-miR-6944-3p	4.87828	0.128213	0.988363	0.129723	0.896786	0.955592
mmu-miR-15a-3p	4.50711	-0.124646	0.966271	-0.128997	0.89736	0.955592
mmu-miR-758-3p	7.79639	-0.135012	1.06394	-0.126898	0.899021	0.95577
mmu-miR-505-5p	56.2698	-0.0370656	0.308491	-0.120151	0.904363	0.959511
mmu-miR-5099	1669.18	0.0393296	0.331427	0.118668	0.905539	0.959511
mmu-miR-224-3p	13.3902	0.0628076	0.557898	0.112579	0.910364	0.960597
mmu-miR-3109-5p	7.26295	0.0703982	0.627213	0.11224	0.910633	0.960597
mmu-miR-301a-3p	769.856	0.0256521	0.235323	0.109008	0.913196	0.960597
mmu-miR-5106	5.52266	-0.0962911	0.906244	-0.106253	0.915382	0.960597
mmu-let-7c-5p	121454	0.0649665	0.61162	0.10622	0.915408	0.960597
mmu-miR-323-5p	6.51173	0.101411	0.956553	0.106017	0.915569	0.960597
mmu-miR-339-5p	170.957	0.0337613	0.33159	0.101817	0.918902	0.962516
mmu-miR-301b-3p	72.8467	-0.0340866	0.383827	-0.0888072	0.929235	0.968253
mmu-miR-5132-5p	6.08397	0.0799672	0.926828	0.0862805	0.931243	0.968253
mmu-miR-1839-5p	1958.26	0.0191145	0.230915	0.082777	0.934029	0.968253
mmu-miR-1839-3p	46.8575	-0.04426	0.53541	-0.0826656	0.934117	0.968253
mmu-miR-674-5p	8442.45	0.0170329	0.209879	0.0811558	0.935318	0.968253
mmu-miR-1191a	33.2049	0.0428646	0.532639	0.0804759	0.935859	0.968253
mmu-miR-206-5p	7.13685	-0.0649339	0.809206	-0.0802439	0.936043	0.968253
mmu-miR-671-3p	111.563	-0.0313215	0.393035	-0.0796914	0.936483	0.968253
mmu-miR-10a-3p	130.604	-0.0256931	0.330493	-0.0777418	0.938033	0.968293
mmu-miR-211-5p	104.996	0.0278107	0.370873	0.0749873	0.940225	0.968992
mmu-miR-706	4.29004	-0.0730242	1.07493	-0.0679337	0.945838	0.971819
mmu-miR-874-3p	53.949	0.0267974	0.395684	0.0677242	0.946005	0.971819
mmu-miR-3060-3p	24.9174	0.0268276	0.436444	0.0614687	0.950986	0.97537
mmu-miR-3084-5p	31.7791	-0.0318321	0.580266	-0.0548578	0.956252	0.977502
mmu-miR-98-3p	29.2304	-0.0256933	0.474504	-0.0541477	0.956817	0.977502
mmu-miR-15a-5p	17103.8	0.0109785	0.206721	0.0531076	0.957646	0.977502
mmu-miR-12191-3p	6.56398	0.03884	0.759625	0.0511305	0.959222	0.977551
mmu-miR-8098	7.71076	-0.0301876	0.886417	-0.0340558	0.972833	0.988375
mmu-miR-1933-3p	6.61196	-0.0232843	0.686203	-0.0339321	0.972931	0.988375
mmu-miR-3074-5p	5.03816	-0.0308855	1.14606	-0.0269494	0.9785	0.992457
mmu-let-7c-1-3p	56.162	-0.0100083	0.406971	-0.0245921	0.98038	0.99279
mmu-miR-188-3p	12.9438	-0.0148811	0.704692	-0.0211171	0.983152	0.994024
mmu-miR-143-5p	25.7038	0.00861195	0.4912	0.0175325	0.986012	0.995233
mmu-miR-129b-3p	14.7523	-0.0101672	0.646786	-0.0157196	0.987458	0.995233
mmu-miR-19a-3p	39.468	0.00311351	0.408642	0.00761917	0.993921	0.997378
mmu-miR-5113	47.4331	0.00315956	0.426545	0.00740733	0.99409	0.997378
mmu-miR-1981-5p	176.509	0.001719	0.325009	0.00528908	0.99578	0.997378
mmu-miR-709	57.8995	-0.00147185	0.415432	-0.00354295	0.997173	0.997378
mmu-miR-671-5p	978.775	-0.000809733	0.246383	-0.00328648	0.997378	0.997378
mmu-miR-30c-5p	3022	-0.718903	0.871416	-0.824982
mmu-miR-669a-5p	90.5541	-0.417241	1.78831	-0.233315

## Sheet: ZnO-H vs. wounded
miRNA	baseMean	log2FoldChange	lfcSE	stat	pvalue	padj
mmu-miR-770-5p	15.2631	2.20453	0.515242	4.27863	1.88045e-05	0.00591402
mmu-miR-467a-5p	75.6467	5.7855	0.720798	8.02651	1.00283e-15	6.3078e-13
mmu-miR-669a-3p	4.80877	5.03426	1.59067	3.16486	0.00155157	0.267739
mmu-miR-679-5p	61.1019	0.900766	0.287076	3.13773	0.00170263	0.267739
mmu-miR-675-3p	7.75965	2.27892	0.749489	3.04064	0.00236079	0.296987
mmu-miR-669d-5p	58.2747	1.19606	0.427745	2.7962	0.00517075	0.542067
mmu-miR-216b-5p	6.10834	-2.51811	0.936109	-2.68997	0.00714578	0.6421
mmu-miR-101a-3p	480.332	-0.686268	0.26065	-2.6329	0.00846582	0.665625
mmu-miR-182-5p	839.523	-0.657215	0.259131	-2.53623	0.0112054	0.766791
mmu-miR-192-5p	366.03	-0.485849	0.194433	-2.4988	0.0124614	0.766791
mmu-miR-381-3p	348.414	0.606704	0.250213	2.42475	0.0153189	0.766791
mmu-miR-5124a	4.52247	-3.02655	1.26055	-2.40098	0.0163511	0.766791
mmu-miR-218-5p	1013.41	-0.792254	0.334503	-2.36845	0.0178627	0.766791
mmu-miR-1188-5p	38.9414	1.01942	0.431815	2.36079	0.0182362	0.766791
mmu-miR-155-5p	949.984	0.470038	0.200181	2.34807	0.018871	0.766791
mmu-miR-433-3p	1103.54	0.781772	0.337558	2.31596	0.0205604	0.766791
mmu-miR-30a-5p	3267.56	-0.552793	0.238997	-2.31297	0.0207241	0.766791
mmu-miR-338-3p	3623.03	-0.907486	0.403553	-2.24874	0.0245289	0.852404
mmu-miR-540-3p	382.581	0.508561	0.228056	2.22999	0.0257483	0.852404
mmu-miR-29c-3p	601.508	-0.53789	0.25006	-2.15104	0.0314727	0.989818
mmu-miR-298-5p	831.836	0.563857	0.272486	2.06931	0.0385171	0.997859
mmu-miR-541-5p	11627.5	0.35573	0.172552	2.06157	0.0392482	0.997859
mmu-miR-431-5p	1417.52	0.566761	0.276069	2.05296	0.0400761	0.997859
mmu-miR-338-5p	611.42	-0.816537	0.399526	-2.04376	0.0409768	0.997859
mmu-miR-1193-5p	28.7334	0.792764	0.39412	2.01148	0.0442748	0.997859
mmu-miR-493-3p	18.7555	0.758381	0.378151	2.0055	0.04491	0.997859
mmu-miR-33-3p	19.9059	-1.01251	0.509568	-1.987	0.0469226	0.997859
mmu-miR-666-5p	47.6265	0.675372	0.351797	1.91978	0.0548859	0.997859
mmu-miR-1943-5p	12.8806	-1.01186	0.532042	-1.90184	0.0571926	0.997859
mmu-miR-326-3p	114.075	0.413543	0.22259	1.85787	0.0631875	0.997859
mmu-miR-3473d	14.6963	-0.907868	0.49076	-1.84992	0.0643248	0.997859
mmu-miR-3473b	142.478	-0.687717	0.374323	-1.83723	0.0661766	0.997859
mmu-miR-365-1-5p	10.0625	1.01782	0.55527	1.83303	0.0667988	0.997859
mmu-miR-127-3p	23628	0.285461	0.156106	1.82863	0.0674547	0.997859
mmu-miR-212-5p	32.229	0.738833	0.404801	1.82518	0.0679744	0.997859
mmu-miR-543-5p	216.469	0.476714	0.263486	1.80925	0.0704115	0.997859
mmu-miR-126a-5p	33361.2	-0.519	0.288375	-1.79974	0.0719018	0.997859
mmu-miR-124-3p	22.0369	-1.32618	0.738795	-1.79506	0.0726438	0.997859
mmu-miR-493-5p	105.949	0.433987	0.247667	1.7523	0.0797217	0.997859
mmu-miR-5121	49.6054	-0.664352	0.381717	-1.74043	0.0817834	0.997859
mmu-miR-150-5p	5574.63	-0.282827	0.165629	-1.7076	0.0877115	0.997859
mmu-miR-6937-5p	122.643	0.826558	0.488858	1.69079	0.0908765	0.997859
mmu-miR-300-3p	821.332	0.359599	0.212742	1.69031	0.0909694	0.997859
mmu-miR-29a-3p	10245.4	-0.407752	0.244629	-1.66681	0.0955515	0.997859
mmu-miR-9-3p	35.4573	-1.26925	0.762115	-1.66544	0.0958257	0.997859
mmu-miR-667-5p	33.0739	0.771904	0.467232	1.65208	0.0985184	0.997859
mmu-miR-410-5p	12.0677	1.23478	0.750737	1.64475	0.10002	0.997859
mmu-miR-6516-3p	5.81583	-1.16725	0.714292	-1.63414	0.10223	0.997859
mmu-miR-382-5p	1894.37	0.370265	0.227061	1.63069	0.102957	0.997859
mmu-miR-6418-3p	7.20495	1.12118	0.6891	1.62702	0.103734	0.997859
mmu-miR-770-3p	33.6409	0.872807	0.536624	1.62648	0.103848	0.997859
mmu-miR-412-5p	12.0914	1.0815	0.665746	1.6245	0.104269	0.997859
mmu-miR-196a-5p	514.652	1.78968	1.10376	1.62144	0.104923	0.997859
mmu-miR-325-3p	10.6321	-1.48133	0.916494	-1.6163	0.106029	0.997859
mmu-miR-20b-5p	89.9194	-0.689755	0.431302	-1.59924	0.109768	0.997859
mmu-miR-5103	11.573	0.85434	0.536765	1.59165	0.111464	0.997859
mmu-miR-211-5p	125.727	0.56495	0.355334	1.58991	0.111854	0.997859
mmu-miR-668-3p	51.6472	0.669845	0.422671	1.58479	0.113014	0.997859
mmu-miR-196b-5p	612.66	0.863091	0.548372	1.57392	0.115507	0.997859
mmu-miR-1306-5p	97.8652	-0.465984	0.296349	-1.57242	0.115854	0.997859
mmu-miR-592-5p	18.7739	0.746118	0.478995	1.55767	0.11931	0.997859
mmu-miR-411-5p	3695.76	0.282631	0.183321	1.54173	0.123139	0.997859
mmu-miR-5104	58.2851	0.442078	0.287583	1.53722	0.124239	0.997859
mmu-miR-203-3p	166405	-0.369093	0.241185	-1.53033	0.125934	0.997859
mmu-miR-34b-3p	199.702	0.40494	0.266185	1.52128	0.128191	0.997859
mmu-miR-6390	25.9863	0.597787	0.395195	1.51264	0.130372	0.997859
mmu-miR-134-5p	613.239	0.332096	0.220498	1.50612	0.132037	0.997859
mmu-miR-32-5p	82.481	-0.46421	0.308654	-1.50399	0.132585	0.997859
mmu-miR-135b-5p	9.6136	-0.928707	0.618068	-1.5026	0.132943	0.997859
mmu-miR-222-5p	41.732	-0.54868	0.365465	-1.50132	0.133273	0.997859
mmu-miR-669n	3.37017	-2.25225	1.5043	-1.49721	0.134338	0.997859
mmu-miR-1839-3p	38.2756	-0.6271	0.421616	-1.48737	0.136916	0.997859
mmu-miR-129-5p	16.5402	-0.906535	0.611938	-1.48142	0.138496	0.997859
mmu-miR-125a-3p	407.392	0.324076	0.222028	1.45961	0.144396	0.997859
mmu-let-7c-2-3p	250.429	-0.407203	0.279611	-1.45632	0.145305	0.997859
mmu-miR-376a-3p	1651.12	0.4408	0.303121	1.4542	0.145889	0.997859
mmu-miR-455-3p	4267.08	0.374946	0.25879	1.44884	0.147382	0.997859
mmu-miR-337-5p	1172.32	0.369005	0.256737	1.43729	0.150636	0.997859
mmu-miR-3474	7.46118	-0.926374	0.648756	-1.42792	0.153314	0.997859
mmu-miR-33-5p	44.0802	-0.649445	0.456204	-1.42359	0.154567	0.997859
mmu-miR-377-5p	86.4842	0.473911	0.334181	1.41813	0.156154	0.997859
mmu-miR-139-5p	9888.47	-0.324475	0.229329	-1.41489	0.1571	0.997859
mmu-miR-8098	11.6357	1.01267	0.724698	1.39736	0.162305	0.997859
mmu-miR-16-5p	298878	1.30581	0.935482	1.39587	0.162754	0.997859
mmu-miR-148a-3p	21752.8	-0.262352	0.189027	-1.38791	0.165164	0.997859
mmu-miR-690	55.2834	-0.524506	0.383302	-1.36839	0.171191	0.997859
mmu-miR-384-3p	6.19646	-1.21006	0.888455	-1.36199	0.173202	0.997859
mmu-miR-210-3p	3087.18	0.344779	0.255992	1.34684	0.178033	0.997859
mmu-miR-8091	4.60113	1.33625	0.995991	1.34162	0.179718	0.997859
mmu-miR-145a-5p	25769.8	-0.217658	0.162791	-1.33704	0.181209	0.997859
mmu-miR-496a-5p	19.1115	0.699219	0.523376	1.33598	0.181557	0.997859
mmu-miR-466f-5p	4.92467	1.63904	1.22737	1.33541	0.181742	0.997859
mmu-miR-208b-3p	3.75541	-1.41084	1.0572	-1.33451	0.182037	0.997859
mmu-miR-511-5p	26.0612	-0.582867	0.437594	-1.33198	0.182866	0.997859
mmu-miR-423-3p	260.09	-0.403727	0.303867	-1.32863	0.18397	0.997859
mmu-miR-3109-5p	5.19242	-1.11066	0.837679	-1.32588	0.184881	0.997859
mmu-miR-664-3p	233.649	-0.249457	0.189589	-1.31578	0.188248	0.997859
mmu-miR-322-3p	5389.25	0.274012	0.209336	1.30896	0.190549	0.997859
mmu-miR-450b-5p	19.3278	-0.729077	0.558321	-1.30584	0.191607	0.997859
mmu-miR-155-3p	5.52732	1.29588	1.00733	1.28644	0.198288	0.997859
mmu-miR-184-3p	9.88466	0.904494	0.708854	1.27599	0.201958	0.997859
mmu-miR-210-5p	41.0309	0.573482	0.450712	1.27239	0.203234	0.997859
mmu-miR-188-3p	10.4296	-0.681486	0.537382	-1.26816	0.204741	0.997859
mmu-miR-29b-2-5p	97.6062	-0.321379	0.254035	-1.2651	0.205836	0.997859
mmu-let-7i-3p	20.0032	0.524029	0.414666	1.26374	0.206325	0.997859
mmu-miR-34c-5p	1026.81	0.311414	0.248271	1.25433	0.209721	0.997859
mmu-miR-5129-5p	16.7958	-0.653575	0.522304	-1.25133	0.210814	0.997859
mmu-miR-1948-3p	18.8453	-0.542454	0.4358	-1.24473	0.213231	0.997859
mmu-miR-6239	16.2435	0.762065	0.615267	1.23859	0.215496	0.997859
mmu-miR-30e-5p	1570.32	-0.238763	0.193633	-1.23307	0.217551	0.997859
mmu-miR-429-3p	3536.34	-0.342153	0.279877	-1.22251	0.221513	0.997859
mmu-miR-341-3p	165.684	0.312184	0.256496	1.21711	0.223563	0.997859
mmu-miR-7043-3p	14.9438	-0.650821	0.534928	-1.21665	0.223737	0.997859
mmu-miR-495-5p	41.7118	0.651068	0.536656	1.21319	0.225056	0.997859
mmu-miR-183-3p	97.5386	0.365126	0.301916	1.20936	0.226524	0.997859
mmu-miR-667-3p	145.495	0.469763	0.389622	1.20569	0.227938	0.997859
mmu-miR-652-5p	75.0009	-0.376802	0.313153	-1.20325	0.228878	0.997859
mmu-miR-7007-3p	15.7199	-0.776992	0.648467	-1.1982	0.23084	0.997859
mmu-miR-673-5p	51.8857	0.339059	0.28346	1.19614	0.231641	0.997859
mmu-miR-101b-3p	2307.06	-0.24846	0.208445	-1.19197	0.233273	0.997859
mmu-miR-126a-3p	92434.2	-0.231321	0.195662	-1.18225	0.237107	0.997859
mmu-miR-701-5p	6.85864	-0.85784	0.729527	-1.17589	0.23964	0.997859
mmu-miR-374b-3p	1.52005	-2.44074	2.10435	-1.15985	0.24611	0.997859
mmu-miR-582-3p	23.7236	0.575639	0.502113	1.14643	0.251616	0.997859
mmu-miR-466g	26.0869	-0.448387	0.392324	-1.1429	0.25308	0.997859
mmu-miR-351-5p	3772.2	0.288567	0.252813	1.14142	0.253693	0.997859
mmu-miR-5123	5.34175	-0.982585	0.861508	-1.14054	0.254061	0.997859
mmu-miR-183-5p	564.509	-0.262273	0.230393	-1.13837	0.254964	0.997859
mmu-miR-186-5p	1049.25	-0.216604	0.190506	-1.13699	0.255543	0.997859
mmu-miR-369-5p	721.427	0.208353	0.183335	1.13646	0.255764	0.997859
mmu-miR-148b-5p	29.0795	-0.549436	0.483861	-1.13552	0.256156	0.997859
mmu-miR-144-3p	1276.29	-0.514161	0.455887	-1.12783	0.259393	0.997859
mmu-miR-543-3p	210.148	0.485071	0.430996	1.12546	0.260392	0.997859
mmu-miR-329-3p	875.367	0.387833	0.344783	1.12486	0.260647	0.997859
mmu-miR-299a-3p	291.636	0.238694	0.212509	1.12322	0.261345	0.997859
mmu-miR-195a-3p	69.4395	-0.355322	0.316472	-1.12276	0.261541	0.997859
mmu-miR-365-2-5p	19.6123	0.590006	0.529638	1.11398	0.265288	0.997859
mmu-miR-495-3p	356.163	0.428651	0.386525	1.10899	0.267436	0.997859
mmu-miR-200b-3p	14227.8	-0.251572	0.227498	-1.10582	0.268805	0.997859
mmu-miR-3102-5p.2-5p	10.5742	-0.589787	0.53421	-1.10404	0.269578	0.997859
mmu-miR-877-5p	70.6394	0.318984	0.291026	1.09607	0.273049	0.997859
mmu-miR-31-3p	84.5476	-0.537821	0.493557	-1.08968	0.275852	0.997859
mmu-miR-34b-5p	16.2883	0.602862	0.557643	1.08109	0.279658	0.997859
mmu-miR-487b-3p	360.827	0.227876	0.211694	1.07644	0.281729	0.997859
mmu-miR-679-3p	28.5854	0.378193	0.351728	1.07524	0.282267	0.997859
mmu-miR-200a-3p	6949.58	-0.340067	0.317022	-1.07269	0.283409	0.997859
mmu-miR-203b-3p	11.7295	-0.854652	0.79839	-1.07047	0.284408	0.997859
mmu-miR-93-3p	414.786	-0.217735	0.204056	-1.06703	0.285957	0.997859
mmu-miR-106b-3p	644.67	-0.196467	0.184216	-1.0665	0.286197	0.997859
mmu-miR-224-5p	3938.86	0.29142	0.273309	1.06627	0.286303	0.997859
mmu-miR-450a-2-3p	7.00723	-0.960129	0.906512	-1.05915	0.289533	0.997859
mmu-miR-6950-5p	2.83393	1.36729	1.29289	1.05755	0.290261	0.997859
mmu-miR-3082-5p	8.14857	0.633558	0.600511	1.05503	0.291411	0.997859
mmu-miR-92a-3p	11637.4	-0.185856	0.176294	-1.05424	0.291774	0.997859
mmu-miR-379-5p	2440.15	0.237789	0.226204	1.05121	0.29316	0.997859
mmu-miR-3535	88.7625	-0.381894	0.364039	-1.04905	0.294156	0.997859
mmu-miR-129b-3p	11.379	-0.720448	0.687917	-1.04729	0.294967	0.997859
mmu-miR-32-3p	104.657	-0.225514	0.215579	-1.04609	0.295522	0.997859
mmu-miR-24-1-5p	100.757	-0.259892	0.248665	-1.04515	0.295954	0.997859
mmu-miR-466h-3p	9.07158	0.760428	0.729303	1.04268	0.297098	0.997859
mmu-miR-137-3p	34.9573	-0.496423	0.477029	-1.04066	0.298035	0.997859
mmu-miR-223-3p	46662.6	-0.466648	0.4488	-1.03977	0.298447	0.997859
mmu-miR-25-3p	23151.3	-0.21876	0.210655	-1.03848	0.299047	0.997859
mmu-miR-744-3p	17.1747	-0.50081	0.482511	-1.03792	0.299305	0.997859
mmu-let-7c-1-3p	47.3869	-0.464518	0.447807	-1.03732	0.299588	0.997859
mmu-miR-6538	19.2963	0.522473	0.504502	1.03562	0.300379	0.997859
mmu-miR-181a-2-3p	229.086	-0.388747	0.37549	-1.03531	0.300526	0.997859
mmu-miR-669b-5p	85.1277	-0.325616	0.314532	-1.03524	0.300557	0.997859
mmu-miR-1981-5p	196.533	0.358264	0.346833	1.03296	0.301623	0.997859
mmu-miR-409-5p	1841.1	0.282078	0.27462	1.02716	0.304346	0.997859
mmu-miR-483-3p	94.974	0.447609	0.4371	1.02404	0.305815	0.997859
mmu-miR-130b-5p	70.4987	0.331431	0.323795	1.02358	0.306033	0.997859
mmu-miR-132-3p	702.075	0.271861	0.266455	1.02029	0.307592	0.997859
mmu-miR-323-5p	8.13225	0.694068	0.680358	1.02015	0.307657	0.997859
mmu-miR-677-5p	20.0929	0.46361	0.456132	1.01639	0.309442	0.997859
mmu-miR-29b-1-5p	160.76	0.359904	0.355209	1.01322	0.310956	0.997859
mmu-miR-350-5p	161.163	0.226756	0.224961	1.00798	0.313466	0.997859
mmu-miR-8114	50.5694	-0.313615	0.311333	-1.00733	0.313777	0.997859
mmu-miR-5624-3p	5.73713	0.850261	0.84472	1.00656	0.314146	0.997859
mmu-miR-130a-5p	12.3881	0.69384	0.696725	0.995859	0.319319	0.997859
mmu-let-7i-5p	81793.8	0.154129	0.157126	0.980929	0.326628	0.997859
mmu-miR-296-3p	96.0354	0.347026	0.359276	0.965905	0.334092	0.997859
mmu-miR-23b-5p	38.7104	-0.328778	0.340405	-0.965844	0.334122	0.997859
mmu-miR-485-3p	170.78	0.42558	0.441489	0.963964	0.335064	0.997859
mmu-miR-199a-3p	3262.93	0.169523	0.176689	0.959444	0.337335	0.997859
mmu-miR-30a-3p	3800.53	-0.332776	0.347487	-0.957665	0.338232	0.997859
mmu-miR-511-3p	1417.39	0.165235	0.172983	0.955212	0.339471	0.997859
mmu-miR-188-5p	194.395	-0.189861	0.199404	-0.952142	0.341025	0.997859
mmu-miR-466d-3p	47.5449	-0.356249	0.37518	-0.949542	0.342345	0.997859
mmu-miR-17-5p	10036.7	-0.249236	0.262944	-0.947867	0.343197	0.997859
mmu-miR-1843b-3p	45.8872	-0.268779	0.284463	-0.944864	0.344728	0.997859
mmu-miR-1964-5p	4.86091	-0.885456	0.941654	-0.940319	0.347054	0.997859
mmu-miR-8112	70.8783	0.361531	0.384851	0.939406	0.347522	0.997859
mmu-miR-205-5p	22178.6	-0.178487	0.190652	-0.936191	0.349175	0.997859
mmu-miR-101a-5p	6.5238	-0.700693	0.749214	-0.935237	0.349666	0.997859
mmu-let-7k	34.399	-0.428747	0.463317	-0.925385	0.354766	0.997859
mmu-miR-669f-5p	89.221	-0.201838	0.219255	-0.920562	0.357279	0.997859
mmu-miR-3066-5p	11.728	-0.512211	0.556442	-0.920511	0.357306	0.997859
mmu-miR-127-5p	274.27	0.249622	0.273456	0.912842	0.361326	0.997859
mmu-miR-6546-3p	7.41371	0.743668	0.815153	0.912305	0.361608	0.997859
mmu-miR-92b-5p	4.4838	0.95686	1.05266	0.908991	0.363355	0.997859
mmu-miR-5134-5p	4.85476	-0.714495	0.787637	-0.907137	0.364334	0.997859
mmu-miR-193a-3p	27.2038	-0.413015	0.455894	-0.905945	0.364965	0.997859
mmu-miR-146b-3p	54.0348	0.28874	0.319516	0.903682	0.366164	0.997859
mmu-miR-345-5p	129.606	0.28367	0.314759	0.901227	0.367468	0.997859
mmu-miR-140-3p	2217.65	-0.150743	0.167456	-0.900198	0.368015	0.997859
mmu-miR-144-5p	42.5111	-0.591725	0.657574	-0.899861	0.368194	0.997859
mmu-miR-466c-5p	30.4301	0.485025	0.542343	0.894314	0.371154	0.997859
mmu-miR-1195	44.0604	-0.366138	0.413544	-0.885367	0.375959	0.997859
mmu-miR-96-5p	2576.16	-0.230756	0.260733	-0.885026	0.376143	0.997859
mmu-miR-148b-3p	2538.25	-0.199575	0.226516	-0.881066	0.378282	0.997859
mmu-miR-409-3p	927.297	0.224424	0.254755	0.880941	0.37835	0.997859
mmu-miR-3470b	17.5812	0.549077	0.623553	0.880562	0.378555	0.997859
mmu-miR-204-5p	313.487	-0.351194	0.400811	-0.87621	0.380916	0.997859
mmu-miR-501-3p	3965.44	0.193957	0.221395	0.876065	0.380995	0.997859
mmu-miR-1934-5p	14.3318	-0.45736	0.522128	-0.875954	0.381055	0.997859
mmu-miR-29c-5p	111.204	-0.224581	0.256852	-0.874362	0.381921	0.997859
mmu-miR-195a-5p	34176.2	-0.181245	0.209114	-0.86673	0.38609	0.997859
mmu-miR-7680-3p	3.60453	-0.854905	0.988973	-0.864437	0.387348	0.997859
mmu-miR-15a-5p	15753.6	-0.161801	0.187822	-0.861457	0.388986	0.997859
mmu-miR-3572-3p	6.5777	-0.576312	0.671859	-0.857788	0.39101	0.997859
mmu-miR-106b-5p	6365.02	-0.155485	0.181645	-0.855985	0.392006	0.997859
mmu-miR-369-3p	2010.93	0.256778	0.301017	0.853036	0.393639	0.997859
mmu-miR-7007-5p	5.52089	-0.78726	0.928884	-0.847534	0.396698	0.997859
mmu-miR-133a-3p	9881.75	0.546776	0.651583	0.839151	0.401384	0.997859
mmu-miR-3068-5p	385.073	-0.195685	0.233761	-0.837118	0.402526	0.997859
mmu-miR-6540-5p	24.8853	0.337906	0.406162	0.831948	0.405439	0.997859
mmu-miR-151-3p	2037.81	0.178485	0.214785	0.830993	0.405977	0.997859
mmu-miR-669k-5p	5.38139	0.678712	0.816914	0.830825	0.406073	0.997859
mmu-miR-666-3p	12.1471	0.507193	0.611384	0.829581	0.406776	0.997859
mmu-miR-3475-3p	8.57645	-0.571705	0.689696	-0.828924	0.407147	0.997859
mmu-miR-3473g	2.73631	-1.25151	1.51897	-0.823923	0.409983	0.997859
mmu-miR-340-5p	1302.5	-0.266124	0.325129	-0.818517	0.413062	0.997859
mmu-miR-7025-3p	5.46967	-0.624544	0.765871	-0.815469	0.414804	0.997859
mmu-miR-494-3p	1411.16	0.222804	0.273371	0.815025	0.415058	0.997859
mmu-miR-140-5p	4775.57	-0.173018	0.212795	-0.813075	0.416175	0.997859
mmu-miR-665-3p	187.27	0.30372	0.373846	0.812419	0.416551	0.997859
mmu-miR-99a-3p	36.2266	-0.392626	0.484835	-0.809814	0.418047	0.997859
mmu-miR-411-3p	1182.36	0.299862	0.370359	0.809654	0.418139	0.997859
mmu-miR-7044-5p	8.49283	0.788931	0.976675	0.807773	0.419221	0.997859
mmu-miR-141-5p	527.323	-0.325143	0.403126	-0.806553	0.419924	0.997859
mmu-miR-1247-5p	47.4305	0.245146	0.304668	0.804633	0.421032	0.997859
mmu-miR-5133	2.72681	1.05267	1.31441	0.800867	0.423208	0.997859
mmu-miR-135a-5p	7.02242	-0.877712	1.09678	-0.800264	0.423558	0.997859
mmu-miR-125b-2-3p	578.611	-0.176252	0.220939	-0.797741	0.425021	0.997859
mmu-miR-143-3p	74557.3	-0.232003	0.292466	-0.793264	0.427624	0.997859
mmu-miR-22-5p	5432.91	-0.196944	0.248638	-0.792091	0.428308	0.997859
mmu-miR-362-5p	4558.17	0.117507	0.149049	0.788374	0.430478	0.997859
mmu-miR-370-3p	105.957	0.346351	0.444229	0.779667	0.435587	0.997859
mmu-miR-3084-3p	9.41147	-0.74141	0.95336	-0.777681	0.436757	0.997859
mmu-miR-99b-3p	365.795	0.158261	0.203849	0.776362	0.437535	0.997859
mmu-miR-129b-5p	6.21892	-0.668137	0.862039	-0.775066	0.438301	0.997859
mmu-miR-12191-3p	8.01786	0.588311	0.759454	0.774649	0.438547	0.997859
mmu-miR-5101	8.19873	-0.429601	0.554631	-0.774572	0.438592	0.997859
mmu-miR-93-5p	6769.07	-0.156926	0.203301	-0.771891	0.440179	0.997859
mmu-miR-501-5p	504.816	0.180638	0.238273	0.758115	0.448382	0.997859
mmu-miR-466n-3p	10.1442	0.46843	0.61823	0.757695	0.448634	0.997859
mmu-miR-30b-5p	1932.23	-0.178235	0.235492	-0.75686	0.449134	0.997859
mmu-miR-31-5p	27663.8	-0.21765	0.28888	-0.753425	0.451195	0.997859
mmu-let-7b-3p	396.57	0.224248	0.298209	0.751984	0.452061	0.997859
mmu-miR-3060-3p	21.5777	-0.336582	0.448765	-0.750018	0.453244	0.997859
mmu-miR-30d-5p	10863.1	-0.149245	0.199209	-0.74919	0.453743	0.997859
mmu-miR-320-3p	3628.92	0.225839	0.303701	0.743623	0.457104	0.997859
mmu-miR-23a-5p	15.0021	0.373115	0.502121	0.743077	0.457435	0.997859
mmu-miR-29a-5p	674.308	-0.184906	0.248964	-0.742699	0.457664	0.997859
mmu-miR-5620-5p	5.37296	-0.70961	0.955669	-0.742527	0.457768	0.997859
mmu-miR-3084-5p	35.5774	0.355527	0.47973	0.741098	0.458634	0.997859
mmu-miR-431-3p	16.1935	0.413331	0.557971	0.740775	0.45883	0.997859
mmu-let-7e-5p	25441.2	0.145801	0.197	0.740103	0.459238	0.997859
mmu-miR-301a-3p	699.255	-0.19046	0.258174	-0.737717	0.460686	0.997859
mmu-miR-434-3p	1087.08	0.234313	0.318613	0.735415	0.462087	0.997859
mmu-miR-674-5p	8592.65	0.132116	0.180164	0.733309	0.46337	0.997859
mmu-miR-26a-2-3p	43.9212	0.297049	0.40514	0.7332	0.463437	0.997859
mmu-miR-676-3p	395.123	-0.208413	0.284877	-0.731588	0.46442	0.997859
mmu-miR-26b-5p	77675.7	-0.200902	0.275928	-0.728096	0.466555	0.997859
mmu-miR-142a-3p	6881.96	-0.215836	0.300781	-0.717585	0.473013	0.997859
mmu-miR-92a-1-5p	40.9764	0.267507	0.37433	0.714629	0.474838	0.997859
mmu-miR-376a-5p	19.5306	0.385964	0.542199	0.711849	0.476558	0.997859
mmu-miR-1258-3p	9.20786	-0.370208	0.5211	-0.710435	0.477434	0.997859
mmu-miR-34c-3p	126.009	0.300722	0.424141	0.709015	0.478315	0.997859
mmu-miR-215-5p	7.88358	0.538995	0.761759	0.707566	0.479215	0.997859
mmu-miR-103-3p	23101.8	0.640072	0.916032	0.698744	0.484712	0.997859
mmu-let-7a-5p	58538.5	0.72268	1.03537	0.697992	0.485182	0.997859
mmu-miR-615-3p	873.479	0.186694	0.267965	0.69671	0.485984	0.997859
mmu-miR-30e-3p	2218.11	-0.18762	0.27015	-0.694503	0.487367	0.997859
mmu-miR-12188-5p	36.1177	0.257201	0.372273	0.690893	0.489633	0.997859
mmu-miR-132-5p	104.609	0.257209	0.372286	0.69089	0.489635	0.997859
mmu-miR-675-5p	59.9667	0.270706	0.391935	0.690693	0.489759	0.997859
mmu-miR-20a-5p	11029	-0.173488	0.252876	-0.686058	0.492677	0.997859
mmu-miR-136-3p	74.8036	-0.286046	0.420512	-0.680232	0.496357	0.997859
mmu-miR-146b-5p	47063.9	0.198354	0.293891	0.674924	0.499724	0.997859
mmu-miR-504-5p	4.3595	-0.565368	0.8428	-0.670821	0.502335	0.997859
mmu-miR-700-5p	50.4862	0.247162	0.370029	0.667955	0.504163	0.997859
mmu-miR-706	3.52865	-0.728941	1.09235	-0.667313	0.504572	0.997859
mmu-miR-496a-3p	363.522	0.267181	0.402622	0.663603	0.506944	0.997859
mmu-miR-99b-5p	17256.9	0.202093	0.30683	0.658648	0.510122	0.997859
mmu-miR-187-3p	333.401	-0.259156	0.3961	-0.654268	0.512939	0.997859
mmu-miR-486b-5p	31.647	-0.266514	0.408807	-0.651931	0.514446	0.997859
mmu-let-7d-3p	1008.95	0.199912	0.308874	0.647226	0.517485	0.997859
mmu-miR-3081-3p	4.07944	-0.879613	1.35928	-0.647118	0.517556	0.997859
mmu-miR-329-5p	29.6104	0.313997	0.485296	0.647023	0.517617	0.997859
mmu-miR-30d-3p	46.6142	-0.198149	0.306756	-0.645949	0.518312	0.997859
mmu-miR-106a-5p	60.4673	-0.272715	0.428475	-0.636479	0.524464	0.997859
mmu-miR-1a-3p	31110.9	-0.708728	1.12101	-0.63222	0.527243	0.997859
mmu-miR-190b-5p	38.6226	-0.253928	0.402039	-0.6316	0.527648	0.997859
mmu-miR-744-5p	1816.9	0.19634	0.313251	0.626781	0.530803	0.997859
mmu-miR-30c-5p	3242.4	-0.377521	0.602798	-0.626281	0.531131	0.997859
mmu-miR-3102-3p	92.5687	0.183789	0.297011	0.618793	0.536053	0.997859
mmu-miR-340-3p	394.539	-0.180691	0.292895	-0.616914	0.537292	0.997859
mmu-miR-1955-5p	15.2072	-0.280676	0.45558	-0.616085	0.537839	0.997859
mmu-miR-26a-1-3p	17.9221	-0.298548	0.489659	-0.609706	0.542057	0.997859
mmu-miR-351-3p	90.2	0.281022	0.463937	0.605733	0.544692	0.997859
mmu-miR-483-5p	33.235	0.298198	0.492353	0.60566	0.544741	0.997859
mmu-miR-145a-3p	3341.11	-0.164043	0.271172	-0.604941	0.545218	0.997859
mmu-miR-133b-3p	463.776	0.304215	0.507463	0.599483	0.548851	0.997859
mmu-miR-3074-5p	4.13877	-0.641574	1.07731	-0.595532	0.551488	0.997859
mmu-miR-532-3p	675.323	0.168439	0.283063	0.595059	0.551804	0.997859
mmu-miR-205-3p	1949.38	0.233557	0.39256	0.594959	0.551871	0.997859
mmu-miR-152-5p	10.0473	0.462442	0.781508	0.591731	0.554031	0.997859
mmu-miR-142a-5p	10271.4	-0.13552	0.230209	-0.58868	0.556076	0.997859
mmu-miR-486a-5p	29154.4	-0.14159	0.241233	-0.586943	0.557242	0.997859
mmu-miR-107-3p	1817.35	-0.159639	0.274182	-0.582238	0.560407	0.997859
mmu-miR-378c	5328.99	-0.208211	0.360359	-0.577787	0.563408	0.997859
mmu-miR-466f-3p	36.8828	-0.257322	0.448183	-0.574146	0.565869	0.997859
mmu-miR-1a-1-5p	31.1261	-0.301137	0.531006	-0.567107	0.570642	0.997859
mmu-miR-29b-3p	2575.04	-0.354595	0.625389	-0.566999	0.570715	0.997859
mmu-miR-324-3p	113.609	0.159942	0.282316	0.566533	0.571031	0.997859
mmu-miR-547-3p	200.575	-0.226046	0.402449	-0.561675	0.574337	0.997859
mmu-miR-186-3p	47.463	0.172603	0.30966	0.557396	0.577257	0.997859
mmu-miR-1193-3p	294.956	0.231851	0.418667	0.553782	0.579728	0.997859
mmu-miR-5126	9.26709	0.294016	0.532859	0.551772	0.581105	0.997859
mmu-miR-877-3p	19.9857	0.27641	0.502144	0.550459	0.582005	0.997859
mmu-miR-574-5p	2138.7	0.149149	0.272075	0.548192	0.58356	0.997859
mmu-miR-5132-5p	5.07048	-0.502533	0.917738	-0.547577	0.583982	0.997859
mmu-miR-15b-3p	308.153	-0.195645	0.358041	-0.546431	0.58477	0.997859
mmu-miR-361-5p	6420.2	-0.123421	0.225907	-0.546335	0.584836	0.997859
mmu-miR-542-5p	167.926	0.142312	0.261035	0.545184	0.585627	0.997859
mmu-miR-1941-3p	40.8331	-0.2037	0.373953	-0.544722	0.585945	0.997859
mmu-miR-466a-3p	7.77581	-0.331801	0.609501	-0.544382	0.586178	0.997859
mmu-miR-30b-3p	116.563	-0.170579	0.318123	-0.536204	0.591818	0.997859
mmu-miR-450a-5p	257.297	-0.305356	0.572365	-0.533498	0.593689	0.997859
mmu-miR-433-5p	15.4196	0.259754	0.488079	0.532195	0.594591	0.997859
mmu-miR-598-3p	29.1033	-0.177752	0.335615	-0.529632	0.596367	0.997859
mmu-miR-96-3p	8.02354	-0.450654	0.85331	-0.528124	0.597413	0.997859
mmu-miR-669l-5p	112.552	0.129879	0.248149	0.523391	0.600702	0.997859
mmu-miR-139-3p	47.419	0.184452	0.354023	0.521018	0.602354	0.997859
mmu-miR-294-3p	29.5943	-0.215091	0.418167	-0.514366	0.606996	0.997859
mmu-miR-185-5p	2508.64	-0.102928	0.200721	-0.512792	0.608097	0.997859
mmu-miR-9-5p	103.501	-0.320968	0.627874	-0.511198	0.609212	0.997859
mmu-let-7e-3p	71.7056	-0.148632	0.291991	-0.50903	0.610731	0.997859
mmu-miR-3061-3p	6.00248	-0.427715	0.847932	-0.504421	0.613965	0.997859
mmu-miR-872-5p	4111.46	-0.114737	0.228099	-0.503014	0.614954	0.997859
mmu-miR-434-5p	475.838	0.155837	0.310027	0.502657	0.615205	0.997859
mmu-miR-145b	4.86042	-0.508888	1.01886	-0.499468	0.617449	0.997859
mmu-miR-505-5p	58.3337	0.136645	0.274093	0.498537	0.618105	0.997859
mmu-miR-5114	7.90816	0.325741	0.657013	0.495791	0.620042	0.997859
mmu-miR-1981-3p	23.9582	0.211805	0.427242	0.49575	0.620071	0.997859
mmu-miR-148a-5p	8.63352	0.305373	0.61944	0.492982	0.622025	0.997859
mmu-miR-3062-5p	6.09576	-0.379096	0.77074	-0.49186	0.622819	0.997859
mmu-miR-3102-3p.2-3p	14.4503	0.266001	0.542998	0.489875	0.624223	0.997859
mmu-miR-451a	10622.4	-0.281226	0.578812	-0.485867	0.627061	0.997859
mmu-miR-6412	231.517	0.165368	0.34775	0.475536	0.634405	0.997859
mmu-miR-1895	13.7102	-0.251603	0.530926	-0.473893	0.635576	0.997859
mmu-miR-25-5p	74.0054	0.162901	0.347251	0.469116	0.638987	0.997859
mmu-miR-1947-5p	7.63954	0.439277	0.940228	0.467203	0.640355	0.997859
mmu-miR-708-3p	81.8471	-0.196704	0.42549	-0.4623	0.643866	0.997859
mmu-miR-21a-3p	599.168	0.090445	0.196179	0.461034	0.644774	0.997859
mmu-miR-758-3p	7.26808	-0.315979	0.689668	-0.45816	0.646837	0.997859
mmu-miR-676-5p	55.3626	-0.142675	0.311441	-0.458112	0.646872	0.997859
mmu-miR-26a-5p	126905	0.307328	0.670943	0.458054	0.646913	0.997859
mmu-miR-3072-3p	49.7061	0.231264	0.505616	0.45739	0.647391	0.997859
mmu-miR-375-3p	458.821	-0.251501	0.550417	-0.456928	0.647723	0.997859
mmu-miR-6238	148.352	0.215444	0.477404	0.451283	0.651785	0.997859
mmu-miR-5113	43.9629	-0.14246	0.316019	-0.450797	0.652136	0.997859
mmu-miR-129-1-3p	4.55325	0.433996	0.965625	0.449446	0.65311	0.997859
mmu-miR-708-5p	8393.48	-0.174749	0.391326	-0.446557	0.655195	0.997859
mmu-miR-222-3p	2030.97	-0.0793325	0.179239	-0.442608	0.658049	0.997859
mmu-miR-147-3p	38.7509	-0.218431	0.493799	-0.442348	0.658237	0.997859
mmu-miR-8117	7.9278	-0.402812	0.922107	-0.436839	0.662228	0.997859
mmu-miR-181c-5p	471.965	-0.165561	0.380744	-0.434836	0.663682	0.997859
mmu-miR-377-3p	182.975	0.162983	0.375866	0.43362	0.664565	0.997859
mmu-miR-1941-5p	97.6356	0.186138	0.43735	0.425606	0.670395	0.997859
mmu-miR-5619-3p	6.13325	0.346317	0.814349	0.425269	0.670641	0.997859
mmu-miR-376b-5p	544.722	0.10298	0.243375	0.423133	0.672198	0.997859
mmu-miR-3968	947.737	0.0965391	0.228373	0.422726	0.672495	0.997859
mmu-miR-669p-5p	81.8185	0.200799	0.475528	0.422266	0.672831	0.997859
mmu-miR-379-3p	518.953	0.163874	0.391194	0.418907	0.675284	0.997859
mmu-miR-1b-3p	5.82602	0.315915	0.758864	0.4163	0.677191	0.997859
mmu-miR-190a-5p	121.312	-0.155076	0.37319	-0.415543	0.677744	0.997859
mmu-miR-3057-5p	15.7478	0.221586	0.53369	0.415196	0.677999	0.997859
mmu-miR-376c-3p	2792.76	0.0901059	0.217289	0.414682	0.678375	0.997859
mmu-miR-203-5p	583.603	-0.0959723	0.231523	-0.414526	0.678489	0.997859
mmu-miR-330-5p	84.9322	-0.135034	0.328113	-0.411547	0.680671	0.997859
mmu-miR-98-3p	26.9539	-0.186611	0.45734	-0.408035	0.683248	0.997859
mmu-miR-191-3p	215.303	-0.0888185	0.2182	-0.407051	0.683971	0.997859
mmu-miR-486a-3p	208.296	-0.112119	0.276456	-0.405559	0.685066	0.997859
mmu-miR-5106	4.87378	-0.441169	1.09287	-0.403678	0.68645	0.997859
mmu-miR-378b	54.291	-0.190401	0.471806	-0.403558	0.686538	0.997859
mmu-miR-365-3p	841.862	0.237146	0.591348	0.401025	0.688402	0.997859
mmu-miR-149-5p	7518.14	-0.112258	0.281109	-0.39934	0.689643	0.997859
mmu-miR-21a-5p	157706	-0.136727	0.344419	-0.39698	0.691382	0.997859
mmu-miR-3960	7.95864	0.258691	0.652071	0.396722	0.691573	0.997859
mmu-miR-505-3p	9.7198	-0.286409	0.730201	-0.392233	0.694886	0.997859
mmu-miR-1249-3p	216.161	-0.129765	0.331461	-0.391494	0.695432	0.997859
mmu-miR-467c-5p	384.767	0.0769411	0.197017	0.39053	0.696144	0.997859
mmu-miR-339-5p	159.499	-0.107124	0.275886	-0.388291	0.697801	0.997859
mmu-miR-18a-5p	4519.64	0.0723399	0.186461	0.387962	0.698044	0.997859
mmu-miR-467d-3p	78.7344	0.177642	0.457926	0.387927	0.69807	0.997859
mmu-miR-98-5p	6740.11	0.0702556	0.181843	0.386353	0.699235	0.997859
mmu-miR-342-5p	229.603	0.140186	0.365656	0.383381	0.701437	0.997859
mmu-miR-339-3p	103.427	-0.107148	0.279874	-0.382844	0.701836	0.997859
mmu-miR-669f-3p	4.03433	0.391465	1.02651	0.381355	0.70294	0.997859
mmu-miR-376b-3p	1123.08	0.138772	0.364737	0.380472	0.703595	0.997859
mmu-miR-3097-5p	31.8255	-0.169564	0.447735	-0.378714	0.7049	0.997859
mmu-miR-671-5p	990.483	0.097942	0.261252	0.374895	0.707739	0.997859
mmu-miR-297b-3p	16.8812	-0.167833	0.447939	-0.374679	0.707899	0.997859
mmu-miR-150-3p	22.2177	0.176782	0.473174	0.373609	0.708695	0.997859
mmu-miR-221-3p	14188.6	-0.0646779	0.173618	-0.372531	0.709498	0.997859
mmu-miR-701-3p	9.18405	0.251119	0.678836	0.369926	0.711438	0.997859
mmu-miR-3473a	38.4216	-0.1405	0.379907	-0.369828	0.711511	0.997859
mmu-miR-194-5p	1392.85	-0.188062	0.509596	-0.369041	0.712097	0.997859
mmu-miR-300-5p	65.2324	-0.128092	0.347829	-0.368262	0.712678	0.997859
mmu-miR-467b-5p	8.90774	-0.203743	0.555919	-0.366498	0.713993	0.997859
mmu-miR-299a-5p	1189.04	0.0822887	0.225551	0.364834	0.715235	0.997859
mmu-miR-380-5p	16.9822	0.185725	0.516152	0.359826	0.718977	0.997859
mmu-miR-380-3p	553.429	0.129265	0.359352	0.359718	0.719058	0.997859
mmu-miR-466h-5p	32.5584	-0.132908	0.370036	-0.359175	0.719464	0.997859
mmu-miR-129-2-3p	34.8458	0.140126	0.390665	0.358686	0.71983	0.997859
mmu-miR-27b-3p	105365	-0.0967355	0.269902	-0.35841	0.720036	0.997859
mmu-let-7j	852.553	0.0691884	0.196046	0.352919	0.724149	0.997859
mmu-miR-1964-3p	4.99336	0.407224	1.15392	0.352905	0.72416	0.997859
mmu-miR-425-3p	348.528	0.0695297	0.19829	0.350646	0.725854	0.997859
mmu-miR-128-3p	1600.54	-0.109102	0.314712	-0.346674	0.728836	0.997859
mmu-miR-221-5p	473.858	0.0795807	0.229811	0.346287	0.729127	0.997859
mmu-miR-154-5p	691.626	0.0801397	0.233532	0.343163	0.731476	0.997859
mmu-miR-19b-1-5p	4.71279	0.286085	0.849841	0.336633	0.736394	0.997859
mmu-miR-497a-5p	12630.7	-0.0639917	0.190424	-0.336049	0.736834	0.997859
mmu-miR-323-3p	173.681	0.10391	0.311527	0.33355	0.738719	0.997859
mmu-let-7c-5p	106248	-0.259212	0.780163	-0.332254	0.739698	0.997859
mmu-miR-1306-3p	58.0315	-0.0989902	0.299478	-0.330542	0.74099	0.997859
mmu-miR-539-5p	257.64	0.0715217	0.217012	0.329575	0.741721	0.997859
mmu-miR-449a-5p	98.2555	0.0980674	0.299504	0.327433	0.74334	0.997859
mmu-miR-1843b-5p	328.157	-0.115502	0.352982	-0.327219	0.743503	0.997859
mmu-miR-335-5p	4639.59	0.108377	0.331399	0.327029	0.743646	0.997859
mmu-miR-345-3p	90.2047	0.0783019	0.239762	0.326581	0.743985	0.997859
mmu-miR-484	3655.49	0.0840538	0.25806	0.325714	0.744641	0.997859
mmu-miR-193b-5p	56.4437	-0.141122	0.43594	-0.32372	0.74615	0.997859
mmu-miR-92b-3p	250.607	-0.0905741	0.281693	-0.321535	0.747805	0.997859
mmu-miR-1968-5p	19.5838	-0.147268	0.462467	-0.31844	0.750151	0.997859
mmu-miR-20a-3p	488.195	0.0593852	0.186768	0.317962	0.750514	0.997859
mmu-miR-664-5p	159.862	-0.116717	0.368516	-0.316721	0.751456	0.997859
mmu-miR-331-3p	92.7459	0.102125	0.322868	0.316305	0.751771	0.997859
mmu-miR-874-3p	54.3048	0.114004	0.361732	0.315161	0.752639	0.997859
mmu-miR-27b-5p	772.21	0.0930755	0.295856	0.314597	0.753068	0.997859
mmu-miR-410-3p	108.275	0.131446	0.419734	0.313164	0.754156	0.997859
mmu-miR-6516-5p	44.233	-0.126353	0.403941	-0.3128	0.754433	0.997859
mmu-miR-381-5p	27.5831	0.138318	0.445566	0.310433	0.756232	0.997859
mmu-miR-100-3p	20.8635	0.177392	0.571922	0.310169	0.756433	0.997859
mmu-miR-674-3p	569.012	0.0693489	0.223913	0.309713	0.756779	0.997859
mmu-miR-200c-3p	68322.9	0.118639	0.384205	0.308792	0.75748	0.997859
mmu-miR-143-5p	23.6238	-0.1659	0.542538	-0.305785	0.759768	0.997859
mmu-miR-6951-5p	6.66523	-0.208432	0.682268	-0.305498	0.759987	0.997859
mmu-miR-134-3p	24.4304	0.138851	0.462163	0.300437	0.763844	0.997859
mmu-miR-485-5p	23.7829	-0.134794	0.455172	-0.296139	0.767124	0.997859
mmu-miR-16-2-3p	30.5905	0.173459	0.592054	0.292978	0.769539	0.997859
mmu-miR-3058-3p	4.88254	0.265016	0.921464	0.287604	0.77365	0.997859
mmu-miR-1843a-5p	408.899	0.0854114	0.299767	0.284926	0.775701	0.997859
mmu-miR-362-3p	62.3972	-0.124743	0.44132	-0.282658	0.777439	0.997859
mmu-miR-331-5p	7.99912	-0.162685	0.57808	-0.281423	0.778386	0.997859
mmu-miR-100-5p	19049.8	-0.077961	0.278568	-0.279863	0.779583	0.997859
mmu-miR-500-3p	3347.77	-0.0492137	0.17596	-0.279688	0.779717	0.997859
mmu-miR-138-1-3p	20.1036	0.124709	0.446926	0.279037	0.780217	0.997859
mmu-miR-301b-3p	69.3023	-0.11239	0.407465	-0.275828	0.78268	0.997859
mmu-miR-181b-5p	1480.4	0.115725	0.423018	0.273569	0.784416	0.997859
mmu-miR-450a-1-3p	56.5114	-0.114693	0.419425	-0.273453	0.784505	0.997859
mmu-miR-3061-5p	16.4754	0.131063	0.47983	0.273146	0.784741	0.997859
mmu-miR-673-3p	58.7822	0.086738	0.319177	0.271755	0.78581	0.997859
mmu-miR-466i-5p	137.806	0.0914535	0.341754	0.267601	0.789007	0.997859
mmu-miR-582-5p	94.2231	0.107437	0.401594	0.267527	0.789064	0.997859
mmu-miR-27a-5p	370.621	0.046071	0.172625	0.266885	0.789558	0.997859
mmu-miR-138-5p	1437.07	-0.110545	0.421437	-0.262304	0.793087	0.997859
mmu-miR-7a-5p	269.32	-0.303436	1.16238	-0.261047	0.794057	0.997859
mmu-miR-5099	1653.24	0.0784693	0.300907	0.260776	0.794265	0.997859
mmu-miR-136-5p	102.759	0.0938206	0.362215	0.259019	0.79562	0.997859
mmu-miR-19b-3p	186.259	0.0831566	0.326994	0.254307	0.799259	0.997859
mmu-miR-370-5p	33.1921	-0.0934614	0.368223	-0.253817	0.799637	0.997859
mmu-miR-412-3p	5.5541	-0.229301	0.907423	-0.252694	0.800504	0.997859
mmu-miR-874-5p	8.02104	-0.171804	0.682807	-0.251614	0.80134	0.997859
mmu-miR-669e-5p	11.3259	-0.147584	0.587858	-0.251053	0.801773	0.997859
mmu-miR-672-5p	144.225	-0.0809497	0.32829	-0.24658	0.805233	0.997859
mmu-miR-709	58.7799	0.10624	0.43171	0.246091	0.805612	0.997859
mmu-miR-181c-3p	343.205	-0.0889659	0.366356	-0.24284	0.808129	0.997859
mmu-miR-700-3p	541.653	0.0528573	0.2184	0.242021	0.808764	0.997859
mmu-miR-1982-3p	5.39409	-0.200063	0.830538	-0.240883	0.809646	0.997859
mmu-miR-1843a-3p	48.2829	-0.0845696	0.35126	-0.240761	0.809741	0.997859
mmu-miR-324-5p	4008.31	0.0698436	0.300034	0.232785	0.815928	0.997859
mmu-miR-1191a	30.742	-0.0994586	0.431825	-0.230321	0.817842	0.997859
mmu-miR-190a-3p	8.7794	-0.180077	0.790515	-0.227798	0.819804	0.997859
mmu-miR-181b-2-3p	6.08004	0.220096	0.969111	0.227111	0.820337	0.997859
mmu-miR-1930-5p	15.165	-0.129132	0.5762	-0.224109	0.822672	0.997859
mmu-miR-23a-3p	518920	0.0822091	0.366892	0.224069	0.822704	0.997859
mmu-miR-10b-3p	309.36	-0.0742454	0.331875	-0.223715	0.822979	0.997859
mmu-miR-10b-5p	87810.5	-0.0832665	0.377118	-0.220797	0.825251	0.997859
mmu-miR-146a-5p	16012.1	0.0932441	0.423368	0.220244	0.825681	0.997859
mmu-miR-5100	378.938	0.0808176	0.367562	0.219875	0.825969	0.997859
mmu-miR-125b-1-3p	237.948	-0.044019	0.200203	-0.219872	0.825971	0.997859
mmu-miR-494-5p	12.4431	0.106951	0.49005	0.218245	0.827238	0.997859
mmu-miR-335-3p	688.816	-0.100118	0.472817	-0.211749	0.832303	0.997859
mmu-miR-187-5p	5.63979	0.218003	1.03083	0.211482	0.832511	0.997859
mmu-miR-3076-5p	8.92987	0.132366	0.626602	0.211244	0.832697	0.997859
mmu-miR-452-5p	38.042	0.0921956	0.437778	0.210599	0.8332	0.997859
mmu-miR-421-3p	351.499	0.0407189	0.19511	0.208697	0.834685	0.997859
mmu-miR-574-3p	1445.54	-0.0468442	0.224591	-0.208576	0.834779	0.997859
mmu-miR-1955-3p	8.21135	0.176312	0.852372	0.206848	0.836129	0.997859
mmu-miR-34a-5p	1863.28	-0.0436721	0.218629	-0.199755	0.841672	0.997859
mmu-miR-7a-1-3p	113.77	0.0666775	0.333863	0.199715	0.841703	0.997859
mmu-miR-141-3p	15229.8	-0.0899306	0.452375	-0.198797	0.842422	0.997859
mmu-miR-30c-2-3p	238.276	0.050002	0.257564	0.194134	0.846071	0.997859
mmu-miR-6996-5p	6.10514	-0.150165	0.788322	-0.190486	0.848928	0.997859
mmu-miR-154-3p	293.554	0.0889362	0.467194	0.190363	0.849025	0.997859
mmu-miR-15b-5p	68717	-0.0364657	0.195804	-0.186236	0.85226	0.997859
mmu-miR-491-5p	28.6757	-0.0709258	0.381333	-0.185994	0.852449	0.997859
mmu-miR-378d	50.9576	0.0561924	0.303575	0.185102	0.853149	0.997859
mmu-miR-6236	24.269	0.115629	0.640857	0.180429	0.856816	0.997859
mmu-miR-219a-1-3p	14.6259	-0.0812617	0.460447	-0.176485	0.859913	0.997859
mmu-miR-3074-1-3p	39.8864	0.0767927	0.436838	0.175792	0.860457	0.997859
mmu-miR-125a-5p	36695.6	-0.0333135	0.190206	-0.175144	0.860967	0.997859
mmu-miR-466b-3p	8.97736	-0.210355	1.2362	-0.170163	0.864882	0.997859
mmu-miR-194-2-3p	7.38417	-0.109688	0.645035	-0.170049	0.864971	0.997859
mmu-miR-130a-3p	41119.9	0.0523777	0.308069	0.170019	0.864995	0.997859
mmu-miR-224-3p	12.3753	-0.0902819	0.531607	-0.169828	0.865145	0.997859
mmu-miR-28a-3p	1174.89	0.042574	0.254531	0.167265	0.867162	0.997859
mmu-miR-3068-3p	67.0358	0.0563794	0.339561	0.166036	0.868129	0.997859
mmu-miR-151-5p	6697.45	-0.0339461	0.206991	-0.163998	0.869733	0.997859
mmu-miR-19a-3p	37.9175	-0.0677401	0.420029	-0.161275	0.871877	0.997859
mmu-miR-503-3p	91.625	0.0750273	0.467687	0.160422	0.872549	0.997859
mmu-miR-218-1-3p	33.0617	-0.0596658	0.373537	-0.159732	0.873092	0.997859
mmu-let-7d-5p	84433.4	0.0265308	0.16672	0.159133	0.873564	0.997859
mmu-miR-22-3p	7405.71	-0.0461824	0.29174	-0.1583	0.874221	0.997859
mmu-miR-500-5p	50.9868	-0.0526849	0.336327	-0.156648	0.875522	0.997859
mmu-miR-499-5p	75.4	0.0523562	0.335842	0.155895	0.876115	0.997859
mmu-miR-201-5p	35.6465	0.0595495	0.385441	0.154497	0.877218	0.997859
mmu-miR-455-5p	47.3704	0.0552701	0.368115	0.150144	0.880651	0.997859
mmu-miR-212-3p	64.3769	-0.0703031	0.475474	-0.147859	0.882454	0.997859
mmu-miR-378a-5p	482.618	0.0364166	0.251982	0.144521	0.885089	0.997859
mmu-miR-296-5p	68.938	0.0531159	0.374091	0.141986	0.887091	0.997859
mmu-miR-3963	1257.9	0.0370933	0.263025	0.141026	0.88785	0.997859
mmu-miR-200c-5p	55.8197	0.0472809	0.340291	0.138943	0.889495	0.997859
mmu-miR-200a-5p	343.179	0.0636353	0.461257	0.137961	0.890272	0.997859
mmu-miR-199b-3p	520110	0.0247481	0.181858	0.136085	0.891754	0.997859
mmu-miR-199a-5p	8843.03	-0.0786948	0.583874	-0.13478	0.892785	0.997859
mmu-miR-1949	22.4955	-0.056503	0.420135	-0.134488	0.893017	0.997859
mmu-miR-125b-5p	35448.9	0.120468	0.922579	0.130578	0.896109	0.997859
mmu-miR-1948-5p	11.714	-0.0912965	0.707935	-0.128962	0.897388	0.997859
mmu-miR-30c-1-3p	79.8138	-0.0373904	0.297278	-0.125776	0.899909	0.997859
mmu-miR-3470a	9.44824	0.0988091	0.79118	0.124888	0.900612	0.997859
mmu-miR-191-5p	96017.2	0.0379687	0.311641	0.121835	0.90303	0.997859
mmu-miR-342-3p	6729.41	-0.0259865	0.214729	-0.12102	0.903675	0.997859
[truncated: 73 more rows]

## Sheet: ZnO-L vs. wounded
miRNA	baseMean	log2FoldChange	lfcSE	stat	pvalue	padj
[truncated: 629 more rows]
