# Supplementary material for: Skin Wound Healing: The Impact of Treatment with Antimicrobial Nanoparticles and Mesenchymal Stem Cells
Source: J Xenobiot. 2025 Jul 18;15(4):119. doi: 10.3390/jox15040119 (PMC12285939; doi:10.3390/jox15040119)
Supplement: Supplementary file 1 [file jox-15-00119-s001.zip › Supplementary Table S3.xlsx]

## Sheet: MSCs+Ag-H
Deregulated processes in which common genes with differentially methylated CpG sites were involved: application of MSCs+Ag-H
GO	Category	Description	Count	%	Log10(P)	Log10(q)
GO:0043314	GO Biological Processes	negative regulation of neutrophil degranulation	3	3.23	-7.09	-2.82
GO:0048812	GO Biological Processes	neuron projection morphogenesis	13	13.98	-6	-2.2
GO:0050871	GO Biological Processes	positive regulation of B cell activation	6	6.45	-5.41	-1.85
GO:0008285	GO Biological Processes	negative regulation of cell population proliferation	14	15.05	-5.27	-1.78
GO:0033688	GO Biological Processes	regulation of osteoblast proliferation	4	4.3	-5	-1.72
GO:0022404	GO Biological Processes	molting cycle process	6	6.45	-4.93	-1.72
GO:0002934	GO Biological Processes	desmosome organization	3	3.23	-4.64	-1.7
GO:0010720	GO Biological Processes	positive regulation of cell development	11	11.83	-4.47	-1.58
GO:0007420	GO Biological Processes	brain development	13	13.98	-4.42	-1.56
GO:0048008	GO Biological Processes	platelet-derived growth factor receptor signaling pathway	5	5.38	-4.27	-1.49
GO:0051147	GO Biological Processes	regulation of muscle cell differentiation	6	6.45	-4.02	-1.33
GO:0048732	GO Biological Processes	gland development	10	10.75	-3.94	-1.29
R-MMU-399719	Reactome Gene Sets	Trafficking of AMPA receptors	3	3.23	-3.65	-1.09
mmu05200	KEGG Pathway	Pathways in cancer - Mus musculus (house mouse)	9	9.68	-3.16	-0.76
WP373	WikiPathways	IL 3 signaling pathway	4	4.3	-3.02	-0.68
GO:1903530	GO Biological Processes	regulation of secretion by cell	10	10.75	-2.95	-0.66
GO:0051090	GO Biological Processes	regulation of DNA-binding transcription factor activity	7	7.53	-2.9	-0.62
GO:0051897	GO Biological Processes	positive regulation of phosphatidylinositol 3-kinase/protein kinase B signal transduction	5	5.38	-2.64	-0.45
GO:0018210	GO Biological Processes	peptidyl-threonine modification	3	3.23	-2.63	-0.45
GO:0032963	GO Biological Processes	collagen metabolic process	3	3.23	-2.55	-0.38

## Sheet: Ag-L
Deregulated processes in which common genes with differentially methylated CpG sites were involved: application of Ag-L
GO	Category	Description	Count	%	Log10(P)	Log10(q)
GO:0032743	GO Biological Processes	positive regulation of interleukin-2 production	7	4.14	-7.48	-3.22
GO:0035239	GO Biological Processes	tube morphogenesis	23	13.61	-7.15	-3.19
GO:0050678	GO Biological Processes	regulation of epithelial cell proliferation	16	9.47	-6.38	-2.82
GO:0030335	GO Biological Processes	positive regulation of cell migration	18	10.65	-5.59	-2.33
GO:0051897	GO Biological Processes	positive regulation of phosphatidylinositol 3-kinase/protein kinase B signal transduction	10	5.92	-5.14	-2.16
GO:0042326	GO Biological Processes	negative regulation of phosphorylation	12	7.1	-4.79	-1.85
GO:0045637	GO Biological Processes	regulation of myeloid cell differentiation	10	5.92	-4.68	-1.81
R-MMU-76002	Reactome Gene Sets	Platelet activation, signaling and aggregation	10	5.92	-4.63	-1.8
GO:0002064	GO Biological Processes	epithelial cell development	10	5.92	-4.63	-1.8
GO:0060216	GO Biological Processes	definitive hemopoiesis	4	2.37	-4.59	-1.8
GO:0001655	GO Biological Processes	urogenital system development	6	3.55	-4.59	-1.8
GO:0008285	GO Biological Processes	negative regulation of cell population proliferation	18	10.65	-4.43	-1.69
GO:0001501	GO Biological Processes	skeletal system development	15	8.88	-4.4	-1.67
GO:0045765	GO Biological Processes	regulation of angiogenesis	11	6.51	-4.26	-1.55
GO:0051960	GO Biological Processes	regulation of nervous system development	15	8.88	-4.16	-1.51
GO:0032870	GO Biological Processes	cellular response to hormone stimulus	15	8.88	-4.08	-1.46
GO:0097190	GO Biological Processes	apoptotic signaling pathway	11	6.51	-3.88	-1.33
GO:0002934	GO Biological Processes	desmosome organization	3	1.78	-3.87	-1.33
GO:0097529	GO Biological Processes	myeloid leukocyte migration	7	4.14	-3.76	-1.24
GO:0043087	GO Biological Processes	regulation of GTPase activity	8	4.73	-3.56	-1.13

## Sheet: MSCs+ZnO-L
Deregulated processes in which common genes with differentially methylated CpG sites were involved: application of MSCs+ZnO-L
GO	Category	Description	Count	%	Log10(P)	Log10(q)
GO:1902107	GO Biological Processes	positive regulation of leukocyte differentiation	6	13.04	-5.1	-1.24
GO:0002064	GO Biological Processes	epithelial cell development	6	13.04	-4.9	-1.24
GO:0060688	GO Biological Processes	regulation of morphogenesis of a branching structure	4	8.7	-4.89	-1.24
GO:0031214	GO Biological Processes	biomineral tissue development	4	8.7	-3.92	-0.76
mmu04144	KEGG Pathway	Endocytosis - Mus musculus (house mouse)	5	10.87	-3.54	-0.66
R-MMU-163685	Reactome Gene Sets	Integration of energy metabolism	3	6.52	-3.32	-0.53
GO:0061564	GO Biological Processes	axon development	6	13.04	-3.31	-0.53
GO:0141193	GO Biological Processes	nuclear receptor-mediated signaling pathway	3	6.52	-3.12	-0.45
GO:0030111	GO Biological Processes	regulation of Wnt signaling pathway	5	10.87	-3.1	-0.44
GO:0009566	GO Biological Processes	fertilization	4	8.7	-2.78	-0.3
R-MMU-76002	Reactome Gene Sets	Platelet activation, signaling and aggregation	4	8.7	-2.75	-0.3
GO:0030335	GO Biological Processes	positive regulation of cell migration	6	13.04	-2.67	-0.26
GO:0017015	GO Biological Processes	regulation of transforming growth factor beta receptor signaling pathway	3	6.52	-2.39	-0.13
GO:0006909	GO Biological Processes	phagocytosis	3	6.52	-2.34	-0.11
GO:0033365	GO Biological Processes	protein localization to organelle	6	13.04	-2.13	-0.03

## Sheet: Venn diagrams
Unique and common pathways that involve genes with differentially methylated CpG sites
Treatment					Affected pathways
(MSCs+Ag-H ∩ Ag-L) – MSCs+ZnO-L					desmosome organization
					negative regulation of cell population proliferation
					positive regulation of phosphatidylinositol 3-kinase/protein kinase B signal transduction
(Ag-L ∩ MSCs+ZnO-L) – MSCs+Ag-H					Platelet activation/signaling and aggregation
					epithelial cell development
					positive regulation of cell migration

## Sheet: Genes with CpG methylation
Gene	Common genes for the type of treatment (N)	Type of treatment
Fgfr2	3	MSCs+Ag-H; Ag-L; MSCs+ZnO-L
Fmod	3	MSCs+Ag-H; Ag-L; MSCs+ZnO-L
Inpp5d	3	MSCs+Ag-H; Ag-L; MSCs+ZnO-L
Lrig1	3	MSCs+Ag-H; Ag-L; MSCs+ZnO-L
Mir205	3	MSCs+Ag-H; Ag-L; MSCs+ZnO-L
Nectin1	3	MSCs+Ag-H; Ag-L; MSCs+ZnO-L
Nhsl3	3	MSCs+Ag-H; Ag-L; MSCs+ZnO-L
Pcx	3	MSCs+Ag-H; Ag-L; MSCs+ZnO-L
Prkca	3	MSCs+Ag-H; Ag-L; MSCs+ZnO-L
Urah	3	MSCs+Ag-H; Ag-L; MSCs+ZnO-L
1700034H15Rik	2	MSCs+Ag-H; Ag-L
Acap2	2	MSCs+Ag-H; Ag-L
Adora3	2	MSCs+Ag-H; MSCs+ZnO-L
Agap2	2	MSCs+Ag-H; Ag-L
B4galt1	2	MSCs+Ag-H; Ag-L
Bag3	2	MSCs+Ag-H; Ag-L
Bc1	2	MSCs+Ag-H; Ag-L
Ccdc154	2	MSCs+Ag-H; Ag-L
Cd37	2	MSCs+Ag-H; Ag-L
Cdk14	2	MSCs+Ag-H; Ag-L
Cotl1	2	MSCs+Ag-H; Ag-L
Ddc	2	MSCs+Ag-H; Ag-L
Def6	2	MSCs+Ag-H; MSCs+ZnO-L
Dsc1	2	MSCs+Ag-H; Ag-L
Ephb3	2	MSCs+Ag-H; Ag-L
Esr1	2	Ag-L; MSCs+ZnO-L
Ggt1	2	MSCs+Ag-H; Ag-L
Gm20611	2	MSCs+Ag-H; Ag-L
Gm2447	2	MSCs+Ag-H; Ag-L
Gvin-ps4	2	MSCs+Ag-H; Ag-L
Irs2	2	MSCs+Ag-H; Ag-L
Isl1	2	MSCs+Ag-H; Ag-L
Kctd4	2	MSCs+Ag-H; MSCs+ZnO-L
Maml3	2	Ag-L; MSCs+ZnO-L
Mbnl2	2	MSCs+Ag-H; Ag-L
Mir3084-2	2	MSCs+Ag-H; Ag-L
Mir3109	2	MSCs+Ag-H; Ag-L
Mir6345	2	MSCs+Ag-H; Ag-L
Mir99ahg	2	MSCs+Ag-H; Ag-L
Mpo	2	MSCs+Ag-H; Ag-L
Nav1	2	MSCs+Ag-H; Ag-L
Ncor2	2	MSCs+Ag-H; Ag-L
Nedd4l	2	Ag-L; MSCs+ZnO-L
Nfatc2	2	MSCs+Ag-H; Ag-L
Nqo1	2	MSCs+Ag-H; Ag-L
Nt5dc2	2	MSCs+Ag-H; Ag-L
Pdzd2	2	Ag-L; MSCs+ZnO-L
Pecam1	2	Ag-L; MSCs+ZnO-L
Pi16	2	MSCs+Ag-H; Ag-L
Plxnb1	2	MSCs+Ag-H; Ag-L
Ppef2	2	MSCs+Ag-H; Ag-L
Prkag2	2	Ag-L; MSCs+ZnO-L
Ralgps1	2	MSCs+Ag-H; Ag-L
Reep3	2	Ag-L; MSCs+ZnO-L
Rgs12	2	MSCs+Ag-H; Ag-L
Rgs14	2	MSCs+Ag-H; Ag-L
Rnf220	2	MSCs+Ag-H; Ag-L
Runx1	2	MSCs+Ag-H; Ag-L
Scml4	2	Ag-L; MSCs+ZnO-L
Slc25a25	2	MSCs+Ag-H; Ag-L
Slc44a3	2	MSCs+Ag-H; Ag-L
Sox15	2	MSCs+Ag-H; Ag-L
Spi1	2	MSCs+Ag-H; Ag-L
Ssbp3	2	MSCs+Ag-H; Ag-L
Tex264	2	MSCs+Ag-H; Ag-L
Tns2	2	MSCs+Ag-H; Ag-L
Toporsl	2	MSCs+Ag-H; Ag-L
Zfyve21	2	MSCs+Ag-H; Ag-L
